# Supplementary material for: Regional impacts on decarbonisation under evolving financing conditions for energy technologies
Source: Nat Commun. 2026 May 19;17:6611. doi: 10.1038/s41467-026-73522-1 (PMC13381915; doi:10.1038/s41467-026-73522-1)
Supplement: Supplementary file 3 — Supplementary Dataset 1 [file 41467_2026_73522_MOESM3_ESM.csv]

ISO	name	AggregatedRegion
AFG	Afghanistan	RoA
ALA	Åland Islands	West
ALB	Albania	West
DZA	Algeria	Africa
ASM	American Samoa	S_E_Asia
AND	Andorra	West
AGO	Angola	Africa
AIA	Anguilla	Latin America
ATG	Antigua and Barbuda	Latin America
ARG	Argentina	Latin America
ARM	Armenia	RoA
ABW	Aruba	Latin America
AUS	Australia	West
AUT	Austria	West
AZE	Azerbaijan	RoA
BHS	Bahamas	Latin America
BHR	Bahrain	RoA
BGD	Bangladesh	S_E_Asia
BRB	Barbados	Latin America
BLR	Belarus	West
BEL	Belgium	West
BLZ	Belize	Latin America
BEN	Benin	Africa
BOL	Bolivia (Plurinational State of)	Latin America
BES	Bonaire, Sint Eustatius and Saba	Latin America
BIH	Bosnia and Herzegovina	West
BWA	Botswana	Africa
BVT	Bouvet Island	Latin America
BRA	Brazil	Latin America
IOT	British Indian Ocean Territory	Africa
VGB	British Virgin Islands	Latin America
BRN	Brunei Darussalam	S_E_Asia
BGR	Bulgaria	West
BFA	Burkina Faso	Africa
BDI	Burundi	Africa
CPV	Cabo Verde	Africa
KHM	Cambodia	S_E_Asia
CMR	Cameroon	Africa
CAN	Canada	West
CYM	Cayman Islands	Latin America
CAF	Central African Republic	Africa
TCD	Chad	Africa
CHL	Chile	Latin America
CHN	China	China
COL	Colombia	Latin America
COM	Comoros	Africa
COG	Congo	Africa
COK	Cook Islands	S_E_Asia
CRI	Costa Rica	Latin America
CIV	Côte d'Ivoire	Africa
HRV	Croatia	West
CUB	Cuba	Latin America
CUW	Curaçao	Latin America
CYP	Cyprus	RoA
CZE	Czechia	West
COD	Democratic Republic of the Congo	Africa
DNK	Denmark	West
DJI	Djibouti	Africa
DMA	Dominica	Latin America
DOM	Dominican Republic	Latin America
ECU	Ecuador	Latin America
EGY	Egypt	Africa
SLV	El Salvador	Latin America
GNQ	Equatorial Guinea	Africa
ERI	Eritrea	Africa
EST	Estonia	West
SWZ	Eswatini	Africa
ETH	Ethiopia	Africa
FLK	Falkland Islands (Malvinas)	Latin America
FRO	Faroe Islands	West
FJI	Fiji	S_E_Asia
FIN	Finland	West
FIN	Finland	West
FRA	France	West
GUF	French Guiana	Latin America
PYF	French Polynesia	S_E_Asia
ATF	French Southern Territories	Africa
GAB	Gabon	Africa
GMB	Gambia	Africa
GEO	Georgia	RoA
DEU	Germany	West
GHA	Ghana	Africa
GIB	Gibraltar	West
GRC	Greece	West
GRL	Greenland	West
GRD	Grenada	Latin America
GLP	Guadeloupe	Latin America
GUM	Guam	S_E_Asia
GTM	Guatemala	Latin America
GGY	Guernsey	West
GIN	Guinea	Africa
GNB	Guinea-Bissau	Africa
GUY	Guyana	Latin America
HTI	Haiti	Latin America
VAT	Holy See	West
HND	Honduras	Latin America
HUN	Hungary	West
ISL	Iceland	West
IND	India	India
IDN	Indonesia	S_E_Asia
IRN	Iran, Islamic Rep.	RoA
IRQ	Iraq	RoA
IRL	Ireland	West
IMN	Isle of Man	West
ISR	Israel	RoA
ITA	Italy	West
JAM	Jamaica	Latin America
JEY	Jersey	West
JOR	Jordan	RoA
KAZ	Kazakhstan	RoA
KEN	Kenya	Africa
KIR	Kiribati	S_E_Asia
KWT	Kuwait	RoA
KGZ	Kyrgyz Republic	RoA
LAO	Lao People's Democratic Republic	S_E_Asia
LVA	Latvia	West
LBN	Lebanon	RoA
LSO	Lesotho	Africa
LBR	Liberia	Africa
LBY	Libya	Africa
LIE	Liechtenstein	West
LTU	Lithuania	West
LUX	Luxembourg	West
MDG	Madagascar	Africa
MWI	Malawi	Africa
MYS	Malaysia	S_E_Asia
MLI	Mali	Africa
MLT	Malta	West
MHL	Marshall Islands	S_E_Asia
MTQ	Martinique	Latin America
MRT	Mauritania	Africa
MUS	Mauritius	Africa
MYT	Mayotte	Africa
MEX	Mexico	Latin America
FSM	Micronesia, Fed. Sts.	S_E_Asia
MCO	Monaco	West
MNG	Mongolia	RoA
MNE	Montenegro	West
MSR	Montserrat	Latin America
MAR	Morocco	Africa
MOZ	Mozambique	Africa
MMR	Myanmar	S_E_Asia
NAM	Namibia	Africa
NRU	Nauru	S_E_Asia
NPL	Nepal	S_E_Asia
NLD	Netherlands	West
NCL	New Caledonia	S_E_Asia
NZL	New Zealand	West
NIC	Nicaragua	Latin America
NER	Niger	Africa
NGA	Nigeria	Africa
NIU	Niue	S_E_Asia
MKD	North Macedonia	West
MNP	Northern Mariana Islands	S_E_Asia
NOR	Norway	West
OMN	Oman	RoA
PAK	Pakistan	RoA
PLW	Palau	S_E_Asia
PAN	Panama	Latin America
PNG	Papua New Guinea	S_E_Asia
PRY	Paraguay	Latin America
PER	Peru	Latin America
PHL	Philippines	S_E_Asia
PCN	Pitcairn	S_E_Asia
POL	Poland	West
PRT	Portugal	West
PRI	Puerto Rico	Latin America
QAT	Qatar	RoA
MDA	Republic of Moldova	West
REU	Réunion	Africa
ROU	Romania	West
RUS	Russian Federation	RoA
RWA	Rwanda	Africa
BLM	Saint Barthélemy	Latin America
SHN	Saint Helena	Africa
WSM	Samoa	S_E_Asia
SMR	San Marino	West
STP	São Tomé and Principe	Africa
SAU	Saudi Arabia	RoA
SEN	Senegal	Africa
SRB	Serbia	West
SYC	Seychelles	Africa
SLE	Sierra Leone	Africa
SGP	Singapore	S_E_Asia
SXM	Sint Maarten (Dutch part)	Latin America
SVK	Slovakia	West
SVN	Slovenia	West
SLB	Solomon Islands	S_E_Asia
SOM	Somalia	Africa
ZAF	South Africa	Africa
SGS	South Georgia and the South Sandwich Islands	Latin America
SSD	South Sudan	Africa
ESP	Spain	West
KNA	St. Kitts and Nevis	Latin America
LCA	St. Lucia	Latin America
MAF	St. Martin (French part)	Latin America
PSE	State of Palestine	RoA
SDN	Sudan	Africa
SJM	Svalbard and Jan Mayen	West
SWE	Sweden	West
CHE	Switzerland	West
SYR	Syrian Arab Republic	RoA
TJK	Tajikistan	RoA
THA	Thailand	S_E_Asia
TLS	Timor-Leste	S_E_Asia
TGO	Togo	Africa
TKL	Tokelau	S_E_Asia
TON	Tonga	S_E_Asia
TUN	Tunisia	Africa
TUR	Turkey	RoA
TKM	Turkmenistan	RoA
TUV	Tuvalu	S_E_Asia
UGA	Uganda	Africa
UKR	Ukraine	West
ARE	United Arab Emirates	RoA
GBR	United Kingdom of Great Britain and Northern Ireland	West
TZA	United Republic of Tanzania	Africa
UMI	United States Minor Outlying Islands	S_E_Asia
USA	United States of America	West
UZB	Uzbekistan	RoA
VUT	Vanuatu	S_E_Asia
VNM	Vietnam	S_E_Asia
WLF	Wallis and Futuna Islands	S_E_Asia
ESH	Western Sahara	Africa
YEM	Yemen, Rep.	RoA
ZMB	Zambia	Africa
ZWE	Zimbabwe	Africa
NOR	Norway	West
LKA	Sri Lanka	S_E_Asia
JPN	Japan	S_E_Asia
KOR	South Korea	S_E_Asia
PRK	North Korea	S_E_Asia
TWN	Taiwan	S_E_Asia
BTN	Bhutan	S_E_Asia
