# Supplementary material for: Regional impacts on decarbonisation under evolving financing conditions for energy technologies
Source: Nat Commun. 2026 May 19;17:6611. doi: 10.1038/s41467-026-73522-1 (PMC13381915; doi:10.1038/s41467-026-73522-1)
Supplement: Supplementary file 4 — Supplementary Dataset 2 [file 41467_2026_73522_MOESM4_ESM.xlsx]

## Sheet: GCAM_regions
iso	country_name	region_GCAM3	GCAM_region_ID
abw	Aruba	Latin America	9
afg	Afghanistan	Southeast Asia	27
ago	Angola	Africa	4
aia	Anguilla	Latin America	9
alb	Albania	Eastern Europe	15
and	Andorra	Western Europe	13
ant	Netherlands Antilles	Latin America	9
are	United Arab Emirates	Middle East	21
arg	Argentina	Latin America	31
arm	Armenia	Former Soviet Union	10
asm	American Samoa	Southeast Asia	29
atg	Antigua & Barbuda	Latin America	9
aus	Australia	Australia_NZ	6
aut	Austria	Western Europe	13
aze	Azerbaijan	Former Soviet Union	10
bdi	Burundi	Africa	2
bel	Belgium	Western Europe	13
ben	Benin	Africa	5
bfa	Burkina Faso	Africa	5
bgd	Bangladesh	Southeast Asia	27
bgr	Bulgaria	Eastern Europe	12
bhr	Bahrain	Middle East	21
bhs	Bahamas	Latin America	9
bih	Bosnia and Herzegovina	Eastern Europe	15
blr	Belarus	Former Soviet Union	14
blz	Belize	Latin America	9
bmu	Bermuda	Western Europe	9
bol	Bolivia	Latin America	26
bra	Brazil	Latin America	7
brb	Barbados	Latin America	9
brn	Brunei Darussalam	Southeast Asia	29
btn	Bhutan	Southeast Asia	27
bwa	Botswana	Africa	4
caf	Central African Republic	Africa	5
can	Canada	Canada	8
cck	Cocos (Keeling) Islands	Southeast Asia	29
che	Switzerland	Western Europe	16
chi	Channel Islands	Western Europe	13
chl	Chile	Latin America	26
chn	China	China	11
civ	Cote dIvoire	Africa	5
cmr	Cameroon	Africa	5
cod	Congo, the Democratic Republic of the	Africa	5
cog	Congo	Africa	5
cok	Cook Islands	Australia_NZ	29
col	Colombia	Latin America	32
com	Comoros	Africa	2
cpv	Cape Verde	Africa	5
cri	Costa Rica	Latin America	9
cub	Cuba	Latin America	9
cuw	Curacao	Latin America	9
cym	Cayman Islands	Latin America	9
cyp	Cyprus	Western Europe	12
cxr	Christmas Island	Southeast Asia	29
cze	Czech Republic	Eastern Europe	12
deu	Germany	Western Europe	13
dji	Djibouti	Africa	2
dma	Dominica	Latin America	9
dnk	Denmark	Western Europe	13
dom	Dominican Republic	Latin America	9
dza	Algeria	Africa	3
ecu	Ecuador	Latin America	26
egy	Egypt	Africa	3
eri	Eritrea	Africa	2
esh	Western Sahara	Africa	3
esp	Spain	Western Europe	13
est	Estonia	Former Soviet Union	12
eth	Ethiopia	Africa	2
fin	Finland	Western Europe	13
fji	Fiji	Southeast Asia	29
flk	Falkland Islands (Malvinas)	Latin America	13
fra	France	Western Europe	13
fro	Faroe Islands	Western Europe	13
fsm	Micronesia, Federated States of	Southeast Asia	29
gab	Gabon	Africa	5
gbr	United Kingdom	Western Europe	13
geo	Georgia	Former Soviet Union	10
ggy	Guernsey	Western Europe	13
gha	Ghana	Africa	5
gib	Gibraltar	Western Europe	13
gin	Guinea	Africa	5
glp	Guadeloupe	Latin America	9
gmb	Gambia	Africa	5
gnb	Guinea-Bissau	Africa	5
gnq	Equatorial Guinea	Africa	5
grc	Greece	Western Europe	13
grd	Grenada	Latin America	9
grl	Greenland	Western Europe	13
gtm	Guatemala	Latin America	9
guf	French Guiana	Latin America	25
gum	Guam	Southeast Asia	29
guy	Guyana	Latin America	25
hkg	Hong Kong	Southeast Asia	11
hnd	Honduras	Latin America	9
hrv	Croatia	Eastern Europe	15
hti	Haiti	Latin America	9
hun	Hungary	Eastern Europe	12
idn	Indonesia	Southeast Asia	18
imn	Isle of Man	Western Europe	13
ind	India	India	17
irl	Ireland	Western Europe	13
irn	Iran	Middle East	21
irq	Iraq	Middle East	21
isl	Iceland	Western Europe	16
isr	Israel	Middle East	21
ita	Italy	Western Europe	13
jam	Jamaica	Latin America	9
jey	Jersey	Western Europe	13
jor	Jordan	Middle East	21
jpn	Japan	Japan	19
kaz	Kazakhstan	Former Soviet Union	10
ken	Kenya	Africa	2
kgz	Kyrgyzstan	Former Soviet Union	10
khm	Cambodia	China	29
kir	Kiribati	Southeast Asia	29
kna	Saint Kitts and Nevis	Latin America	9
kor	Korea, Republic of	Korea	28
kwt	Kuwait	Middle East	21
lao	Lao Peoples Democratic Republic	Southeast Asia	29
lbn	Lebanon	Middle East	21
lbr	Liberia	Africa	5
lby	Libyan Arab Jamahiriya	Africa	3
lca	Saint Lucia	Latin America	9
lie	Liechtenstein	Western Europe	16
lka	Sri Lanka	Southeast Asia	27
lso	Lesotho	Africa	4
ltu	Lithuania	Former Soviet Union	12
lux	Luxembourg	Western Europe	13
lva	Latvia	Former Soviet Union	12
mac	Macau	Southeast Asia	11
mar	Morocco	Africa	3
mco	Monaco	Western Europe	13
mda	Moldova, Republic of	Former Soviet Union	14
mdg	Madagascar	Africa	2
mdv	Maldives	Southeast Asia	27
mex	Mexico	Latin America	20
mhl	Marshall Islands	Southeast Asia	29
mkd	Macedonia, the former Yugoslav Republic of	Eastern Europe	15
mli	Mali	Africa	5
mlt	Malta	Western Europe	12
mmr	Myanmar	Southeast Asia	29
mne	Montenegro	Eastern Europe	15
mng	Mongolia	China	10
mnp	Northern Mariana Islands	Southeast Asia	29
moz	Mozambique	Africa	4
mrt	Mauritania	Africa	5
msr	Montserrat	Latin America	9
mtq	Martinique	Western Europe	9
mus	Mauritius	Africa	2
mwi	Malawi	Africa	4
mys	Malaysia	Southeast Asia	29
myt	Mayotte	Africa	29
nam	Namibia	Africa	4
ncl	New Caledonia	Southeast Asia	29
ner	Niger	Africa	5
nfk	Norfolk Island	Australia_NZ	29
nga	Nigeria	Africa	5
nic	Nicaragua	Latin America	9
niu	Niue	Australia_NZ	29
nld	Netherlands	Western Europe	13
nor	Norway	Western Europe	16
npl	Nepal	Southeast Asia	27
nru	Nauru	Southeast Asia	29
nzl	New Zealand	Australia_NZ	6
omn	Oman	Middle East	21
pak	Pakistan	Southeast Asia	22
pan	Panama	Latin America	9
pci	Pacific Islands Trust Territory	Southeast Asia	29
pcn	Pitcairn Islands	Southeast Asia	29
per	Peru	Latin America	26
phl	Philippines	Southeast Asia	29
plw	Palau	Southeast Asia	29
png	Papua New Guinea	Southeast Asia	29
pol	Poland	Eastern Europe	12
pri	Puerto Rico	USA	1
prk	Korea, Democratic Peoples Republic of	China	29
prt	Portugal	Western Europe	13
pry	Paraguay	Latin America	26
pse	Palestinian Territory, Occupied	Middle East	21
pyf	French Polynesia	Southeast Asia	29
qat	Qatar	Middle East	21
reu	Reunion	Africa	2
rom	Romania	Eastern Europe	12
rus	Russian Federation	Former Soviet Union	23
rwa	Rwanda	Africa	2
sau	Saudi Arabia	Middle East	21
scg	Serbia and Montenegro	Eastern Europe	15
sdn	Sudan	Africa	2
sen	Senegal	Africa	5
sgp	Singapore	Southeast Asia	29
shn	Saint Helena	Africa	13
sjm	Svalbard and Jan Mayen Islands	Western Europe	16
slb	Solomon Islands	Southeast Asia	29
sle	Sierra Leone	Africa	5
slv	El Salvador	Latin America	9
smr	San Marino	Western Europe	13
som	Somalia	Africa	2
spm	Saint Pierre and Miquelon	Canada	13
srb	Serbia	Eastern Europe	15
ssd	South Sudan	Africa	2
stp	Sao Tome and Principe	Africa	5
sur	Suriname	Latin America	25
svk	Slovakia	Eastern Europe	12
svn	Slovenia	Eastern Europe	12
swe	Sweden	Western Europe	13
swz	Swaziland	Africa	4
syc	Seychelles	Africa	29
syr	Syrian Arab Republic	Middle East	21
tca	Turks and Caicos	Latin America	13
tcd	Chad	Africa	5
tgo	Togo	Africa	5
tha	Thailand	Southeast Asia	29
tjk	Tajikistan	Former Soviet Union	10
tkl	Tokelau	Australia_NZ	29
tkm	Turkmenistan	Former Soviet Union	10
tls	Timor Leste	Southeast Asia	29
ton	Tonga	Southeast Asia	29
tto	Trinidad and Tobago	Latin America	9
tun	Tunisia	Africa	3
tur	Turkey	Western Europe	15
tuv	Tuvalu	Southeast Asia	29
twn	Taiwan	Southeast Asia	30
tza	Tanzania, United Republic of	Africa	4
uga	Uganda	Africa	2
ukr	Ukraine	Former Soviet Union	14
ury	Uruguay	Latin America	26
usa	United States of America	USA	1
uzb	Uzbekistan	Former Soviet Union	10
vat	Vatican	Western Europe	13
vct	Saint Vincent and the Grenadines	Latin America	9
ven	Venezuela	Latin America	25
vgb	Virgin Islands, British	Latin America	13
vir	Virgin Islands, U.S.	Latin America	1
vnm	Viet Nam	China	29
vut	Vanuatu	Southeast Asia	29
wlf	Wallis and Futuna	Australia_NZ	13
wsm	Samoa	Southeast Asia	29
yem	Yemen	Middle East	21
yug	Yugoslavia, Federal Republic of	Eastern Europe	15
zaf	South Africa	Africa	24
zmb	Zambia	Africa	4
zwe	Zimbabwe	Africa	4
2	3	4	5	31	6	7	8	9	10	11	32	12	13	14	16	15	17	18	19	20	21	22	23	24	25	26	27	29	28	30	1
Africa_Eastern	Africa_Northern	Africa_Southern	Africa_Western	Argentina	Australia_NZ	Brazil	Canada	Central America and the Caribbean	Central Asia	China	Colombia	EU-12	EU-15	Europe_Eastern	European Free Trade Association	Europe_Non_EU	India	Indonesia	Japan	Mexico	Middle East	Pakistan	Russia	South Africa	South America_Northern	South America_Southern	South Asia	Southeast Asia	South Korea	Taiwan	USA
Burundi	Algeria	Angola	Benin	Argentina	Australia	Brazil	Canada	Aruba	Armenia	China	Colombia	Bulgaria	Andorra	Belarus	Iceland	Albania	India	Indonesia	Japan	Mexico	United Arab Emirates	Pakistan	Russian Federation	South Africa	French Guiana	Bolivia	Afghanistan	American Samoa	Korea, Republic of	Taiwan	United States of America
Comoros	Egypt	Botswana	Burkina Faso		New Zealand			Anguilla	Azerbaijan			Cyprus	Austria	Moldova	Norway	Bosnia and Herzegovina					Bahrain				Guyana	Chile	Bangladesh	Brunei Darussalam
Djibouti	Western Sahara	Lesotho	Central African Republic					Netherlands Antilles	Georgia			Czech Republic	Belgium	Ukraine	Switzerland	Croatia					Iran				Suriname	Ecuador	Bhutan	Cocos (Keeling) Islands
Eritrea	Libya	Mozambique	Cote d’Ivoire					Antigua & Barbuda	Kazakhstan			Estonia	Denmark			Macedonia					Iraq				Venezuela	Peru	Sri Lanka	Cook Islands
Ethiopia	Morocco	Malawi	Cameroon					Bahamas	Kyrgyzstan			Hungary	Finland			Montenegro					Israel					Paraguay	Maldives	Christmas Island
Kenya	Tunisia	Namibia	Democratic Republic of the Congo					Belize	Mongolia			Lithuania	France			Serbia					Jordan					Uruguay	Nepal	Fiji
Madagascar		Swaziland	Congo					Bermuda	Tajikistan			Latvia	Germany			Turkey					Kuwait							Federated States of Micronesia
Mauritius		Tanzania	Cape Verde					Barbados	Turkmenistan			Malta	Greece								Lebanon							Guam
Reunion		Zambia	Gabon					Costa Rica	Uzbekistan			Poland	Greenland								Oman							Cambodia
Rwanda		Zimbabwe	Ghana					Cuba				Romania	Ireland								Palestine							Kiribati
Sudan			Guinea					Cayman Islands				Slovakia	Italy								Qatar							Lao Peoples Democratic Republic
Somalia			Gambia					Dominica				Slovenia	Luxembourg								Saudi Arabia							Marshall Islands
Uganda			Guinea-Bissau					Dominican Republic					Monaco								Syria							Myanmar
			Equatorial Guinea					Guadeloupe					Netherlands								Yemen							Northern Mariana Islands
			Liberia					Grenada					Portugal															Malaysia
			Mali					Guatemala					Sweden															Mayotte
			Mauritania					Honduras					Spain															New Caledonia
			Niger					Haiti					United Kingdom															Norfolk Island
			Nigeria					Jamaica																				Niue
			Senegal					Saint Kitts and Nevis																				Nauru
			Sierra Leone					Saint Lucia																				Pacific Islands Trust Territory
			Sao Tome and Principe					Montserrat																				Pitcairn Islands
			Chad					Martinique																				Philippines
			Togo					Nicaragua																				Palau
								Panama																				Papua New Guinea
								El Salvador																				Democratic Peoples Republic of Korea
								Trinidad and Tobago																				French Polynesia
								Saint Vincent and the Grenadines																				Singapore
																												Solomon Islands
																												Seychelles
																												Thailand
																												Tokelau
																												Timor Leste
																												Tonga
																												Tuvalu
																												Viet Nam
																												Vanuatu
																												Samoa

## Sheet: Windfall_allocation_details
			Indicator ( a )			Indicator ( c )	WACC 2018						Indicator ( b )						Regional subsidy allocation
Region	Country	GDP per capita	Subsidy / GDP per capita	GDP_PC subdsidy share	GDP | PPP	GDP | PPP absolute share	Solar PV	Onshore Wind	Offshore Wind	Green Hydrogen	Average WACC	Penalty WACC	WACC subsidy share	Combined linearly	Normalised	Final subsidy by country (USD 2017)	Final subsidy by country (USD 2023)	Country	GCAM_region_ID_by_country	GCAM_region	GCAM_region_ID	GCAM_region	Final subsidy by GCAM region (USD 2017)		Total Subsidy ( si )	1100000000000
Europe	Austria	55667.2	1.42993e+07	0.00216884	491111169265	0.00404315	0.0505912	0.04254	0.06673	0.0532871	0.0532871	0	0	0	0	0	0	Austria	13	EU-15	1	USA	0		990000000000	USD 2023	1.24372
	Belarus	18453.6	4.31351e+07	0.00654253	179078601344	0.00147429	0.116346	0.119238	0.119238	0.118274	0.118274	0.118274	0.0161131	0.0241299	0.00999053	7.95246e+09	9.89062e+09	Belarus	14	Europe_Eastern	2	Africa_Eastern	8.80247e+10		796000000000	USD 2017
	Belgium	51425.6	1.54787e+07	0.00234773	586178972881	0.00482581	0.04224	0.0544913	0.0544913	0.0504075	0.0504075	0	0	0	0	0	0	Belgium	13	EU-15	3	Africa_Northern	3.99699e+10		Aggregated study region	Final subsidy (USD 2017)
	Bosnia and Herzegovina	14277.3	5.5753e+07	0.00845633	48825527552	0.000401964	0.121472	0.124412	0.124412	0.123432	0.123432	0.123432	0.0168158	0.0256741	0.0106299	8.46139e+09	1.05236e+10	Bosnia and Herzegovina	15	Europe_Non_EU	4	Africa_Southern	7.47106e+09		Africa	1.96128e+11
	Bulgaria	22197.2	3.58604e+07	0.00543912	156491076000	0.00128834	0.0654045	0.0678345	0.081976	0.0717383	0.0717383	0.0717383	0.00977332	0.0165008	0.00683184	5.43814e+09	6.76352e+09	Bulgaria	12	EU-12	5	Africa_Western	5.20604e+10		China	-
	Croatia	28076.8	2.83508e+07	0.00430011	115269225624	0.000948972	0.0834088	0.0611344	0.0863008	0.076948	0.076948	0.076948	0.0104831	0.0157321	0.00651359	5.18482e+09	6.44846e+09	Croatia	15	Europe_Non_EU	6	Australia_NZ	0		India	3.31302e+10
	Cyprus	40369.7	1.97178e+07	0.00299069	34888923936	0.000287229	0.0761231	0.0785356	0.09296	0.0825396	0.0825396	0.0825396	0.0112448	0.0145228	0.00601287	4.78625e+09	5.95274e+09	Cyprus	12	EU-12	7	Brazil	1.45137e+10		Latin America	1.58413e+11
	Czech Republic	40169.1	1.98162e+07	0.00300563	4.26196e+11	0.00350873	0.054092	0.0703816	0.0703816	0.0649517	0.0649517	0.0649517	0.00884874	0.0153631	0.0063608	5.0632e+09	6.29719e+09	Czech Republic	12	EU-12	8	Canada	0		RoA	1.5005e+11
	Denmark	56461.4	1.40981e+07	0.00213833	326414210118	0.00268726	0.0484653	0.0405872	0.0405872	0.0432132	0.0432132	0	0	0	0	0	0	Denmark	13	EU-15	9	Central America and Caribbean	6.63914e+10		S_E_Asia	1.1119e+11
	Estonia	35140.1	2.26522e+07	0.00343577	4.63544e+10	0.00038162	0.06796	0.04652	0.07084	0.0617733	0.0617733	0.0617733	0.00841573	0.0122331	0.00506489	4.03166e+09	5.01425e+09	Estonia	12	EU-12	10	Central Asia	2.15719e+10		West	1.4709e+11
	Finland	48077.2	1.65567e+07	0.00251124	265055982141	0.00218212	0.065464	0.044192	0.068344	0.0593333	0.0593333	0	0	0	0	0	0	Finland	13	EU-15	11	China	0		World	7.96e+11
	France	45533.9	1.74815e+07	0.0026515	3051965730632	0.0251258	0.0508934	0.0427747	0.0670449	0.053571	0.053571	0	0	0	0	0	0	France	13	EU-15	12	EU-12	5.68663e+10
	Germany	53811	1.47925e+07	0.00224365	4455142272432	0.0366777	0.036408	0.038168	0.0484845	0.0410202	0.0410202	0	0	0	0	0	0	Germany	13	EU-15	13	EU-15	3.54976e+10
	Greece	29066.5	2.73855e+07	0.0041537	312207755497	0.0025703	0.0644811	0.0662891	0.0923823	0.0743842	0.0743842	0.0743842	0.0101338	0.0168578	0.00697964	5.5558e+09	6.90985e+09	Greece	13	EU-15	14	Europe_Eastern	1.80768e+10
	Hungary	31495.8	2.52732e+07	0.00383332	307977411772	0.00253547	0.0709669	0.0876308	0.0876308	0.0820762	0.0820762	0.0820762	0.0111817	0.0175505	0.00726645	5.78409e+09	7.19378e+09	Hungary	12	EU-12	15	Europe_Non_EU	3.22539e+10
	Ireland	84574.2	9.41185e+06	0.00142754	408526692910	0.00336326	0.0717	0.05035	0.074625	0.0655583	0.0655583	0.0655583	0.00893139	0.0137222	0.00568141	4.5224e+09	5.6246e+09	Ireland	13	EU-15	16	European Free Trade Association	4.39512e+09
	Italy	42208.4	1.88588e+07	0.00286041	2552931022494	0.0210174	0.0542904	0.0669936	0.0813488	0.0675443	0.0675443	0.0675443	0.00920194	0.0330798	0.013696	1.09021e+10	1.35591e+10	Italy	13	EU-15	17	India	3.31302e+10
	Latvia	29947.8	2.65795e+07	0.00403145	57930484810	0.000476922	0.071992	0.074872	0.074872	0.073912	0.073912	0.073912	0.0100695	0.0145778	0.00603567	4.8044e+09	5.97532e+09	Latvia	12	EU-12	18	Indonesia	1.52722e+10
	Lithuania	35427.4	2.24685e+07	0.00340791	99511956834	0.000819248	0.073789	0.052232	0.076699	0.0675733	0.0675733	0.0675733	0.0092059	0.0134331	0.0055617	4.42712e+09	5.50609e+09	Lithuania	12	EU-12	19	Japan	0
	Luxembourg	115819	6.87281e+06	0.00104243	69723453380	0.000574009	0.0476137	0.0499388	0.063635	0.0537292	0.0537292	0	0	0	0	0	0	Luxembourg	13	EU-15	20	Mexico	1.18785e+10
	Malta	46133	1.72545e+07	0.00261707	21945522564	0.00018067	0.040476	0.066822	0.066822	0.05804	0.05804	0	0	0	0	0	0	Malta	12	EU-12	21	Middle East	9.69028e+10
	Montenegro	20382.7	3.90527e+07	0.00592332	12882013726	0.000106053	0.104689	0.0822128	0.107635	0.0981787	0.0981787	0.0981787	0.0133754	0.0194048	0.00803419	6.39522e+09	7.95385e+09	Montenegro	15	Europe_Non_EU	22	Pakistan	1.57627e+10
	Netherlands	56490.2	1.40909e+07	0.00213724	970562730708	0.00799031	0.03788	0.03968	0.063635	0.047065	0.047065	0	0	0	0	0	0	Netherlands	13	EU-15	23	Russia	1.58121e+10
	Norway	63774.7	1.24814e+07	0.00189312	337726773781	0.00278039	0.0616724	0.0645404	0.0645404	0.0635844	0.0635844	0.0635844	0.00866247	0.013336	0.00552151	4.39512e+09	5.46629e+09	Norway	16	European Free Trade Association	24	South Africa	8.60154e+09
	Poland	31838.8	2.5001e+07	0.00379202	1209131663925	0.00995437	0.0694848	0.0479944	0.0723708	0.0632833	0.0632833	0.0632833	0.00862145	0.0223678	0.00926098	7.37174e+09	9.16837e+09	Poland	12	EU-12	25	South America_Northern	1.40725e+10
	Portugal	34060.1	2.33705e+07	0.00354472	3.50513e+11	0.00288566	0.0797312	0.0574736	0.0826052	0.07327	0.07327	0.07327	0.00998199	0.0164124	0.00679523	5.409e+09	6.72727e+09	Portugal	13	EU-15	26	South America_Southern	3.19994e+10
	Romania	28811.5	2.76279e+07	0.00419046	562788409605	0.00463324	0.0680244	0.0597656	0.0846992	0.0708297	0.0708297	0.0708297	0.00964954	0.0184732	0.0076485	6.0882e+09	7.57201e+09	Romania	12	EU-12	27	South Asia	2.27411e+10
	Slovakia	32186.1	2.47312e+07	0.0037511	175192676198	0.0014423	0.0553567	0.0716772	0.0716772	0.066237	0.066237	0.066237	0.00902385	0.0142173	0.00588638	4.68556e+09	5.82752e+09	Slovakia	12	EU-12	28	South Korea	9.61769e+09
	Slovenia	38298.1	2.07843e+07	0.00315246	79157565357	0.000651677	0.058807	0.0752374	0.0752374	0.0697606	0.0697606	0.0697606	0.00950389	0.013308	0.00550994	4.38591e+09	5.45484e+09	Slovenia	12	EU-12	29	Southeast Asia	5.66672e+10
	Spain	40444	1.96815e+07	0.0029852	1887054823821	0.0155355	0.07333	0.05124	0.07618	0.0669167	0.0669167	0.0669167	0.00911644	0.0276371	0.0114426	9.10833e+09	1.13282e+10	Spain	13	EU-15	30	Taiwan	6.89219e+09
	Sweden	53434.2	1.48968e+07	0.00225948	540766863780	0.00445195	0.0620865	0.0410106	0.0649629	0.05602	0.05602	0	0	0	0	0	0	Sweden	13	EU-15	31	Argentina	1.15286e+10
	Switzerland	70349.9	1.13149e+07	0.00171618	596857111956	0.00491372	0.0408534	0.0666832	0.0666832	0.0580733	0.0580733	0	0	0	0	0	0	Switzerland	16	European Free Trade Association	32	Colombia	8.0287e+09
	Ukraine	11709	6.7982e+07	0.0103112	521780552704	0.00429564	0.116346	0.119238	0.119238	0.118274	0.118274	0.118274	0.0161131	0.0307199	0.012719	1.01243e+10	1.25918e+10	Ukraine	14	Europe_Eastern
	United Kingdom	46917.1	1.69661e+07	0.00257333	3108718422044	0.025593	0.0442608	0.0461088	0.0461088	0.0454928	0.0454928	0	0	0	0	0	0	United Kingdom	13	EU-15
Africa	Ethiopia	2112.63	3.76782e+08	0.0571485	231662181000	0.0019072	0.101038	0.077052	0.103858	0.0939827	0.0939827	0.0939827	0.0128038	0.0718595	0.029752	2.36826e+10	2.94545e+10	Ethiopia	2	Africa_Eastern
	Egypt	11469.2	6.94032e+07	0.0105267	1178839345700	0.00970498	0.105443	0.108309	0.108309	0.107353	0.107353	0.107353	0.0146254	0.0348571	0.0144319	1.14878e+10	1.42876e+10	Egypt	3	Africa_Northern
	South Africa	14080.8	5.6531e+07	0.00857434	802199581071	0.00660423	0.0688482	0.0858176	0.0858176	0.0801611	0.0801611	0.0801611	0.0109208	0.0260994	0.010806	8.60154e+09	1.06979e+10	South Africa	24	South Africa
	Kenya	4509.96	1.76498e+08	0.0267704	223080402000	0.00183654	0.101038	0.077052	0.103858	0.0939827	0.0939827	0.0939827	0.0128038	0.0414107	0.0171453	1.36477e+10	1.69739e+10	Kenya	2	Africa_Eastern
	Uganda	2320.89	3.42972e+08	0.0520203	9.47352e+10	0.000779922	0.101038	0.103858	0.103858	0.102918	0.102918	0.102918	0.0140211	0.0668213	0.0276661	2.20222e+10	2.73894e+10	Uganda	2	Africa_Eastern
	Algeria	11648.3	6.83359e+07	0.0103649	483805042932	0.003983	0.130712	0.133556	0.133556	0.132608	0.132608	0.132608	0.0180659	0.0324137	0.0134203	1.06826e+10	1.32861e+10	Algeria	3	Africa_Northern
	Morocco	8235.73	9.6652e+07	0.0146597	294304342620	0.00242291	0.0778396	0.0558984	0.0806536	0.0714639	0.0714639	0.0714639	0.00973593	0.0268185	0.0111037	8.83855e+09	1.09927e+10	Morocco	3	Africa_Northern
	Ghana	5179.81	1.53673e+08	0.0233084	158222337840	0.00130259	0.11186	0.11471	0.11471	0.11376	0.11376	0.11376	0.0154982	0.0401092	0.0166064	1.32187e+10	1.64404e+10	Ghana	5	Africa_Western
	Burkina Faso	2090.48	3.80774e+08	0.0577539	42048061591	0.000346167	0.0766872	0.105045	0.105045	0.0955923	0.0955923	0.0955923	0.0130231	0.0711231	0.0294472	2.34399e+10	2.91527e+10	Burkina Faso	5	Africa_Western
	Senegal	3415.1	2.33083e+08	0.0353528	52468591044	0.000431956	0.062204	0.089442	0.089442	0.0803627	0.0803627	0.0803627	0.0109483	0.0467331	0.0193489	1.54017e+10	1.91554e+10	Senegal	5	Africa_Western
	Rwanda	2075.3	3.8356e+08	0.0581765	25694003732	0.00021153	0.075292	0.103858	0.103858	0.094336	0.094336	0.094336	0.0128519	0.0712399	0.0294955	2.34784e+10	2.92006e+10	Rwanda	2	Africa_Eastern
	Tunisia	11101.7	7.17007e+07	0.0108752	131818437827	0.00108522	0.109849	0.112759	0.112759	0.111789	0.111789	0.111789	0.0152297	0.0271901	0.0112575	8.961e+09	1.1145e+10	Tunisia	3	Africa_Northern
	Namibia	10356.1	7.68631e+07	0.0116582	24700774614	0.000203353	0.0610776	0.0884568	0.0884568	0.0793304	0.0793304	0.0793304	0.0108076	0.0226692	0.00938575	7.47106e+09	9.29189e+09	Namibia	4	Africa_Southern
	Mauritius	22499.1	3.53792e+07	0.00536614	29140058784	0.0002399	0.0634917	0.080044	0.080044	0.0745266	0.0745266	0.0745266	0.0101532	0.0157592	0.00652481	5.19375e+09	6.45956e+09	Mauritius	2	Africa_Eastern
Asia	Lebanon	17693.9	4.49872e+07	0.00682343	106736623437	0.000878726	0.227021	0.229919	0.229919	0.228953	0.228953	0.228953	0.0311916	0.0388938	0.0161032	1.28182e+10	1.59422e+10	Lebanon	21	Middle East
	Yemen	2011.75	3.95675e+08	0.060014	61187041685	0.000503732	0.190864	0.225864	0.225864	0.214197	0.214197	0.214197	0.0291813	0.089699	0.0371382	2.9562e+10	3.67668e+10	Yemen	21	Middle East
	Iran	14781.1	5.38526e+07	0.0081681	1257823367408	0.0103552	0.131485	0.134335	0.134335	0.133385	0.133385	0.133385	0.0181718	0.0366951	0.0151929	1.20936e+10	1.5041e+10	Iran	21	Middle East
	Sri Lanka	13832.7	5.75449e+07	0.00872812	298028636840	0.00245357	0.120354	0.12321	0.12321	0.122258	0.122258	0.122258	0.0166559	0.0278375	0.0115256	9.17438e+09	1.14103e+10	Sri Lanka	27	South Asia
	Iraq	10586.6	7.51891e+07	0.0114043	4.24496e+11	0.00349473	0.112724	0.115514	0.115514	0.114584	0.114584	0.114584	0.0156104	0.0305095	0.0126319	1.0055e+10	1.25055e+10	Iraq	21	Middle East
	Myanmar	4572.44	1.74087e+08	0.0264046	239959472349	0.0019755	0.11186	0.11471	0.11471	0.11376	0.11376	0.11376	0.0154982	0.0438783	0.018167	1.44609e+10	1.79853e+10	Myanmar	29	Southeast Asia
	Pakistan	5151.59	1.54516e+08	0.0234361	1122990383250	0.0092452	0.109297	0.112123	0.112123	0.111181	0.111181	0.111181	0.0151468	0.0478281	0.0198023	1.57627e+10	1.96043e+10	Pakistan	22	Pakistan
	Mongolia	12183	6.5337e+07	0.00990999	38127709040	0.000313892	0.0967013	0.08744	0.11471	0.0996171	0.0996171	0.0996171	0.0135714	0.0237953	0.00985199	7.84218e+09	9.75347e+09	Mongolia	10	Central Asia
	Türkiye	28500.1	2.79297e+07	0.00423624	2350313937868	0.0193493	0.0922382	0.0945982	0.109791	0.0988758	0.0988758	0.0988758	0.0134704	0.037056	0.0153423	1.22125e+10	1.51889e+10	Turkey	15	Europe_Non_EU
	Azerbaijan	13966	5.69955e+07	0.00864479	141239233856	0.00116277	0.086624	0.089504	0.089504	0.088544	0.088544	0.088544	0.0120629	0.0218704	0.00905503	7.20781e+09	8.96448e+09	Azerbaijan	10	Central Asia
	Bangladesh	5517.59	1.44266e+08	0.0218815	8.98056e+11	0.00739339	0.0854055	0.0882105	0.0882105	0.0872755	0.0872755	0.0872755	0.01189	0.041165	0.0170436	1.35667e+10	1.68731e+10	Bangladesh	27	South Asia
	Kazakhstan	25333.7	3.14206e+07	0.00476572	466868239236	0.00384357	0.080144	0.083024	0.083024	0.082064	0.082064	0.082064	0.01118	0.0197893	0.0081934	6.52194e+09	8.11146e+09	Kazakhstan	10	Central Asia
	Russian Federation	26967.6	2.9517e+07	0.00447698	3925981497105	0.0323213	0.080144	0.083024	0.083024	0.082064	0.082064	0.082064	0.01118	0.0479783	0.0198645	1.58121e+10	1.96659e+10	Russian Federation	23	Russia
	Saudi Arabia	48275.1	1.64888e+07	0.00250094	1670875757640	0.0137557	0.0792	0.08208	0.08208	0.08112	0.08112	0.08112	0.0110514	0.0273081	0.0113064	8.9999e+09	1.11933e+10	Saudi Arabia	21	Middle East
	Indonesia	11452	6.95073e+07	0.0105425	3043880610360	0.0250592	0.0769091	0.0797771	0.0797771	0.0788211	0.0788211	0.0788211	0.0107382	0.04634	0.0191862	1.52722e+10	1.89943e+10	Indonesia	18	Indonesia
	Jordan	9695.83	8.20972e+07	0.0124521	100249424645	0.000825319	0.074696	0.086761	0.101688	0.087715	0.087715	0.087715	0.0119499	0.0252273	0.0104449	8.31414e+09	1.03404e+10	Jordan	21	Middle East
	Philippines	8436.07	9.43568e+07	0.0143116	9.08258e+11	0.00747738	0.073722	0.076542	0.076542	0.075602	0.075602	0.075602	0.0102997	0.0320886	0.0132857	1.05754e+10	1.31528e+10	Philippines	29	Southeast Asia
	United Arab Emirates	71831.6	1.10815e+07	0.00168078	653995893747	0.00538412	0.07274	0.07574	0.07574	0.07474	0.07474	0.07474	0.0101823	0.0172472	0.00714086	5.68413e+09	7.06945e+09	United Arab Emirates	21	Middle East
	Malaysia	27006.6	2.94743e+07	0.00447052	8.69453e+11	0.00715791	0.0705544	0.0734104	0.0734104	0.0724584	0.0724584	0.0724584	0.00987142	0.0214998	0.0089016	7.08568e+09	8.81259e+09	Malaysia	29	Southeast Asia
	Kuwait	50069.9	1.58978e+07	0.0024113	211321662394	0.00173974	0.069625	0.072535	0.072535	0.071565	0.071565	0.071565	0.00974971	0.0139007	0.00575534	4.58125e+09	5.69779e+09	Kuwait	21	Middle East
	Singapore	95720.6	8.31587e+06	0.00126131	554201156838	0.00456255	0.0631514	0.0660494	0.0660494	0.0650834	0.0650834	0.0650834	0.00886668	0.0146905	0.00608234	4.84154e+09	6.02152e+09	Singapore	29	Southeast Asia
	India	6470.44	1.23021e+08	0.0186592	8811111396456	0.0725389	0.0621395	0.0644295	0.078836	0.0684683	0.0684683	0.0684683	0.00932783	0.100526	0.0416208	3.31302e+10	4.12046e+10	India	17	India
	Thailand	17693.4	4.49885e+07	0.00682364	1256752191704	0.0103464	0.0615685	0.078098	0.078098	0.0725882	0.0725882	0.0725882	0.0098891	0.0270591	0.0112033	8.91785e+09	1.10913e+10	Thailand	29	Southeast Asia
	Taiwan	49586.3	1.60528e+07	0.00243481	1175086837026	0.00967409	0.053771	0.070048	0.070048	0.0646223	0.0646223	0.0646223	0.00880387	0.0209128	0.00865853	6.89219e+09	8.57195e+09	Taiwan	30	Taiwan
	Israel	42745.5	1.86218e+07	0.00282447	358323729764	0.00294996	0.0535632	0.069823	0.069823	0.0644031	0.0644031	0.0644031	0.008774	0.0145484	0.0060235	4.7947e+09	5.96326e+09	Israel	21	Middle East
	Republic of Korea	41994.9	1.89547e+07	0.00287495	2167117523190	0.0178411	0.0513654	0.0675372	0.0675372	0.0621466	0.0621466	0.0621466	0.00846659	0.0291827	0.0120825	9.61769e+09	1.19617e+10	Korea, Republic of	28	South Korea
	China	14954.4	5.32284e+07	0.00807342	21151677690030	0.174135	0.0436	0.0454	0.069105	0.0527017	0.0527017	0	0	0	0	0	0	China	11	China
	Japan	41765.8	1.90586e+07	0.00289072	5282174162160	0.0434863	0.0416403	0.0672459	0.0672459	0.0587107	0.0587107	0	0	0	0	0	0	Japan	19	Japan
	Viet nam	9680.43	8.22277e+07	0.0124719	9.14596e+11	0.00752955	0.091488	0.094368	0.094368	0.093408	0.093408	0.093408	0.0127255	0.032727	0.01355	1.07858e+10	1.34145e+10	Viet nam	29	Southeast Asia
NA	United States of America	60571.7	1.31415e+07	0.00199323	20050978342272	0.165073	0.0601934	0.049357	0.0630314	0.0575273	0.0575273	0	0	0	0	0	0	United States of America	1	USA
	Mexico	20465.8	3.88941e+07	0.00589927	2526863511984	0.0208028	0.071414	0.060033	0.074234	0.0685603	0.0685603	0.0685603	0.00934036	0.0360424	0.0149227	1.18785e+10	1.47735e+10	Mexico	20	Mexico
	Canada	49647	1.60332e+07	0.00243183	1826195219878	0.0150344	0.0603413	0.0495025	0.0631823	0.0576754	0.0576754	0	0	0	0	0	0	Canada	8	Canada
CSA	Argentina	22876	3.47963e+07	0.00527773	1012138532790	0.00833259	0.154965	0.157815	0.157815	0.156865	0.156865	0.156865	0.0213706	0.0349809	0.0144832	1.15286e+10	1.43384e+10	Argentina	31	Argentina
	Ecuador	11735.5	6.78284e+07	0.0102879	197520320312	0.00162612	0.13924	0.14209	0.14209	0.14114	0.14114	0.14114	0.0192283	0.0311423	0.0128939	1.02635e+10	1.27649e+10	Ecuador	26	South America_Southern
	Nicaragua	5676	1.4024e+08	0.0212709	37043396510	0.000304966	0.108656	0.083304	0.111476	0.101145	0.101145	0.101145	0.0137796	0.0353554	0.0146382	1.1652e+10	1.44919e+10	Nicaragua	9	Central America and the Caribbean
	Bolivia	8529.03	9.33283e+07	0.0141556	98267466570	0.000809002	0.103975	0.106825	0.106825	0.105875	0.105875	0.105875	0.014424	0.0293885	0.0121678	9.68554e+09	1.20461e+10	Bolivia	26	South America_Southern
	Costa Rica	20019.1	3.97621e+07	0.00603092	100450877652	0.000826978	0.101038	0.07638	0.103858	0.0937587	0.0937587	0.0937587	0.0127733	0.0196312	0.00812792	6.46982e+09	8.04664e+09	Costa Rica	9	Central America and the Caribbean
	El Salvador	8816.23	9.0288e+07	0.0136944	5.53058e+10	0.000455313	0.081544	0.111476	0.111476	0.101499	0.101499	0.101499	0.0138277	0.0279775	0.0115835	9.2205e+09	1.14677e+10	El Salvador	9	Central America and the Caribbean
	Guatemala	8280.87	9.61252e+07	0.0145798	138446567475	0.00113978	0.08041	0.08326	0.08326	0.08231	0.08231	0.08231	0.0112136	0.0269331	0.0111512	8.87632e+09	1.10396e+10	Guatemala	9	Central America and the Caribbean
	Brazil	14677.9	5.42313e+07	0.00822554	3072551409445	0.0252953	0.0802568	0.0682941	0.0830528	0.0772012	0.0772012	0.0772012	0.0105176	0.0440384	0.0182332	1.45137e+10	1.80509e+10	Brazil	7	Brazil
	Colombia	14715	5.40943e+07	0.00820475	718037538120	0.00591136	0.0733254	0.0761394	0.0761394	0.0752014	0.0752014	0.0752014	0.0102451	0.0243612	0.0100863	8.0287e+09	9.98544e+09	Colombia	32	Colombia
	Peru	13124.7	6.06489e+07	0.00919892	418002181064	0.00344127	0.0685777	0.0714007	0.0714007	0.0704597	0.0704597	0.0704597	0.00959913	0.0222393	0.00920777	7.32938e+09	9.11569e+09	Peru	26	South America_Southern
	Honduras	5609	1.41915e+08	0.0215249	54462447980	0.000448371	0.06544	0.0791888	0.094935	0.0798546	0.0798546	0.0798546	0.010879	0.0328523	0.0136019	1.08271e+10	1.34659e+10	Honduras	9	Central America and the Caribbean
	Panama	31385.5	2.53621e+07	0.00384679	129652861473	0.00106739	0.0596663	0.0619912	0.07618	0.0659458	0.0659458	0.0659458	0.00898418	0.0138984	0.00575435	4.58046e+09	5.69681e+09	Panama	9	Central America and the Caribbean
	Uruguay	23194.9	3.43179e+07	0.00520516	79455075600	0.000654126	0.0593213	0.05102	0.07607	0.0621371	0.0621371	0.0621371	0.00846529	0.0143246	0.00593082	4.72093e+09	5.87151e+09	Uruguay	26	South America_Southern
	Chile	24467.4	3.2533e+07	0.00493445	453396611113	0.00373266	0.0522242	0.0545353	0.068427	0.0583955	0.0583955	0	0	0	0	0	0	Chile	26	South America_Southern
	Costa Rica	20019.1	3.97621e+07	0.00603092	100450877652	0.000826978	0.101038	0.07638	0.103858	0.0937587	0.0937587	0.0937587	0.0127733	0.0196312	0.00812792	6.46982e+09	8.04664e+09	Costa Rica	9	Central America and the Caribbean
	Venezuela	9934.43	8.01254e+07	0.012153	301378373205	0.00248114	0.204143	0.206939	0.206939	0.206007	0.206007	0.206007	0.0280655	0.0426997	0.017679	1.40725e+10	1.75022e+10	Venezuela	25	South America_Northern
	Jamaica	10159.1	7.83536e+07	0.0118843	28553061077	0.000235068	0.0891188	0.0914438	0.106825	0.0957958	0.0957958	0.0957958	0.0130508	0.0251702	0.0104212	8.2953e+09	1.0317e+10	Jamaica	9	Central America and the Caribbean
OC	New Zealand	42621.3	1.86761e+07	0.0028327	203963489538	0.00167916	0.0598976	0.0490662	0.0627296	0.0572311	0.0572311	0	0	0	0	0	0	New Zealand	6	Australia_NZ
	Australia	50987.2	1.56118e+07	0.00236792	1263884832672	0.0104051	0.037024	0.0484845	0.062126	0.0492115	0.0492115	0	0	0	0	0	0	Australia	6	Australia_NZ
