# Supplementary material for: Regional impacts on decarbonisation under evolving financing conditions for energy technologies
Source: Nat Commun. 2026 May 19;17:6611. doi: 10.1038/s41467-026-73522-1 (PMC13381915; doi:10.1038/s41467-026-73522-1)
Supplement: Supplementary file 5 — Supplementary Dataset 3 [file 41467_2026_73522_MOESM5_ESM.csv]

# File: A_resource_subsidy_elec.csv
# Title: Create new resource to implement subsidy in the electricity sector
# Units: Varies
# Column types: ccccninnccccn
# ----------
xml	region	subsidy.name	output.unit	maxSubResource	year	shareweight	capital-overnight	supplysector	subsector	new.tech.name	tech.to.copy	capacity.factor		discount	coefficient
CoC_compensation	Africa_Eastern	subsidy2025	1990$	13335.25101	2025	1	158.0596161	electricity	solar	PV_subsidy_2025	PV	0.225		-95.85932128	175085.5183
CoC_compensation	Africa_Northern	subsidy2025	1990$	6064.60192	2025	1	145.2120696	electricity	solar	PV_subsidy_2025	PV	0.225		-108.7068677	198551.3565
CoC_compensation	Africa_Southern	subsidy2025	1990$	1131.832821	2025	1	223.9169721	electricity	solar	PV_subsidy_2025	PV	0.225		-30.00196526	54798.11006
CoC_compensation	Africa_Western	subsidy2025	1990$	7886.424613	2025	1	160.3326389	electricity	solar	PV_subsidy_2025	PV	0.225		-93.58629848	170933.8785
CoC_compensation	Argentina	subsidy2025	1990$	1751.301546	2025	1	68.98757221	electricity	solar	PV_subsidy_2025	PV	0.205		-98.19667861	196852.6801
CoC_compensation	Australia_NZ	subsidy2025	1990$	0	2025	1	226.2643996	electricity	solar	PV_subsidy_2025	PV	0.215		0	0
CoC_compensation	Brazil	subsidy2025	1990$	2212.935412	2025	1	121.6770013	electricity	solar	PV_subsidy_2025	PV	0.205		-45.50724956	91227.36297
CoC_compensation	Canada	subsidy2025	1990$	0	2025	1	226.2643996	electricity	solar	PV_subsidy_2025	PV	0.215		0	0
CoC_compensation	Central America and Caribbean	subsidy2025	1990$	10060.06143	2025	1	109.776754	electricity	solar	PV_subsidy_2025	PV	0.205		-57.4074968	115083.5218
CoC_compensation	Central Asia	subsidy2025	1990$	3270.936815	2025	1	254.7772843	electricity	solar	PV_subsidy_2025	PV	0.13		-102.2176573	323132.7417
CoC_compensation	China	subsidy2025	1990$	0	2025	1	130.730542	electricity	solar	PV_subsidy_2025	PV	0.175		0	0
CoC_compensation	Colombia	subsidy2025	1990$	1219.579447	2025	1	130.0733185	electricity	solar	PV_subsidy_2025	PV	0.205		-37.11093231	74395.45401
CoC_compensation	EU-12	subsidy2025	1990$	8629.731754	2025	1	141.4940667	electricity	solar	PV_subsidy_2025	PV	0.14		-26.94720859	79101.39508
CoC_compensation	EU-15	subsidy2025	1990$	5403.377334	2025	1	168.4412753	electricity	solar	PV_subsidy_2025	PV	0.14		0	0
CoC_compensation	Europe_Eastern	subsidy2025	1990$	2741.763619	2025	1	90.368971	electricity	solar	PV_subsidy_2025	PV	0.14		-78.07230427	229175.0615
CoC_compensation	Europe_Non_EU	subsidy2025	1990$	4898.069606	2025	1	109.7978242	electricity	solar	PV_subsidy_2025	PV	0.14		-58.64345101	172143.2026
CoC_compensation	European Free Trade Association	subsidy2025	1990$	667.4413366	2025	1	169.9916888	electricity	solar	PV_subsidy_2025	PV	0.14		1.550413577	-4551.116175
CoC_compensation	India	subsidy2025	1990$	5059.660682	2025	1	106.321875	electricity	solar	PV_subsidy_2025	PV	0.205		-15.60949585	31292.00638
CoC_compensation	Indonesia	subsidy2025	1990$	2327.680671	2025	1	98.2267762	electricity	solar	PV_subsidy_2025	PV	0.175		-32.5037658	76329.7827
CoC_compensation	Japan	subsidy2025	1990$	0	2025	1	359.509	electricity	solar	PV_subsidy_2025	PV	0.14		0	0
CoC_compensation	Mexico	subsidy2025	1990$	1811.214837	2025	1	132.55734	electricity	solar	PV_subsidy_2025	PV	0.205		-34.62691084	69415.79186
CoC_compensation	Middle East	subsidy2025	1990$	15961.99306	2025	1	153.1941508	electricity	solar	PV_subsidy_2025	PV	0.25		-74.32727321	122181.819
CoC_compensation	Pakistan	subsidy2025	1990$	2392.895791	2025	1	69.07815061	electricity	solar	PV_subsidy_2025	PV	0.205		-52.85322029	105953.6658
CoC_compensation	Russia	subsidy2025	1990$	2413.67213	2025	1	260.0978853	electricity	solar	PV_subsidy_2025	PV	0.13		-96.8970563	306313.139
CoC_compensation	South Africa	subsidy2025	1990$	1306.751672	2025	1	206.5799674	electricity	solar	PV_subsidy_2025	PV	0.225		-47.33896992	86463.872
CoC_compensation	South America_Northern	subsidy2025	1990$	2133.324948	2025	1	52.87129603	electricity	solar	PV_subsidy_2025	PV	0.205		-114.3129548	229160.6177
CoC_compensation	South America_Southern	subsidy2025	1990$	4851.182691	2025	1	128.2459828	electricity	solar	PV_subsidy_2025	PV	0.205		-38.93826803	78058.67296
CoC_compensation	South Asia	subsidy2025	1990$	3450.415165	2025	1	78.27786843	electricity	solar	PV_subsidy_2025	PV	0.205		-43.65350247	87511.19773
CoC_compensation	South Korea	subsidy2025	1990$	1467.096875	2025	1	352.6420432	electricity	solar	PV_subsidy_2025	PV	0.14		-6.86695679	20157.40741
CoC_compensation	Southeast Asia	subsidy2025	1990$	8606.207763	2025	1	103.337195	electricity	solar	PV_subsidy_2025	PV	0.175		-27.39334697	64328.79915
CoC_compensation	Taiwan	subsidy2025	1990$	1049.608775	2025	1	124.8199623	electricity	solar	PV_subsidy_2025	PV	0.175		-5.910579742	13880.03071
CoC_compensation	USA	subsidy2025	1990$	0	2025	1	226.2643996	electricity	solar	PV_subsidy_2025	PV	0.215		0	0
CoC_compensation	Africa_Eastern	subsidy2025	1990$	13335.25101	2025	1	305.2879428	electricity	wind	wind_subsidy2030	wind	0.33		-135.9276365	169274.7653
CoC_compensation	Africa_Northern	subsidy2025	1990$	6064.60192	2025	1	247.9062675	electricity	wind	wind_subsidy2030	wind	0.33		-193.3093117	240733.8875
CoC_compensation	Africa_Southern	subsidy2025	1990$	1131.832821	2025	1	288.8161895	electricity	wind	wind_subsidy2030	wind	0.33		-152.3993897	189787.5339
CoC_compensation	Africa_Western	subsidy2025	1990$	7886.424613	2025	1	245.4008169	electricity	wind	wind_subsidy2030	wind	0.33		-195.8147623	243854.0004
CoC_compensation	Argentina	subsidy2025	1990$	1751.301546	2025	1	110.7468473	electricity	wind	wind_subsidy2030	wind	0.44		-170.8266278	159551.6449
CoC_compensation	Australia_NZ	subsidy2025	1990$	0	2025	1	338.139575	electricity	wind	wind_subsidy2030	wind	0.425		0	0
CoC_compensation	Brazil	subsidy2025	1990$	2212.935412	2025	1	223.4018465	electricity	wind	wind_subsidy2030	wind	0.44		-58.17162852	54332.15615
CoC_compensation	Canada	subsidy2025	1990$	0	2025	1	338.139575	electricity	wind	wind_subsidy2030	wind	0.425		0	0
CoC_compensation	Central America and Caribbean	subsidy2025	1990$	10060.06143	2025	1	174.8197622	electricity	wind	wind_subsidy2030	wind	0.44		-106.7537129	99707.70196
CoC_compensation	Central Asia	subsidy2025	1990$	3270.936815	2025	1	260.0085215	electricity	wind	wind_subsidy2030	wind	0.275		-123.3839334	184384.4584
CoC_compensation	China	subsidy2025	1990$	0	2025	1	282.8304995	electricity	wind	wind_subsidy2030	wind	0.265		0	0
CoC_compensation	Colombia	subsidy2025	1990$	1219.579447	2025	1	206.6951288	electricity	wind	wind_subsidy2030	wind	0.44		-74.8783463	69936.18895
CoC_compensation	EU-12	subsidy2025	1990$	8629.731754	2025	1	329.815399	electricity	wind	wind_subsidy2030	wind	0.295		-59.86217813	83392.86482
CoC_compensation	EU-15	subsidy2025	1990$	5403.377334	2025	1	389.6775771	electricity	wind	wind_subsidy2030	wind	0.295		0	0
CoC_compensation	Europe_Eastern	subsidy2025	1990$	2741.763619	2025	1	198.3871824	electricity	wind	wind_subsidy2030	wind	0.295		-191.2903947	266483.0202
CoC_compensation	Europe_Non_EU	subsidy2025	1990$	4898.069606	2025	1	245.0971396	electricity	wind	wind_subsidy2030	wind	0.295		-144.5804375	201412.2649
CoC_compensation	European Free Trade Association	subsidy2025	1990$	667.4413366	2025	1	316.8812343	electricity	wind	wind_subsidy2030	wind	0.295		-72.79634283	101411.2043
CoC_compensation	India	subsidy2025	1990$	5059.660682	2025	1	187.8317705	electricity	wind	wind_subsidy2030	wind	0.27		-39.68965358	60410.43163
CoC_compensation	Indonesia	subsidy2025	1990$	2327.680671	2025	1	200.5245632	electricity	wind	wind_subsidy2030	wind	0.265		-82.30593635	127639.0845
CoC_compensation	Japan	subsidy2025	1990$	0	2025	1	763.0138364	electricity	wind	wind_subsidy2030	wind	0.27		0	0
CoC_compensation	Mexico	subsidy2025	1990$	1811.214837	2025	1	243.4914079	electricity	wind	wind_subsidy2030	wind	0.44		-38.08206716	35568.55588
CoC_compensation	Middle East	subsidy2025	1990$	15961.99306	2025	1	294.6309683	electricity	wind	wind_subsidy2030	wind	0.35		-178.010222	209013.9593
CoC_compensation	Pakistan	subsidy2025	1990$	2392.895791	2025	1	122.26674	electricity	wind	wind_subsidy2030	wind	0.27		-105.254684	160204.9985
CoC_compensation	Russia	subsidy2025	1990$	2413.67213	2025	1	263.6913461	electricity	wind	wind_subsidy2030	wind	0.275		-119.7011088	178880.86
CoC_compensation	South Africa	subsidy2025	1990$	1306.751672	2025	1	295.7786279	electricity	wind	wind_subsidy2030	wind	0.33		-145.4369514	181117.0005
CoC_compensation	South America_Northern	subsidy2025	1990$	2133.324948	2025	1	85.20840692	electricity	wind	wind_subsidy2030	wind	0.44		-196.3650681	183404.4845
CoC_compensation	South America_Southern	subsidy2025	1990$	4851.182691	2025	1	206.0887113	electricity	wind	wind_subsidy2030	wind	0.44		-75.48476379	70502.58137
CoC_compensation	South Asia	subsidy2025	1990$	3450.415165	2025	1	138.2821285	electricity	wind	wind_subsidy2030	wind	0.27		-89.23929556	135828.456
CoC_compensation	South Korea	subsidy2025	1990$	1467.096875	2025	1	610.0609357	electricity	wind	wind_subsidy2030	wind	0.27		-152.9529007	232805.0239
CoC_compensation	Southeast Asia	subsidy2025	1990$	8606.207763	2025	1	203.6543765	electricity	wind	wind_subsidy2030	wind	0.265		-79.17612297	122785.4065
CoC_compensation	Taiwan	subsidy2025	1990$	1049.608775	2025	1	220.459801	electricity	wind	wind_subsidy2030	wind	0.265		-62.37069853	96723.75063
CoC_compensation	USA	subsidy2025	1990$	0	2025	1	338.139575	electricity	wind	wind_subsidy2030	wind	0.425		0	0
CoC_compensation	Africa_Eastern	subsidy2025	1990$	13335.25101	2025	1	630.8124853	electricity	wind	wind_offshore_subsidy2025	wind_offshore	0.385		-259.1608198	276634.926
CoC_compensation	Africa_Northern	subsidy2025	1990$	6064.60192	2025	1	591.9622581	electricity	wind	wind_offshore_subsidy2025	wind_offshore	0.385		-298.011047	318104.6579
CoC_compensation	Africa_Southern	subsidy2025	1990$	1131.832821	2025	1	704.1734863	electricity	wind	wind_offshore_subsidy2025	wind_offshore	0.385		-185.7998188	198327.5063
CoC_compensation	Africa_Western	subsidy2025	1990$	7886.424613	2025	1	606.1164869	electricity	wind	wind_offshore_subsidy2025	wind_offshore	0.385		-283.8568182	302996.07
CoC_compensation	Argentina	subsidy2025	1990$	1751.301546	2025	1	453.1406431	electricity	wind	wind_offshore_subsidy2025	wind_offshore	0.495		-469.5152975	389800.9942
CoC_compensation	Australia_NZ	subsidy2025	1990$	0	2025	1	817.0658875	electricity	wind	wind_offshore_subsidy2025	wind_offshore	0.44		0	0
CoC_compensation	Brazil	subsidy2025	1990$	2212.935412	2025	1	763.4653306	electricity	wind	wind_offshore_subsidy2025	wind_offshore	0.495		-159.19061	132163.2296
CoC_compensation	Canada	subsidy2025	1990$	0	2025	1	817.0658875	electricity	wind	wind_offshore_subsidy2025	wind_offshore	0.44		0	0
CoC_compensation	Central America and Caribbean	subsidy2025	1990$	10060.06143	2025	1	655.883761	electricity	wind	wind_offshore_subsidy2025	wind_offshore	0.495		-266.7721796	221479.6012
CoC_compensation	Central Asia	subsidy2025	1990$	3270.936815	2025	1	764.5498327	electricity	wind	wind_offshore_subsidy2025	wind_offshore	0.405		-183.2465968	185942.7669
CoC_compensation	China	subsidy2025	1990$	0	2025	1	590.8014879	electricity	wind	wind_offshore_subsidy2025	wind_offshore	0.36		0	0
CoC_compensation	Colombia	subsidy2025	1990$	1219.579447	2025	1	810.0147524	electricity	wind	wind_offshore_subsidy2025	wind_offshore	0.495		-112.6411883	93516.96829
CoC_compensation	EU-12	subsidy2025	1990$	8629.731754	2025	1	555.1294769	electricity	wind	wind_offshore_subsidy2025	wind_offshore	0.535		-78.41084205	60231.09106
CoC_compensation	EU-15	subsidy2025	1990$	5403.377334	2025	1	633.5403189	electricity	wind	wind_offshore_subsidy2025	wind_offshore	0.535		0	0
CoC_compensation	Europe_Eastern	subsidy2025	1990$	2741.763619	2025	1	397.3659801	electricity	wind	wind_offshore_subsidy2025	wind_offshore	0.535		-236.1743388	181416.7242
CoC_compensation	Europe_Non_EU	subsidy2025	1990$	4898.069606	2025	1	429.110352	electricity	wind	wind_offshore_subsidy2025	wind_offshore	0.535		-204.4299669	157032.3648
CoC_compensation	European Free Trade Association	subsidy2025	1990$	667.4413366	2025	1	609.7166986	electricity	wind	wind_offshore_subsidy2025	wind_offshore	0.535		-23.8236203	18300.054
CoC_compensation	India	subsidy2025	1990$	5059.660682	2025	1	495.9256965	electricity	wind	wind_offshore_subsidy2025	wind_offshore	0.35		-82.30554693	96640.56391
CoC_compensation	Indonesia	subsidy2025	1990$	2327.680671	2025	1	502.634923	electricity	wind	wind_offshore_subsidy2025	wind_offshore	0.36		-88.16656488	100646.7636
CoC_compensation	Japan	subsidy2025	1990$	0	2025	1	1131.321998	electricity	wind	wind_offshore_subsidy2025	wind_offshore	0.42		0	0
CoC_compensation	Mexico	subsidy2025	1990$	1811.214837	2025	1	823.6535279	electricity	wind	wind_offshore_subsidy2025	wind_offshore	0.495		-99.0024127	82193.78389
CoC_compensation	Middle East	subsidy2025	1990$	15961.99306	2025	1	688.3211582	electricity	wind	wind_offshore_subsidy2025	wind_offshore	0.355		-224.2785868	259631.781
CoC_compensation	Pakistan	subsidy2025	1990$	2392.895791	2025	1	381.4465453	electricity	wind	wind_offshore_subsidy2025	wind_offshore	0.35		-196.7846982	231058.3541
CoC_compensation	Russia	subsidy2025	1990$	2413.67213	2025	1	784.4580807	electricity	wind	wind_offshore_subsidy2025	wind_offshore	0.405		-163.3383487	165741.6019
CoC_compensation	South Africa	subsidy2025	1990$	1306.751672	2025	1	719.627533	electricity	wind	wind_offshore_subsidy2025	wind_offshore	0.385		-170.3457721	181831.4593
CoC_compensation	South America_Northern	subsidy2025	1990$	2133.324948	2025	1	351.4497254	electricity	wind	wind_offshore_subsidy2025	wind_offshore	0.495		-571.2062152	474226.8287
CoC_compensation	South America_Southern	subsidy2025	1990$	4851.182691	2025	1	758.4339018	electricity	wind	wind_offshore_subsidy2025	wind_offshore	0.495		-164.2220389	136340.4225
CoC_compensation	South Asia	subsidy2025	1990$	3450.415165	2025	1	427.3733005	electricity	wind	wind_offshore_subsidy2025	wind_offshore	0.35		-150.8579429	177132.614
CoC_compensation	South Korea	subsidy2025	1990$	1467.096875	2025	1	1072.430888	electricity	wind	wind_offshore_subsidy2025	wind_offshore	0.42		-58.89111024	57623.39554
CoC_compensation	Southeast Asia	subsidy2025	1990$	8606.207763	2025	1	509.7063336	electricity	wind	wind_offshore_subsidy2025	wind_offshore	0.36		-81.09515424	92574.37699
CoC_compensation	Taiwan	subsidy2025	1990$	1049.608775	2025	1	547.4419348	electricity	wind	wind_offshore_subsidy2025	wind_offshore	0.36		-43.35955303	49497.20666
CoC_compensation	USA	subsidy2025	1990$	0	2025	1	817.0658875	electricity	wind	wind_offshore_subsidy2025	wind_offshore	0.44		0	0
CoC_compensation	Africa_Eastern	subsidy2030	1990$	13335.25101	2030	1	122.0658421	electricity	solar	PV_subsidy_2030	PV	0.23		-74.02997089	132275.1118
CoC_compensation	Africa_Northern	subsidy2030	1990$	6064.60192	2030	1	112.1439746	electricity	solar	PV_subsidy_2030	PV	0.23		-83.95183842	150003.2848
CoC_compensation	Africa_Southern	subsidy2030	1990$	1131.832821	2030	1	172.9259784	electricity	solar	PV_subsidy_2030	PV	0.23		-23.16983456	41399.34704
CoC_compensation	Africa_Western	subsidy2030	1990$	7886.424613	2030	1	123.8212458	electricity	solar	PV_subsidy_2030	PV	0.23		-72.27456714	129138.5952
CoC_compensation	Argentina	subsidy2030	1990$	1751.301546	2030	1	52.90776215	electricity	solar	PV_subsidy_2030	PV	0.21		-75.30873096	147375.2074
CoC_compensation	Australia_NZ	subsidy2030	1990$	0	2030	1	178.4974708	electricity	solar	PV_subsidy_2030	PV	0.22		0	0
CoC_compensation	Brazil	subsidy2030	1990$	2212.935412	2030	1	93.31619646	electricity	solar	PV_subsidy_2030	PV	0.21		-34.90029665	68298.0365
CoC_compensation	Canada	subsidy2030	1990$	0	2030	1	178.4974708	electricity	solar	PV_subsidy_2030	PV	0.22		0	0
CoC_compensation	Central America and Caribbean	subsidy2030	1990$	10060.06143	2030	1	84.18969105	electricity	solar	PV_subsidy_2030	PV	0.21		-44.02680206	86158.12536
CoC_compensation	Central Asia	subsidy2030	1990$	3270.936815	2030	1	204.5395099	electricity	solar	PV_subsidy_2030	PV	0.13		-82.06206293	259416.4265
CoC_compensation	China	subsidy2030	1990$	0	2030	1	103.0760043	electricity	solar	PV_subsidy_2030	PV	0.18		0	0
CoC_compensation	Colombia	subsidy2030	1990$	1219.579447	2030	1	99.75547735	electricity	solar	PV_subsidy_2030	PV	0.21		-28.46101576	55696.70403
CoC_compensation	EU-12	subsidy2030	1990$	8629.731754	2030	1	111.9281423	electricity	solar	PV_subsidy_2030	PV	0.14		-21.31644859	62572.74537
CoC_compensation	EU-15	subsidy2030	1990$	5403.377334	2030	1	133.2445909	electricity	solar	PV_subsidy_2030	PV	0.14		0	0
CoC_compensation	Europe_Eastern	subsidy2030	1990$	2741.763619	2030	1	71.48590243	electricity	solar	PV_subsidy_2030	PV	0.14		-61.75868845	181287.7352
CoC_compensation	Europe_Non_EU	subsidy2030	1990$	4898.069606	2030	1	86.8549953	electricity	solar	PV_subsidy_2030	PV	0.14		-46.38959558	136172.9812
CoC_compensation	European Free Trade Association	subsidy2030	1990$	667.4413366	2030	1	134.4710374	electricity	solar	PV_subsidy_2030	PV	0.14		1.226446561	-3600.136676
CoC_compensation	India	subsidy2030	1990$	5059.660682	2030	1	83.30373715	electricity	solar	PV_subsidy_2030	PV	0.21		-12.23012046	23933.69953
CoC_compensation	Indonesia	subsidy2030	1990$	2327.680671	2030	1	77.44803508	electricity	solar	PV_subsidy_2030	PV	0.18		-25.62796919	58511.34518
CoC_compensation	Japan	subsidy2030	1990$	0	2030	1	294.1437195	electricity	solar	PV_subsidy_2030	PV	0.14		0	0
CoC_compensation	Mexico	subsidy2030	1990$	1811.214837	2030	1	101.6605164	electricity	solar	PV_subsidy_2030	PV	0.21		-26.55597674	51968.64333
CoC_compensation	Middle East	subsidy2030	1990$	15961.99306	2030	1	118.4927134	electricity	solar	PV_subsidy_2030	PV	0.25		-57.49070856	94505.27435
CoC_compensation	Pakistan	subsidy2030	1990$	2392.895791	2030	1	54.12308708	electricity	solar	PV_subsidy_2030	PV	0.21		-41.41077053	81038.68988
CoC_compensation	Russia	subsidy2030	1990$	2413.67213	2030	1	208.8109783	electricity	solar	PV_subsidy_2030	PV	0.13		-77.79059449	245913.3651
CoC_compensation	South Africa	subsidy2030	1990$	1306.751672	2030	1	159.5370045	electricity	solar	PV_subsidy_2030	PV	0.23		-36.55880845	65322.46894
CoC_compensation	South America_Northern	subsidy2030	1990$	2133.324948	2030	1	40.54791124	electricity	solar	PV_subsidy_2030	PV	0.21		-87.66858187	171562.7825
CoC_compensation	South America_Southern	subsidy2030	1990$	4851.182691	2030	1	98.35406199	electricity	solar	PV_subsidy_2030	PV	0.21		-29.86243112	58439.19984
CoC_compensation	South Asia	subsidy2030	1990$	3450.415165	2030	1	61.33111341	electricity	solar	PV_subsidy_2030	PV	0.21		-34.2027442	66932.96321
CoC_compensation	South Korea	subsidy2030	1990$	1467.096875	2030	1	288.5253004	electricity	solar	PV_subsidy_2030	PV	0.14		-5.618419043	16492.42381
CoC_compensation	Southeast Asia	subsidy2030	1990$	8606.207763	2030	1	81.47740377	electricity	solar	PV_subsidy_2030	PV	0.18		-21.59860049	49311.87326
CoC_compensation	Taiwan	subsidy2030	1990$	1049.608775	2030	1	98.41573947	electricity	solar	PV_subsidy_2030	PV	0.18		-4.660264797	10639.87397
CoC_compensation	USA	subsidy2030	1990$	0	2030	1	178.4974708	electricity	solar	PV_subsidy_2030	PV	0.22		0	0
CoC_compensation	Africa_Eastern	subsidy2030	1990$	13335.25101	2030	1	295.7205144	electricity	wind	wind_subsidy2030	wind	0.34		-131.667796	159147.2151
CoC_compensation	Africa_Northern	subsidy2030	1990$	6064.60192	2030	1	240.1371252	electricity	wind	wind_subsidy2030	wind	0.34		-187.2511851	226331.0054
CoC_compensation	Africa_Southern	subsidy2030	1990$	1131.832821	2030	1	279.7649699	electricity	wind	wind_subsidy2030	wind	0.34		-147.6233405	178432.7242
CoC_compensation	Africa_Western	subsidy2030	1990$	7886.424613	2030	1	237.710193	electricity	wind	wind_subsidy2030	wind	0.34		-189.6781173	229264.4448
CoC_compensation	Argentina	subsidy2030	1990$	1751.301546	2030	1	107.7804139	electricity	wind	wind_subsidy2030	wind	0.44		-166.2509145	155277.9401
CoC_compensation	Australia_NZ	subsidy2030	1990$	0	2030	1	329.3404039	electricity	wind	wind_subsidy2030	wind	0.43		0	0
CoC_compensation	Brazil	subsidy2030	1990$	2212.935412	2030	1	217.4178685	electricity	wind	wind_subsidy2030	wind	0.44		-56.6134599	52876.83054
CoC_compensation	Canada	subsidy2030	1990$	0	2030	1	329.3404039	electricity	wind	wind_subsidy2030	wind	0.43		0	0
CoC_compensation	Central America and Caribbean	subsidy2030	1990$	10060.06143	2030	1	170.13709	electricity	wind	wind_subsidy2030	wind	0.44		-103.8942384	97036.9599
CoC_compensation	Central Asia	subsidy2030	1990$	3270.936815	2030	1	250.6311649	electricity	wind	wind_subsidy2030	wind	0.29		-118.9340211	168541.362
CoC_compensation	China	subsidy2030	1990$	0	2030	1	274.0313284	electricity	wind	wind_subsidy2030	wind	0.27		0	0
CoC_compensation	Colombia	subsidy2030	1990$	1219.579447	2030	1	201.1586521	electricity	wind	wind_subsidy2030	wind	0.44		-72.87267631	68062.89817
CoC_compensation	EU-12	subsidy2030	1990$	8629.731754	2030	1	321.3040338	electricity	wind	wind_subsidy2030	wind	0.3		-58.31734773	79886.77771
CoC_compensation	EU-15	subsidy2030	1990$	5403.377334	2030	1	379.6213816	electricity	wind	wind_subsidy2030	wind	0.3		0	0
CoC_compensation	Europe_Eastern	subsidy2030	1990$	2741.763619	2030	1	193.2675132	electricity	wind	wind_subsidy2030	wind	0.3		-186.3538683	255279.2716
CoC_compensation	Europe_Non_EU	subsidy2030	1990$	4898.069606	2030	1	238.7720522	electricity	wind	wind_subsidy2030	wind	0.3		-140.8493294	192944.2868
CoC_compensation	European Free Trade Association	subsidy2030	1990$	667.4413366	2030	1	308.703654	electricity	wind	wind_subsidy2030	wind	0.3		-70.91772753	97147.57196
CoC_compensation	India	subsidy2030	1990$	5059.660682	2030	1	182.6430475	electricity	wind	wind_subsidy2030	wind	0.28		-38.59325431	56643.71963
CoC_compensation	Indonesia	subsidy2030	1990$	2327.680671	2030	1	194.2860212	electricity	wind	wind_subsidy2030	wind	0.27		-79.74530721	121377.941
CoC_compensation	Japan	subsidy2030	1990$	0	2030	1	739.130372	electricity	wind	wind_subsidy2030	wind	0.28		0	0
CoC_compensation	Mexico	subsidy2030	1990$	1811.214837	2030	1	236.9693166	electricity	wind	wind_subsidy2030	wind	0.44		-37.06201179	34615.8267
CoC_compensation	Middle East	subsidy2030	1990$	15961.99306	2030	1	283.6606663	electricity	wind	wind_subsidy2030	wind	0.35		-171.3821818	201231.5246
CoC_compensation	Pakistan	subsidy2030	1990$	2392.895791	2030	1	118.8892058	electricity	wind	wind_subsidy2030	wind	0.28		-102.3470961	150215.8945
CoC_compensation	Russia	subsidy2030	1990$	2413.67213	2030	1	254.1811664	electricity	wind	wind_subsidy2030	wind	0.29		-115.3840196	163510.656
CoC_compensation	South Africa	subsidy2030	1990$	1306.751672	2030	1	286.5092122	electricity	wind	wind_subsidy2030	wind	0.34		-140.8790982	170280.9406
CoC_compensation	South America_Northern	subsidy2030	1990$	2133.324948	2030	1	82.92603888	electricity	wind	wind_subsidy2030	wind	0.44		-191.1052895	178491.8644
CoC_compensation	South America_Southern	subsidy2030	1990$	4851.182691	2030	1	200.5684779	electricity	wind	wind_subsidy2030	wind	0.44		-73.46285047	68614.11937
CoC_compensation	South Asia	subsidy2030	1990$	3450.415165	2030	1	134.4621802	electricity	wind	wind_subsidy2030	wind	0.28		-86.77412165	127359.2784
CoC_compensation	South Korea	subsidy2030	1990$	1467.096875	2030	1	590.9651239	electricity	wind	wind_subsidy2030	wind	0.28		-148.1652482	217463.6715
CoC_compensation	Southeast Asia	subsidy2030	1990$	8606.207763	2030	1	197.3184626	electricity	wind	wind_subsidy2030	wind	0.27		-76.71286581	116762.3528
CoC_compensation	Taiwan	subsidy2030	1990$	1049.608775	2030	1	213.6010516	electricity	wind	wind_subsidy2030	wind	0.27		-60.4302768	91979.11233
CoC_compensation	USA	subsidy2030	1990$	0	2030	1	329.3404039	electricity	wind	wind_subsidy2030	wind	0.43		0	0
CoC_compensation	Africa_Eastern	subsidy2030	1990$	13335.25101	2030	1	502.5116409	electricity	wind	wind_offshore_subsidy2030	wind_offshore	0.4		-206.4501446	212106.3129
CoC_compensation	Africa_Northern	subsidy2030	1990$	6064.60192	2030	1	471.5631548	electricity	wind	wind_offshore_subsidy2030	wind_offshore	0.4		-237.3986307	243902.7028
CoC_compensation	Africa_Southern	subsidy2030	1990$	1131.832821	2030	1	560.9517602	electricity	wind	wind_offshore_subsidy2030	wind_offshore	0.4		-148.0100252	152065.0944
CoC_compensation	Africa_Western	subsidy2030	1990$	7886.424613	2030	1	482.8385574	electricity	wind	wind_offshore_subsidy2030	wind_offshore	0.4		-226.1232281	232318.385
CoC_compensation	Argentina	subsidy2030	1990$	1751.301546	2030	1	358.0675382	electricity	wind	wind_offshore_subsidy2030	wind_offshore	0.51		-371.0066383	298957.8068
CoC_compensation	Australia_NZ	subsidy2030	1990$	0	2030	1	618.4560256	electricity	wind	wind_offshore_subsidy2030	wind_offshore	0.46		0	0
CoC_compensation	Brazil	subsidy2030	1990$	2212.935412	2030	1	603.2832313	electricity	wind	wind_offshore_subsidy2030	wind_offshore	0.51		-125.7909452	101362.5666
CoC_compensation	Canada	subsidy2030	1990$	0	2030	1	618.4560256	electricity	wind	wind_offshore_subsidy2030	wind_offshore	0.46		0	0
CoC_compensation	Central America and Caribbean	subsidy2030	1990$	10060.06143	2030	1	518.2732716	electricity	wind	wind_offshore_subsidy2030	wind_offshore	0.51		-210.8009049	169863.7429
CoC_compensation	Central Asia	subsidy2030	1990$	3270.936815	2030	1	596.2271905	electricity	wind	wind_offshore_subsidy2030	wind_offshore	0.42		-142.9031816	139826.9879
CoC_compensation	China	subsidy2030	1990$	0	2030	1	462.5849947	electricity	wind	wind_offshore_subsidy2030	wind_offshore	0.39		0	0
CoC_compensation	Colombia	subsidy2030	1990$	1219.579447	2030	1	640.0661531	electricity	wind	wind_offshore_subsidy2030	wind_offshore	0.51		-89.00802342	71722.82306
CoC_compensation	EU-12	subsidy2030	1990$	8629.731754	2030	1	440.5789499	electricity	wind	wind_offshore_subsidy2030	wind_offshore	0.56		-62.23082702	45668.41513
CoC_compensation	EU-15	subsidy2030	1990$	5403.377334	2030	1	502.8097769	electricity	wind	wind_offshore_subsidy2030	wind_offshore	0.56		0	0
CoC_compensation	Europe_Eastern	subsidy2030	1990$	2741.763619	2030	1	315.3698255	electricity	wind	wind_offshore_subsidy2030	wind_offshore	0.56		-187.4399514	137553.7804
CoC_compensation	Europe_Non_EU	subsidy2030	1990$	4898.069606	2030	1	340.5637714	electricity	wind	wind_offshore_subsidy2030	wind_offshore	0.56		-162.2460055	119065.0725
CoC_compensation	European Free Trade Association	subsidy2030	1990$	667.4413366	2030	1	483.9021417	electricity	wind	wind_offshore_subsidy2030	wind_offshore	0.56		-18.90763516	13875.46612
CoC_compensation	India	subsidy2030	1990$	5059.660682	2030	1	392.4281598	electricity	wind	wind_offshore_subsidy2030	wind_offshore	0.37		-65.12873714	72338.47146
CoC_compensation	Indonesia	subsidy2030	1990$	2327.680671	2030	1	393.5524503	electricity	wind	wind_offshore_subsidy2030	wind_offshore	0.39		-69.03254442	72742.40719
CoC_compensation	Japan	subsidy2030	1990$	0	2030	1	864.8328163	electricity	wind	wind_offshore_subsidy2030	wind_offshore	0.44		0	0
CoC_compensation	Mexico	subsidy2030	1990$	1811.214837	2030	1	650.8433872	electricity	wind	wind_offshore_subsidy2030	wind_offshore	0.51		-78.23078933	63038.50873
CoC_compensation	Middle East	subsidy2030	1990$	15961.99306	2030	1	542.3136542	electricity	wind	wind_offshore_subsidy2030	wind_offshore	0.37		-176.7043458	196265.4711
CoC_compensation	Pakistan	subsidy2030	1990$	2392.895791	2030	1	301.8403097	electricity	wind	wind_offshore_subsidy2030	wind_offshore	0.37		-155.7165872	172954.373
CoC_compensation	Russia	subsidy2030	1990$	2413.67213	2030	1	611.7524555	electricity	wind	wind_offshore_subsidy2030	wind_offshore	0.42		-127.3779165	124635.9261
CoC_compensation	South Africa	subsidy2030	1990$	1306.751672	2030	1	573.262611	electricity	wind	wind_offshore_subsidy2030	wind_offshore	0.4		-135.6991744	139416.96
CoC_compensation	South America_Northern	subsidy2030	1990$	2133.324948	2030	1	277.7123171	electricity	wind	wind_offshore_subsidy2030	wind_offshore	0.51		-451.3618595	363708.1865
CoC_compensation	South America_Southern	subsidy2030	1990$	4851.182691	2030	1	599.3074428	electricity	wind	wind_offshore_subsidy2030	wind_offshore	0.51		-129.7667337	104566.2641
CoC_compensation	South Asia	subsidy2030	1990$	3450.415165	2030	1	338.1823509	electricity	wind	wind_offshore_subsidy2030	wind_offshore	0.37		-119.3745461	132589.2774
CoC_compensation	South Korea	subsidy2030	1990$	1467.096875	2030	1	819.8138342	electricity	wind	wind_offshore_subsidy2030	wind_offshore	0.44		-45.01898205	42047.61711
CoC_compensation	Southeast Asia	subsidy2030	1990$	8606.207763	2030	1	399.0892144	electricity	wind	wind_offshore_subsidy2030	wind_offshore	0.39		-63.49578034	66908.09309
CoC_compensation	Taiwan	subsidy2030	1990$	1049.608775	2030	1	428.6353873	electricity	wind	wind_offshore_subsidy2030	wind_offshore	0.39		-33.94960748	35774.08586
CoC_compensation	USA	subsidy2030	1990$	0	2030	1	618.4560256	electricity	wind	wind_offshore_subsidy2030	wind_offshore	0.46		0	0
