# Supplementary material for: Regional impacts on decarbonisation under evolving financing conditions for energy technologies
Source: Nat Commun. 2026 May 19;17:6611. doi: 10.1038/s41467-026-73522-1 (PMC13381915; doi:10.1038/s41467-026-73522-1)
Supplement: Supplementary file 6 — Supplementary Dataset 4 [file 41467_2026_73522_MOESM6_ESM.csv]

# Fixed charge rate - conversion from overnight capital cost to amortized annual payment
region	supplysector	subsector	stub.technology	year	capital.overnight	input.capital	fixed.charge.rate	updated FCR_static	fixed.charge.rate_EU	updated capital.overnight	difference
Africa_Eastern	electricity	solar	PV	2025	253.9189373	capital	13%	11%	7.1%	158.0596161	-95.85932128
Africa_Eastern	electricity	solar	PV	2030	196.095813	capital	13%	11%	7.1%	122.0658421	-74.02997089
Africa_Eastern	electricity	wind	wind	2025	441.2155792	capital	13%	10%	6.9%	305.2879428	-135.9276365
Africa_Eastern	electricity	wind	wind	2030	427.3883104	capital	13%	10%	6.9%	295.7205144	-131.667796
Africa_Eastern	electricity	wind	wind_offshore	2025	889.9733051	capital	13%	12%	8.8%	630.8124853	-259.1608198
Africa_Eastern	electricity	wind	wind_offshore	2030	708.9617854	capital	13%	12%	8.8%	502.5116409	-206.4501446
Africa_Northern	electricity	solar	PV	2025	253.9189373	capital	13%	12%	7.1%	145.2120696	-108.7068677
Africa_Northern	electricity	solar	PV	2030	196.095813	capital	13%	12%	7.1%	112.1439746	-83.95183842
Africa_Northern	electricity	wind	wind	2025	441.2155792	capital	13%	12%	6.9%	247.9062675	-193.3093117
Africa_Northern	electricity	wind	wind	2030	427.3883104	capital	13%	12%	6.9%	240.1371252	-187.2511851
Africa_Northern	electricity	wind	wind_offshore	2025	889.9733051	capital	13%	13%	8.8%	591.9622581	-298.011047
Africa_Northern	electricity	wind	wind_offshore	2030	708.9617854	capital	13%	13%	8.8%	471.5631548	-237.3986307
Africa_Southern	electricity	solar	PV	2025	253.9189373	capital	13%	8%	7.1%	223.9169721	-30.00196526
Africa_Southern	electricity	solar	PV	2030	196.095813	capital	13%	8%	7.1%	172.9259784	-23.16983456
Africa_Southern	electricity	wind	wind	2025	441.2155792	capital	13%	11%	6.9%	288.8161895	-152.3993897
Africa_Southern	electricity	wind	wind	2030	427.3883104	capital	13%	11%	6.9%	279.7649699	-147.6233405
Africa_Southern	electricity	wind	wind_offshore	2025	889.9733051	capital	13%	11%	8.8%	704.1734863	-185.7998188
Africa_Southern	electricity	wind	wind_offshore	2030	708.9617854	capital	13%	11%	8.8%	560.9517602	-148.0100252
Africa_Western	electricity	solar	PV	2025	253.9189373	capital	13%	11%	7.1%	160.3326389	-93.58629848
Africa_Western	electricity	solar	PV	2030	196.095813	capital	13%	11%	7.1%	123.8212458	-72.27456714
Africa_Western	electricity	wind	wind	2025	441.2155792	capital	13%	12%	6.9%	245.4008169	-195.8147623
Africa_Western	electricity	wind	wind	2030	427.3883104	capital	13%	12%	6.9%	237.710193	-189.6781173
Africa_Western	electricity	wind	wind_offshore	2025	889.9733051	capital	13%	13%	8.8%	606.1164869	-283.8568182
Africa_Western	electricity	wind	wind_offshore	2030	708.9617854	capital	13%	13%	8.8%	482.8385574	-226.1232281
Argentina	electricity	solar	PV	2025	167.1842508	capital	13%	17%	7.1%	68.98757221	-98.19667861
Argentina	electricity	solar	PV	2030	128.2164931	capital	13%	17%	7.1%	52.90776215	-75.30873096
Argentina	electricity	wind	wind	2025	281.5734751	capital	13%	18%	6.9%	110.7468473	-170.8266278
Argentina	electricity	wind	wind	2030	274.0313284	capital	13%	18%	6.9%	107.7804139	-166.2509145
Argentina	electricity	wind	wind_offshore	2025	922.6559406	capital	13%	18%	8.8%	453.1406431	-469.5152975
Argentina	electricity	wind	wind_offshore	2030	729.0741765	capital	13%	18%	8.8%	358.0675382	-371.0066383
Australia_NZ	electricity	solar	PV	2025	226.2643996	capital	13%	7%	7.1%	226.2643996	0
Australia_NZ	electricity	solar	PV	2030	178.4974708	capital	13%	7%	7.1%	178.4974708	0
Australia_NZ	electricity	wind	wind	2025	338.139575	capital	13%	7%	6.9%	338.139575	0
Australia_NZ	electricity	wind	wind	2030	329.3404039	capital	13%	7%	6.9%	329.3404039	0
Australia_NZ	electricity	wind	wind_offshore	2025	817.0658875	capital	13%	9%	8.8%	817.0658875	0
Australia_NZ	electricity	wind	wind_offshore	2030	618.4560256	capital	13%	9%	8.8%	618.4560256	0
Brazil	electricity	solar	PV	2025	167.1842508	capital	13%	10%	7.1%	121.6770013	-45.50724956
Brazil	electricity	solar	PV	2030	128.2164931	capital	13%	10%	7.1%	93.31619646	-34.90029665
Brazil	electricity	wind	wind	2025	281.5734751	capital	13%	9%	6.9%	223.4018465	-58.17162852
Brazil	electricity	wind	wind	2030	274.0313284	capital	13%	9%	6.9%	217.4178685	-56.6134599
Brazil	electricity	wind	wind_offshore	2025	922.6559406	capital	13%	11%	8.8%	763.4653306	-159.19061
Brazil	electricity	wind	wind_offshore	2030	729.0741765	capital	13%	11%	8.8%	603.2832313	-125.7909452
Canada	electricity	solar	PV	2025	226.2643996	capital	13%	7%	7.1%	226.2643996	0
Canada	electricity	solar	PV	2030	178.4974708	capital	13%	7%	7.1%	178.4974708	0
Canada	electricity	wind	wind	2025	338.139575	capital	13%	7%	6.9%	338.139575	0
Canada	electricity	wind	wind	2030	329.3404039	capital	13%	7%	6.9%	329.3404039	0
Canada	electricity	wind	wind_offshore	2025	817.0658875	capital	13%	9%	8.8%	817.0658875	0
Canada	electricity	wind	wind_offshore	2030	618.4560256	capital	13%	9%	8.8%	618.4560256	0
Central America and Caribbean	electricity	solar	PV	2025	167.1842508	capital	13%	11%	7.1%	109.776754	-57.4074968
Central America and Caribbean	electricity	solar	PV	2030	128.2164931	capital	13%	11%	7.1%	84.18969105	-44.02680206
Central America and Caribbean	electricity	wind	wind	2025	281.5734751	capital	13%	11%	6.9%	174.8197622	-106.7537129
Central America and Caribbean	electricity	wind	wind	2030	274.0313284	capital	13%	11%	6.9%	170.13709	-103.8942384
Central America and Caribbean	electricity	wind	wind_offshore	2025	922.6559406	capital	13%	12%	8.8%	655.883761	-266.7721796
Central America and Caribbean	electricity	wind	wind_offshore	2030	729.0741765	capital	13%	12%	8.8%	518.2732716	-210.8009049
Central Asia	electricity	solar	PV	2025	356.9949416	capital	13%	10%	7.1%	254.7772843	-102.2176573
Central Asia	electricity	solar	PV	2030	286.6015728	capital	13%	10%	7.1%	204.5395099	-82.06206293
Central Asia	electricity	wind	wind	2025	383.3924549	capital	13%	10%	6.9%	260.0085215	-123.3839334
Central Asia	electricity	wind	wind	2030	369.565186	capital	13%	10%	6.9%	250.6311649	-118.9340211
Central Asia	electricity	wind	wind_offshore	2025	947.7964295	capital	13%	11%	8.8%	764.5498327	-183.2465968
Central Asia	electricity	wind	wind_offshore	2030	739.130372	capital	13%	11%	8.8%	596.2271905	-142.9031816
China	electricity	solar	PV	2025	130.730542	capital	13%	7.1%	7.1%	130.730542	0
China	electricity	solar	PV	2030	103.0760043	capital	13%	7.1%	7.1%	103.0760043	0
China	electricity	wind	wind	2025	282.8304995	capital	13%	6.9%	6.9%	282.8304995	0
China	electricity	wind	wind	2030	274.0313284	capital	13%	6.9%	6.9%	274.0313284	0
China	electricity	wind	wind_offshore	2025	590.8014879	capital	13%	8.8%	8.8%	590.8014879	0
China	electricity	wind	wind_offshore	2030	462.5849947	capital	13%	8.8%	8.8%	462.5849947	0
Colombia	electricity	solar	PV	2025	167.1842508	capital	13%	9%	7.1%	130.0733185	-37.11093231
Colombia	electricity	solar	PV	2030	128.2164931	capital	13%	9%	7.1%	99.75547735	-28.46101576
Colombia	electricity	wind	wind	2025	281.5734751	capital	13%	9%	6.9%	206.6951288	-74.8783463
Colombia	electricity	wind	wind	2030	274.0313284	capital	13%	9%	6.9%	201.1586521	-72.87267631
Colombia	electricity	wind	wind_offshore	2025	922.6559406	capital	13%	10%	8.8%	810.0147524	-112.6411883
Colombia	electricity	wind	wind_offshore	2030	729.0741765	capital	13%	10%	8.8%	640.0661531	-89.00802342
EU-12	electricity	solar	PV	2025	168.4412753	capital	13%	8%	7.1%	141.4940667	-26.94720859
EU-12	electricity	solar	PV	2030	133.2445909	capital	13%	8%	7.1%	111.9281423	-21.31644859
EU-12	electricity	wind	wind	2025	389.6775771	capital	13%	8%	6.9%	329.815399	-59.86217813
EU-12	electricity	wind	wind	2030	379.6213816	capital	13%	8%	6.9%	321.3040338	-58.31734773
EU-12	electricity	wind	wind_offshore	2025	633.5403189	capital	13%	10%	8.8%	555.1294769	-78.41084205
EU-12	electricity	wind	wind_offshore	2030	502.8097769	capital	13%	10%	8.8%	440.5789499	-62.23082702
EU-15	electricity	solar	PV	2025	168.4412753	capital	13%	7%	7.1%	168.4412753	0
EU-15	electricity	solar	PV	2030	133.2445909	capital	13%	7%	7.1%	133.2445909	0
EU-15	electricity	wind	wind	2025	389.6775771	capital	13%	7%	6.9%	389.6775771	0
EU-15	electricity	wind	wind	2030	379.6213816	capital	13%	7%	6.9%	379.6213816	0
EU-15	electricity	wind	wind_offshore	2025	633.5403189	capital	13%	9%	8.8%	633.5403189	0
EU-15	electricity	wind	wind_offshore	2030	502.8097769	capital	13%	9%	8.8%	502.8097769	0
Europe_Eastern	electricity	solar	PV	2025	168.4412753	capital	13%	13%	7.1%	90.368971	-78.07230427
Europe_Eastern	electricity	solar	PV	2030	133.2445909	capital	13%	13%	7.1%	71.48590243	-61.75868845
Europe_Eastern	electricity	wind	wind	2025	389.6775771	capital	13%	14%	6.9%	198.3871824	-191.2903947
Europe_Eastern	electricity	wind	wind	2030	379.6213816	capital	13%	14%	6.9%	193.2675132	-186.3538683
Europe_Eastern	electricity	wind	wind_offshore	2025	633.5403189	capital	13%	14%	8.8%	397.3659801	-236.1743388
Europe_Eastern	electricity	wind	wind_offshore	2030	502.8097769	capital	13%	14%	8.8%	315.3698255	-187.4399514
Europe_Non_EU	electricity	solar	PV	2025	168.4412753	capital	13%	11%	7.1%	109.7978242	-58.64345101
Europe_Non_EU	electricity	solar	PV	2030	133.2445909	capital	13%	11%	7.1%	86.8549953	-46.38959558
Europe_Non_EU	electricity	wind	wind	2025	389.6775771	capital	13%	11%	6.9%	245.0971396	-144.5804375
Europe_Non_EU	electricity	wind	wind	2030	379.6213816	capital	13%	11%	6.9%	238.7720522	-140.8493294
Europe_Non_EU	electricity	wind	wind_offshore	2025	633.5403189	capital	13%	13%	8.8%	429.110352	-204.4299669
Europe_Non_EU	electricity	wind	wind_offshore	2030	502.8097769	capital	13%	13%	8.8%	340.5637714	-162.2460055
European Free Trade Association	electricity	solar	PV	2025	168.4412753	capital	13%	7%	7.1%	169.9916888	1.550413577
European Free Trade Association	electricity	solar	PV	2030	133.2445909	capital	13%	7%	7.1%	134.4710374	1.226446561
European Free Trade Association	electricity	wind	wind	2025	389.6775771	capital	13%	9%	6.9%	316.8812343	-72.79634283
European Free Trade Association	electricity	wind	wind	2030	379.6213816	capital	13%	9%	6.9%	308.703654	-70.91772753
European Free Trade Association	electricity	wind	wind_offshore	2025	633.5403189	capital	13%	9%	8.8%	609.7166986	-23.8236203
European Free Trade Association	electricity	wind	wind_offshore	2030	502.8097769	capital	13%	9%	8.8%	483.9021417	-18.90763516
India	electricity	solar	PV	2025	121.9313709	capital	13%	8%	7.1%	106.321875	-15.60949585
India	electricity	solar	PV	2030	95.53385761	capital	13%	8%	7.1%	83.30373715	-12.23012046
India	electricity	wind	wind	2025	227.521424	capital	13%	8%	6.9%	187.8317705	-39.68965358
India	electricity	wind	wind	2030	221.2363018	capital	13%	8%	6.9%	182.6430475	-38.59325431
India	electricity	wind	wind_offshore	2025	578.2312434	capital	13%	10%	8.8%	495.9256965	-82.30554693
India	electricity	wind	wind_offshore	2030	457.556897	capital	13%	10%	8.8%	392.4281598	-65.12873714
Indonesia	electricity	solar	PV	2025	130.730542	capital	13%	9%	7.1%	98.2267762	-32.5037658
Indonesia	electricity	solar	PV	2030	103.0760043	capital	13%	9%	7.1%	77.44803508	-25.62796919
Indonesia	electricity	wind	wind	2025	282.8304995	capital	13%	10%	6.9%	200.5245632	-82.30593635
Indonesia	electricity	wind	wind	2030	274.0313284	capital	13%	10%	6.9%	194.2860212	-79.74530721
Indonesia	electricity	wind	wind_offshore	2025	590.8014879	capital	13%	10%	8.8%	502.634923	-88.16656488
Indonesia	electricity	wind	wind_offshore	2030	462.5849947	capital	13%	10%	8.8%	393.5524503	-69.03254442
Japan	electricity	solar	PV	2025	359.509	capital	13%	7%	7.1%	359.509	0
Japan	electricity	solar	PV	2030	294.1437195	capital	13%	7%	7.1%	294.1437195	0
Japan	electricity	wind	wind	2025	763.0138364	capital	13%	7%	6.9%	763.0138364	0
Japan	electricity	wind	wind	2030	739.130372	capital	13%	7%	6.9%	739.130372	0
Japan	electricity	wind	wind_offshore	2025	1131.321998	capital	13%	9%	8.8%	1131.321998	0
Japan	electricity	wind	wind_offshore	2030	864.8328163	capital	13%	9%	8.8%	864.8328163	0
Mexico	electricity	solar	PV	2025	167.1842508	capital	13%	9%	7.1%	132.55734	-34.62691084
Mexico	electricity	solar	PV	2030	128.2164931	capital	13%	9%	7.1%	101.6605164	-26.55597674
Mexico	electricity	wind	wind	2025	281.5734751	capital	13%	8%	6.9%	243.4914079	-38.08206716
Mexico	electricity	wind	wind	2030	274.0313284	capital	13%	8%	6.9%	236.9693166	-37.06201179
Mexico	electricity	wind	wind_offshore	2025	922.6559406	capital	13%	10%	8.8%	823.6535279	-99.0024127
Mexico	electricity	wind	wind_offshore	2030	729.0741765	capital	13%	10%	8.8%	650.8433872	-78.23078933
Middle East	electricity	solar	PV	2025	227.521424	capital	13%	11%	7.1%	153.1941508	-74.32727321
Middle East	electricity	solar	PV	2030	175.9834219	capital	13%	11%	7.1%	118.4927134	-57.49070856
Middle East	electricity	wind	wind	2025	472.6411903	capital	13%	11%	6.9%	294.6309683	-178.010222
Middle East	electricity	wind	wind	2030	455.0428481	capital	13%	11%	6.9%	283.6606663	-171.3821818
Middle East	electricity	wind	wind_offshore	2025	912.5997451	capital	13%	12%	8.8%	688.3211582	-224.2785868
Middle East	electricity	wind	wind_offshore	2030	719.018	capital	13%	12%	8.8%	542.3136542	-176.7043458
Pakistan	electricity	solar	PV	2025	121.9313709	capital	13%	13%	7.1%	69.07815061	-52.85322029
Pakistan	electricity	solar	PV	2030	95.53385761	capital	13%	13%	7.1%	54.12308708	-41.41077053
Pakistan	electricity	wind	wind	2025	227.521424	capital	13%	13%	6.9%	122.26674	-105.254684
Pakistan	electricity	wind	wind	2030	221.2363018	capital	13%	13%	6.9%	118.8892058	-102.3470961
Pakistan	electricity	wind	wind_offshore	2025	578.2312434	capital	13%	13%	8.8%	381.4465453	-196.7846982
Pakistan	electricity	wind	wind_offshore	2030	457.556897	capital	13%	13%	8.8%	301.8403097	-155.7165872
Russia	electricity	solar	PV	2025	356.9949416	capital	13%	10%	7.1%	260.0978853	-96.8970563
Russia	electricity	solar	PV	2030	286.6015728	capital	13%	10%	7.1%	208.8109783	-77.79059449
Russia	electricity	wind	wind	2025	383.3924549	capital	13%	10%	6.9%	263.6913461	-119.7011088
Russia	electricity	wind	wind	2030	369.565186	capital	13%	10%	6.9%	254.1811664	-115.3840196
Russia	electricity	wind	wind_offshore	2025	947.7964295	capital	13%	11%	8.8%	784.4580807	-163.3383487
Russia	electricity	wind	wind_offshore	2030	739.130372	capital	13%	11%	8.8%	611.7524555	-127.3779165
South Africa	electricity	solar	PV	2025	253.9189373	capital	13%	9%	7.1%	206.5799674	-47.33896992
South Africa	electricity	solar	PV	2030	196.095813	capital	13%	9%	7.1%	159.5370045	-36.55880845
South Africa	electricity	wind	wind	2025	441.2155792	capital	13%	10%	6.9%	295.7786279	-145.4369514
South Africa	electricity	wind	wind	2030	427.3883104	capital	13%	10%	6.9%	286.5092122	-140.8790982
South Africa	electricity	wind	wind_offshore	2025	889.9733051	capital	13%	11%	8.8%	719.627533	-170.3457721
South Africa	electricity	wind	wind_offshore	2030	708.9617854	capital	13%	11%	8.8%	573.262611	-135.6991744
South America_Northern	electricity	solar	PV	2025	167.1842508	capital	13%	23%	7.1%	52.87129603	-114.3129548
South America_Northern	electricity	solar	PV	2030	128.2164931	capital	13%	23%	7.1%	40.54791124	-87.66858187
South America_Northern	electricity	wind	wind	2025	281.5734751	capital	13%	23%	6.9%	85.20840692	-196.3650681
South America_Northern	electricity	wind	wind	2030	274.0313284	capital	13%	23%	6.9%	82.92603888	-191.1052895
South America_Northern	electricity	wind	wind_offshore	2025	922.6559406	capital	13%	23%	8.8%	351.4497254	-571.2062152
South America_Northern	electricity	wind	wind_offshore	2030	729.0741765	capital	13%	23%	8.8%	277.7123171	-451.3618595
South America_Southern	electricity	solar	PV	2025	167.1842508	capital	13%	9%	7.1%	128.2459828	-38.93826803
South America_Southern	electricity	solar	PV	2030	128.2164931	capital	13%	9%	7.1%	98.35406199	-29.86243112
South America_Southern	electricity	wind	wind	2025	281.5734751	capital	13%	9%	6.9%	206.0887113	-75.48476379
South America_Southern	electricity	wind	wind	2030	274.0313284	capital	13%	9%	6.9%	200.5684779	-73.46285047
South America_Southern	electricity	wind	wind_offshore	2025	922.6559406	capital	13%	11%	8.8%	758.4339018	-164.2220389
South America_Southern	electricity	wind	wind_offshore	2030	729.0741765	capital	13%	11%	8.8%	599.3074428	-129.7667337
South Asia	electricity	solar	PV	2025	121.9313709	capital	13%	11%	7.1%	78.27786843	-43.65350247
South Asia	electricity	solar	PV	2030	95.53385761	capital	13%	11%	7.1%	61.33111341	-34.2027442
South Asia	electricity	wind	wind	2025	227.521424	capital	13%	11%	6.9%	138.2821285	-89.23929556
South Asia	electricity	wind	wind	2030	221.2363018	capital	13%	11%	6.9%	134.4621802	-86.77412165
South Asia	electricity	wind	wind_offshore	2025	578.2312434	capital	13%	12%	8.8%	427.3733005	-150.8579429
South Asia	electricity	wind	wind_offshore	2030	457.556897	capital	13%	12%	8.8%	338.1823509	-119.3745461
South Korea	electricity	solar	PV	2025	359.509	capital	13%	7%	7.1%	352.6420432	-6.86695679
South Korea	electricity	solar	PV	2030	294.1437195	capital	13%	7%	7.1%	288.5253004	-5.618419043
South Korea	electricity	wind	wind	2025	763.0138364	capital	13%	9%	6.9%	610.0609357	-152.9529007
South Korea	electricity	wind	wind	2030	739.130372	capital	13%	9%	6.9%	590.9651239	-148.1652482
South Korea	electricity	wind	wind_offshore	2025	1131.321998	capital	13%	9%	8.8%	1072.430888	-58.89111024
South Korea	electricity	wind	wind_offshore	2030	864.8328163	capital	13%	9%	8.8%	819.8138342	-45.01898205
Southeast Asia	electricity	solar	PV	2025	130.730542	capital	13%	9%	7.1%	103.337195	-27.39334697
Southeast Asia	electricity	solar	PV	2030	103.0760043	capital	13%	9%	7.1%	81.47740377	-21.59860049
Southeast Asia	electricity	wind	wind	2025	282.8304995	capital	13%	10%	6.9%	203.6543765	-79.17612297
Southeast Asia	electricity	wind	wind	2030	274.0313284	capital	13%	10%	6.9%	197.3184626	-76.71286581
Southeast Asia	electricity	wind	wind_offshore	2025	590.8014879	capital	13%	10%	8.8%	509.7063336	-81.09515424
Southeast Asia	electricity	wind	wind_offshore	2030	462.5849947	capital	13%	10%	8.8%	399.0892144	-63.49578034
Taiwan	electricity	solar	PV	2025	130.730542	capital	13%	7%	7.1%	124.8199623	-5.910579742
Taiwan	electricity	solar	PV	2030	103.0760043	capital	13%	7%	7.1%	98.41573947	-4.660264797
Taiwan	electricity	wind	wind	2025	282.8304995	capital	13%	9%	6.9%	220.459801	-62.37069853
Taiwan	electricity	wind	wind	2030	274.0313284	capital	13%	9%	6.9%	213.6010516	-60.4302768
Taiwan	electricity	wind	wind_offshore	2025	590.8014879	capital	13%	9%	8.8%	547.4419348	-43.35955303
Taiwan	electricity	wind	wind_offshore	2030	462.5849947	capital	13%	9%	8.8%	428.6353873	-33.94960748
USA	electricity	solar	PV	2025	226.2643996	capital	13%	7%	7.1%	226.2643996	0
USA	electricity	solar	PV	2030	178.4974708	capital	13%	7%	7.1%	178.4974708	0
USA	electricity	wind	wind	2025	338.139575	capital	13%	7%	6.9%	338.139575	0
USA	electricity	wind	wind	2030	329.3404039	capital	13%	7%	6.9%	329.3404039	0
USA	electricity	wind	wind_offshore	2025	817.0658875	capital	13%	9%	8.8%	817.0658875	0
USA	electricity	wind	wind_offshore	2030	618.4560256	capital	13%	9%	8.8%	618.4560256	0
