# Supplementary material for: Regional impacts on decarbonisation under evolving financing conditions for energy technologies
Source: Nat Commun. 2026 May 19;17:6611. doi: 10.1038/s41467-026-73522-1 (PMC13381915; doi:10.1038/s41467-026-73522-1)
Supplement: Supplementary file 7 — Supplementary Dataset 5 [file 41467_2026_73522_MOESM7_ESM.csv]

Model	Scenario	Region	Variable	Unit	2005	2010	2015	2020	2025	2030	2035	2040	2045	2050
GCAM 7.0	CP_EI_baseWACC	Africa_Eastern	Agricultural Demand	million t DM/yr	150.3315279	169.9034548	197.688238	226.8573702	264.1641953	309.1597783	362.3479753	424.4285241	496.2268293	579.9997211
GCAM 7.0	CP_EI_baseWACC	Africa_Northern	Agricultural Demand	million t DM/yr	166.2515874	212.8205403	251.8709799	277.2555997	309.4961037	345.3830688	383.9937494	422.3866114	459.8469596	496.1974419
GCAM 7.0	CP_EI_baseWACC	Africa_Southern	Agricultural Demand	million t DM/yr	90.5273867	112.8983784	132.510236	150.556688	175.9829606	207.5458062	242.2190287	282.1870205	328.0060771	379.8646226
GCAM 7.0	CP_EI_baseWACC	Africa_Western	Agricultural Demand	million t DM/yr	318.6249435	387.3018866	486.5540849	550.895942	638.0441102	745.411651	883.8285054	1041.010808	1216.204453	1407.539496
GCAM 7.0	CP_EI_baseWACC	Argentina	Agricultural Demand	million t DM/yr	66.1803092	68.698887	89.76272641	93.96275531	99.24549819	103.5810895	107.2705111	110.23906	112.1124538	113.7202043
GCAM 7.0	CP_EI_baseWACC	Australia_NZ	Agricultural Demand	million t DM/yr	74.2829671	73.1685465	74.192575	83.14938221	90.87790088	98.38507978	104.0027582	109.0810912	113.5049547	117.3423335
GCAM 7.0	CP_EI_baseWACC	Brazil	Agricultural Demand	million t DM/yr	639.032266	831.9886688	842.4136327	912.6323252	941.4464574	1003.652727	1099.271411	1181.317142	1187.686721	1190.391094
GCAM 7.0	CP_EI_baseWACC	Canada	Agricultural Demand	million t DM/yr	66.2194719	75.02169371	84.7459187	94.78469591	101.1305629	109.8249752	117.4172496	124.5737982	129.9839787	132.6941326
GCAM 7.0	CP_EI_baseWACC	Central America and Caribbean	Agricultural Demand	million t DM/yr	118.6198908	108.2902447	112.5229324	115.8046204	128.1117227	140.2663599	153.7839919	166.7052205	179.7208257	192.2486519
GCAM 7.0	CP_EI_baseWACC	Central Asia	Agricultural Demand	million t DM/yr	80.87272711	101.6974079	128.0222634	139.230553	154.1848673	168.0828622	183.0794572	197.674822	211.2792463	223.5620286
GCAM 7.0	CP_EI_baseWACC	China	Agricultural Demand	million t DM/yr	1542.240623	1847.949909	2120.473662	2275.804076	2401.045077	2483.521821	2537.49436	2558.841246	2557.073062	2532.308167
GCAM 7.0	CP_EI_baseWACC	Colombia	Agricultural Demand	million t DM/yr	72.56981042	70.2883911	77.19951639	84.24189736	93.38685005	100.828631	108.2255763	114.7512852	118.622827	120.8982624
GCAM 7.0	CP_EI_baseWACC	EU-12	Agricultural Demand	million t DM/yr	202.7893906	199.3677525	201.5516044	207.2626924	207.5164659	207.0204979	212.1009828	216.4778756	219.2125056	220.1114652
GCAM 7.0	CP_EI_baseWACC	EU-15	Agricultural Demand	million t DM/yr	713.3832341	781.2163786	836.4256333	863.6819272	881.5660665	887.6507342	922.4179066	952.4802073	979.1923637	994.6800764
GCAM 7.0	CP_EI_baseWACC	Europe_Eastern	Agricultural Demand	million t DM/yr	125.1749711	130.5542543	127.6337823	129.2074407	119.1843004	123.7000824	125.5464158	126.1179587	125.5589532	124.3412478
GCAM 7.0	CP_EI_baseWACC	Europe_Non_EU	Agricultural Demand	million t DM/yr	138.9958106	151.5829794	175.299271	188.3695859	201.0776023	210.2450004	219.1706888	226.1151431	231.6773395	236.0234589
GCAM 7.0	CP_EI_baseWACC	European Free Trade Association	Agricultural Demand	million t DM/yr	105.5202766	113.7125387	121.4544632	127.9619902	133.7430172	137.936353	147.8162892	152.2750513	157.0459659	160.8426383
GCAM 7.0	CP_EI_baseWACC	India	Agricultural Demand	million t DM/yr	856.3787633	1032.084578	1174.390648	1632.402681	1993.422078	2361.023347	2675.340065	2856.053099	2957.013837	2945.707191
GCAM 7.0	CP_EI_baseWACC	Indonesia	Agricultural Demand	million t DM/yr	224.889667	284.2595754	341.5830896	397.2466069	441.8988633	490.7626144	550.2152953	613.2828259	670.2828793	712.6246315
GCAM 7.0	CP_EI_baseWACC	Japan	Agricultural Demand	million t DM/yr	129.1835733	142.2552376	141.8033662	146.0715995	145.1274285	144.392895	144.6297489	144.2920279	143.5020091	141.0810146
GCAM 7.0	CP_EI_baseWACC	Mexico	Agricultural Demand	million t DM/yr	163.7432539	157.043464	165.6497237	171.6412437	182.1369231	192.0757009	201.3634698	209.8407761	216.4627403	221.7422239
GCAM 7.0	CP_EI_baseWACC	Middle East	Agricultural Demand	million t DM/yr	195.4454168	233.4579484	283.243994	307.3920159	341.3323062	374.6449439	407.798869	439.5433776	469.6803908	498.5491334
GCAM 7.0	CP_EI_baseWACC	Pakistan	Agricultural Demand	million t DM/yr	139.5558449	162.5533288	198.6530951	217.0019179	245.5639921	281.6001186	321.6345714	365.5014049	411.9658127	458.9989639
GCAM 7.0	CP_EI_baseWACC	Russia	Agricultural Demand	million t DM/yr	205.9215496	234.6226008	252.3987441	257.5671414	258.8439058	259.8595065	261.2256597	262.6511129	261.7952637	260.603432
GCAM 7.0	CP_EI_baseWACC	South Africa	Agricultural Demand	million t DM/yr	50.2723091	52.9767465	57.2395077	59.51307959	63.48651495	67.70424998	73.2244587	78.35813826	83.10233587	87.02859723
GCAM 7.0	CP_EI_baseWACC	South America_Northern	Agricultural Demand	million t DM/yr	31.63040406	38.23461479	33.1689224	23.40311746	27.16791926	30.89731004	33.35314071	35.56198202	37.73194785	39.89451859
GCAM 7.0	CP_EI_baseWACC	South America_Southern	Agricultural Demand	million t DM/yr	97.2165886	114.5026452	130.5961504	140.011292	152.2064005	163.4003204	174.8687105	185.4739971	195.2110329	203.963673
GCAM 7.0	CP_EI_baseWACC	South Asia	Agricultural Demand	million t DM/yr	116.805319	148.2424962	187.3623705	210.8324438	237.8456562	267.4991883	294.9909947	322.9535135	350.1374743	376.2333784
GCAM 7.0	CP_EI_baseWACC	South Korea	Agricultural Demand	million t DM/yr	53.58175741	65.94500442	76.0985347	81.67827803	84.05388869	86.27699245	87.68021305	88.43320399	88.87604043	87.60520424
GCAM 7.0	CP_EI_baseWACC	Southeast Asia	Agricultural Demand	million t DM/yr	449.4170981	511.9215021	572.1308395	663.5326396	757.754229	875.8255299	997.3662434	1118.171893	1195.684519	1276.359178
GCAM 7.0	CP_EI_baseWACC	Taiwan	Agricultural Demand	million t DM/yr	26.9905745	27.9078725	30.6646478	34.84408301	37.2619864	41.86598485	46.27603434	52.04185609	57.27213356	60.25857461
GCAM 7.0	CP_EI_baseWACC	USA	Agricultural Demand	million t DM/yr	670.1224248	695.6001767	797.8644398	865.5311453	899.5105593	927.9558477	957.9742839	981.6809037	996.295219	999.0507722
GCAM 7.0	CP_EI_baseWACC	World	Agricultural Demand	million t DM/yr	8082.771739	9338.069704	10503.16959	11730.32883	12807.81641	13947.98107	15137.92862	16160.50298	16957.96915	17592.46553
GCAM 7.0	Fossil_NDC	Africa_Eastern	Agricultural Demand	million t DM/yr	150.3315279	169.9034548	197.688238	226.8668364	263.8051823	309.0009028	362.5726355	423.4106004	492.0582612	574.276037
GCAM 7.0	Fossil_NDC	Africa_Northern	Agricultural Demand	million t DM/yr	166.2515874	212.8205403	251.8709799	277.3302697	309.6803937	345.8166958	384.2162679	422.3652055	459.6718804	495.9429907
GCAM 7.0	Fossil_NDC	Africa_Southern	Agricultural Demand	million t DM/yr	90.5273867	112.8983784	132.510236	150.6113096	175.9268212	206.9728887	240.0933365	276.7881	316.8575907	361.3623064
GCAM 7.0	Fossil_NDC	Africa_Western	Agricultural Demand	million t DM/yr	318.6249435	387.3018866	486.5540849	551.063373	638.1512866	744.8811975	878.7638372	1026.484269	1184.912385	1349.11488
GCAM 7.0	Fossil_NDC	Argentina	Agricultural Demand	million t DM/yr	66.1803092	68.698887	89.76272641	94.00932359	98.69543282	102.5130701	105.7365863	108.2749335	110.1987247	111.9594794
GCAM 7.0	Fossil_NDC	Australia_NZ	Agricultural Demand	million t DM/yr	74.2829671	73.1685465	74.192575	83.36197661	89.82442956	96.03686291	102.3462256	108.4391949	113.8674078	118.656184
GCAM 7.0	Fossil_NDC	Brazil	Agricultural Demand	million t DM/yr	639.032266	831.9886688	842.4136327	912.7908816	934.6914816	992.7666877	1054.075361	1105.448809	1165.994697	1214.81067
GCAM 7.0	Fossil_NDC	Canada	Agricultural Demand	million t DM/yr	66.2194719	75.02169371	84.7459187	95.05808508	102.1560364	112.5044701	119.1447377	125.8830771	131.1146238	133.6901777
GCAM 7.0	Fossil_NDC	Central America and Caribbean	Agricultural Demand	million t DM/yr	118.6198908	108.2902447	112.5229324	115.8641912	127.3172193	138.9719454	151.4812305	163.4605164	174.815891	185.1577163
GCAM 7.0	Fossil_NDC	Central Asia	Agricultural Demand	million t DM/yr	80.87272711	101.6974079	128.0222634	139.2595837	154.1046635	167.868288	182.626018	197.1093957	210.6011954	222.7310524
GCAM 7.0	Fossil_NDC	China	Agricultural Demand	million t DM/yr	1542.240623	1847.949909	2120.473662	2276.187506	2400.671017	2481.025711	2535.44973	2555.674876	2552.131612	2526.369127
GCAM 7.0	Fossil_NDC	Colombia	Agricultural Demand	million t DM/yr	72.56981042	70.2883911	77.19951639	84.24785796	95.30572346	104.2801363	113.5520459	122.3572829	128.6167805	132.2791007
GCAM 7.0	Fossil_NDC	EU-12	Agricultural Demand	million t DM/yr	202.7893906	199.3677525	201.5516044	206.4184348	206.3893307	205.7243783	213.2327416	217.6953421	220.5564211	221.4604378
GCAM 7.0	Fossil_NDC	EU-15	Agricultural Demand	million t DM/yr	713.3832341	781.2163786	836.4256333	861.0232979	878.5044725	888.4717103	925.1108631	958.9242636	988.6026471	1007.113899
GCAM 7.0	Fossil_NDC	Europe_Eastern	Agricultural Demand	million t DM/yr	125.1749711	130.5542543	127.6337823	129.3650889	119.5041363	123.7199874	124.9697969	125.6747924	125.4997741	124.6595088
GCAM 7.0	Fossil_NDC	Europe_Non_EU	Agricultural Demand	million t DM/yr	138.9958106	151.5829794	175.299271	188.3947889	200.8484768	210.0966414	218.3356902	225.2469676	230.6629054	235.0967476
GCAM 7.0	Fossil_NDC	European Free Trade Association	Agricultural Demand	million t DM/yr	105.5202766	113.7125387	121.4544632	128.1220322	134.1773004	138.9844863	149.0410713	155.9590044	162.1137569	166.4022229
GCAM 7.0	Fossil_NDC	India	Agricultural Demand	million t DM/yr	856.3787633	1032.084578	1174.390945	1632.753013	2003.892142	2382.588649	2665.379433	2866.738633	2979.360999	2974.489482
GCAM 7.0	Fossil_NDC	Indonesia	Agricultural Demand	million t DM/yr	224.889667	284.2595754	341.5830896	397.2824152	442.4852678	493.0393803	554.8397036	616.6374821	670.5616545	709.4471926
GCAM 7.0	Fossil_NDC	Japan	Agricultural Demand	million t DM/yr	129.1835733	142.2552376	141.8033662	146.1663909	145.5700597	144.1776551	146.3183944	146.9487066	146.4723273	143.8884124
GCAM 7.0	Fossil_NDC	Mexico	Agricultural Demand	million t DM/yr	163.7432539	157.043464	165.6497237	171.7649557	181.5406721	192.2967691	201.9541594	210.2898468	217.0839623	222.7509977
GCAM 7.0	Fossil_NDC	Middle East	Agricultural Demand	million t DM/yr	195.4454168	233.4579484	283.243994	307.5087041	341.6291038	375.8406259	412.2821186	447.5447612	480.5671853	511.7889145
GCAM 7.0	Fossil_NDC	Pakistan	Agricultural Demand	million t DM/yr	139.5558449	162.5533288	198.6530951	217.0100213	245.5749414	281.5455652	321.4438063	365.0971725	411.2141556	457.5912391
GCAM 7.0	Fossil_NDC	Russia	Agricultural Demand	million t DM/yr	205.9215496	234.6226008	252.3987441	257.6933203	259.432771	259.9868873	260.3251036	260.7619273	260.9420093	259.8874598
GCAM 7.0	Fossil_NDC	South Africa	Agricultural Demand	million t DM/yr	50.2723091	52.9767465	57.2395077	59.52764104	63.44627873	67.67775405	72.80279505	77.86814831	82.48749422	86.60657224
GCAM 7.0	Fossil_NDC	South America_Northern	Agricultural Demand	million t DM/yr	31.63040406	38.23461479	33.1689224	23.40730002	27.18260372	30.93197869	33.41717998	35.61893688	37.76913379	39.90383588
GCAM 7.0	Fossil_NDC	South America_Southern	Agricultural Demand	million t DM/yr	97.2165886	114.5026452	130.5961504	140.1192867	151.2583036	161.2136676	171.8277179	181.7993706	190.8748559	199.1556402
GCAM 7.0	Fossil_NDC	South Asia	Agricultural Demand	million t DM/yr	116.805319	148.2424962	187.3623705	210.8474852	237.8602189	267.5762353	295.0932	322.8908546	349.8999472	375.8820642
GCAM 7.0	Fossil_NDC	South Korea	Agricultural Demand	million t DM/yr	53.58175741	65.94500442	76.0985347	81.77786085	84.63247465	87.0959271	90.1776052	91.49374049	92.03853214	90.59712081
GCAM 7.0	Fossil_NDC	Southeast Asia	Agricultural Demand	million t DM/yr	449.4170981	511.9215021	572.1308395	663.7594372	753.9173754	869.8595176	999.1913197	1135.080598	1259.051041	1351.452178
GCAM 7.0	Fossil_NDC	Taiwan	Agricultural Demand	million t DM/yr	26.9905745	27.9078725	30.6646478	34.85427539	37.31427887	42.05087383	46.98621467	53.62373306	59.37384228	62.80883031
GCAM 7.0	Fossil_NDC	USA	Agricultural Demand	million t DM/yr	670.1224248	695.6001767	797.8644398	866.3442956	909.4778456	968.5757555	997.5758949	1018.477838	1033.425775	1036.589965
GCAM 7.0	Fossil_NDC	World	Agricultural Demand	million t DM/yr	8082.771739	9338.069704	10503.16989	11730.79124	12814.96774	13994.0933	15130.36282	16150.06838	17039.39947	17703.92244
GCAM 7.0	NonFossil_NDC	Africa_Eastern	Agricultural Demand	million t DM/yr	150.3315279	169.9034548	197.688238	226.865897	263.8114215	308.9948392	362.56631	423.3836507	492.0688069	574.5830064
GCAM 7.0	NonFossil_NDC	Africa_Northern	Agricultural Demand	million t DM/yr	166.2515874	212.8205403	251.8709799	277.3298265	309.6856213	345.8160566	384.231674	422.419108	459.7996105	496.185057
GCAM 7.0	NonFossil_NDC	Africa_Southern	Agricultural Demand	million t DM/yr	90.5273867	112.8983784	132.510236	150.6111313	175.9412273	206.989802	240.105046	276.7965412	316.8768561	361.4227121
GCAM 7.0	NonFossil_NDC	Africa_Western	Agricultural Demand	million t DM/yr	318.6249435	387.3018866	486.5540849	551.062646	638.1535336	744.8891725	878.7890082	1026.509059	1184.908146	1349.032823
GCAM 7.0	NonFossil_NDC	Argentina	Agricultural Demand	million t DM/yr	66.1803092	68.698887	89.76272641	94.00799471	98.69295446	102.5021284	105.7248829	108.2722946	110.2045639	111.9732286
GCAM 7.0	NonFossil_NDC	Australia_NZ	Agricultural Demand	million t DM/yr	74.2829671	73.1685465	74.192575	83.36325837	89.82273648	95.97466539	102.3469793	108.3435946	113.747913	118.5679842
GCAM 7.0	NonFossil_NDC	Brazil	Agricultural Demand	million t DM/yr	639.032266	831.9886688	842.4136327	912.7925432	934.7103461	992.4000871	1053.720528	1103.882979	1162.299297	1207.961806
GCAM 7.0	NonFossil_NDC	Canada	Agricultural Demand	million t DM/yr	66.2194719	75.02169371	84.7459187	95.05868901	102.2021361	112.4931471	119.1291364	125.8578879	131.1133994	133.6857882
GCAM 7.0	NonFossil_NDC	Central America and Caribbean	Agricultural Demand	million t DM/yr	118.6198908	108.2902447	112.5229324	115.864177	127.3038706	138.8515197	151.260525	163.2494478	174.5248503	184.6986808
GCAM 7.0	NonFossil_NDC	Central Asia	Agricultural Demand	million t DM/yr	80.87272711	101.6974079	128.0222634	139.2594514	154.1087801	167.8810276	182.6303292	197.1045206	210.5893663	222.7117445
GCAM 7.0	NonFossil_NDC	China	Agricultural Demand	million t DM/yr	1542.240623	1847.949909	2120.473662	2276.186356	2400.678697	2480.871931	2535.45076	2555.725126	2552.189222	2526.321307
GCAM 7.0	NonFossil_NDC	Colombia	Agricultural Demand	million t DM/yr	72.56981042	70.2883911	77.19951639	84.24784304	95.34093536	104.1954807	113.3824635	122.1663552	128.257139	131.4367859
GCAM 7.0	NonFossil_NDC	EU-12	Agricultural Demand	million t DM/yr	202.7893906	199.3677525	201.5516044	206.4191367	206.4031874	206.2885487	213.1882506	217.6034474	220.5194717	221.5075272
GCAM 7.0	NonFossil_NDC	EU-15	Agricultural Demand	million t DM/yr	713.3832341	781.2163786	836.4256333	861.0250666	878.5052554	889.9764925	926.0618136	959.8527021	989.4440754	1008.191009
GCAM 7.0	NonFossil_NDC	Europe_Eastern	Agricultural Demand	million t DM/yr	125.1749711	130.5542543	127.6337823	129.3655114	119.5032538	123.7119462	124.9643457	125.6832361	125.5137454	124.6664194
GCAM 7.0	NonFossil_NDC	Europe_Non_EU	Agricultural Demand	million t DM/yr	138.9958106	151.5829794	175.299271	188.3947149	200.8475444	210.0916426	218.3337763	225.2643352	230.6991812	235.1455507
GCAM 7.0	NonFossil_NDC	European Free Trade Association	Agricultural Demand	million t DM/yr	105.5202766	113.7125387	121.4544632	128.122016	134.1868228	138.5736893	148.5689844	155.2480083	161.2186108	165.4249767
GCAM 7.0	NonFossil_NDC	India	Agricultural Demand	million t DM/yr	856.3787633	1032.084578	1174.390648	1632.400253	1999.646842	2369.086219	2643.872603	2836.34669	2942.952982	2935.993989
GCAM 7.0	NonFossil_NDC	Indonesia	Agricultural Demand	million t DM/yr	224.889667	284.2595754	341.5830896	397.2821674	442.3969064	492.3393756	552.7059711	612.8955083	665.0934978	702.3383622
GCAM 7.0	NonFossil_NDC	Japan	Agricultural Demand	million t DM/yr	129.1835733	142.2552376	141.8033662	146.1662214	145.5779451	144.6416909	146.6615301	147.3237909	146.8670498	144.1579703
GCAM 7.0	NonFossil_NDC	Mexico	Agricultural Demand	million t DM/yr	163.7432539	157.043464	165.6497237	171.765175	181.5434426	192.2966374	201.9547265	210.307137	217.1181721	222.798293
GCAM 7.0	NonFossil_NDC	Middle East	Agricultural Demand	million t DM/yr	195.4454168	233.4579484	283.243994	307.5082552	341.6499905	375.8818223	412.4051598	447.7903482	480.9914587	512.4140899
GCAM 7.0	NonFossil_NDC	Pakistan	Agricultural Demand	million t DM/yr	139.5558449	162.5533288	198.6530951	217.009787	245.6063826	281.5811996	321.5171135	365.1934958	411.2662042	457.5789267
GCAM 7.0	NonFossil_NDC	Russia	Agricultural Demand	million t DM/yr	205.9215496	234.6226008	252.3987441	257.6925466	259.4386979	260.002458	260.3315846	260.7673631	260.9488282	259.8646598
GCAM 7.0	NonFossil_NDC	South Africa	Agricultural Demand	million t DM/yr	50.2723091	52.9767465	57.2395077	59.5276896	63.44493365	67.67478007	72.8073225	77.88001049	82.50280062	86.62055997
GCAM 7.0	NonFossil_NDC	South America_Northern	Agricultural Demand	million t DM/yr	31.63040406	38.23461479	33.1689224	23.40726101	27.18272891	30.93134954	33.41772485	35.62065446	37.77339523	39.91280152
GCAM 7.0	NonFossil_NDC	South America_Southern	Agricultural Demand	million t DM/yr	97.2165886	114.5026452	130.5961504	140.1198359	151.2603223	161.2128901	171.8289027	181.7997242	190.8719098	199.1377436
GCAM 7.0	NonFossil_NDC	South Asia	Agricultural Demand	million t DM/yr	116.805319	148.2424962	187.3623705	210.8471676	237.8659113	267.5814316	295.1078263	322.9195348	349.9529182	375.9817103
GCAM 7.0	NonFossil_NDC	South Korea	Agricultural Demand	million t DM/yr	53.58175741	65.94500442	76.0985347	81.77720222	84.64264461	87.12995771	90.23954544	91.5185833	92.04255856	90.6356487
GCAM 7.0	NonFossil_NDC	Southeast Asia	Agricultural Demand	million t DM/yr	449.4170981	511.9215021	572.1308395	663.7579738	753.8445863	869.448455	998.4380879	1133.221895	1255.860282	1347.387238
GCAM 7.0	NonFossil_NDC	Taiwan	Agricultural Demand	million t DM/yr	26.9905745	27.9078725	30.6646478	34.85399062	37.29923487	41.95808557	46.82412875	53.30290512	58.84086587	62.19381323
GCAM 7.0	NonFossil_NDC	USA	Agricultural Demand	million t DM/yr	670.1224248	695.6001767	797.8644398	866.3453148	909.7353272	969.7261927	999.0956602	1019.437591	1034.066936	1036.957264
GCAM 7.0	NonFossil_NDC	World	Agricultural Demand	million t DM/yr	8082.771739	9338.069704	10503.16959	11730.4371	12811.03422	13981.99472	15107.6627	16113.68752	16991.12411	17647.48948
GCAM 7.0	NDC_EI_baseWACC	Africa_Eastern	Agricultural Demand	million t DM/yr	150.3315279	169.9034548	197.688238	226.865897	263.814993	309.0047516	362.5616067	423.4669195	492.202136	574.6354518
GCAM 7.0	NDC_EI_baseWACC	Africa_Northern	Agricultural Demand	million t DM/yr	166.2515874	212.8205403	251.8709799	277.3298165	309.687672	345.8228702	384.2207259	422.3957346	459.7088507	495.9921653
GCAM 7.0	NDC_EI_baseWACC	Africa_Southern	Agricultural Demand	million t DM/yr	90.5273867	112.8983784	132.510236	150.6111323	175.9421211	206.9930044	240.1143412	276.8274526	316.9185069	361.4572984
GCAM 7.0	NDC_EI_baseWACC	Africa_Western	Agricultural Demand	million t DM/yr	318.6249435	387.3018866	486.5540849	551.062656	638.1538966	744.8886855	878.7709932	1026.561219	1184.984423	1349.147434
GCAM 7.0	NDC_EI_baseWACC	Argentina	Agricultural Demand	million t DM/yr	66.1803092	68.698887	89.76272641	94.00443041	98.6913354	102.5041445	105.7239034	108.2723832	110.19745	111.9627658
GCAM 7.0	NDC_EI_baseWACC	Australia_NZ	Agricultural Demand	million t DM/yr	74.2829671	73.1685465	74.192575	83.36325837	89.82407274	95.97484158	102.3712101	108.3756707	113.818834	118.6129867
GCAM 7.0	NDC_EI_baseWACC	Brazil	Agricultural Demand	million t DM/yr	639.032266	831.9886688	842.4136327	912.7925432	934.7125535	992.4289618	1052.959011	1101.606085	1159.687131	1206.570498
GCAM 7.0	NDC_EI_baseWACC	Canada	Agricultural Demand	million t DM/yr	66.2194719	75.02169371	84.7459187	95.05868901	102.1642678	112.4742394	119.1357737	125.8556915	131.0599556	133.6192974
GCAM 7.0	NDC_EI_baseWACC	Central America and Caribbean	Agricultural Demand	million t DM/yr	118.6198908	108.2902447	112.5229324	115.8641869	127.3415273	139.0001882	151.5199868	163.4722094	174.8201596	185.1611124
GCAM 7.0	NDC_EI_baseWACC	Central Asia	Agricultural Demand	million t DM/yr	80.87272711	101.6974079	128.0222634	139.2594524	154.1045942	167.8647155	182.6153554	197.0882462	210.5729522	222.6919485
GCAM 7.0	NDC_EI_baseWACC	China	Agricultural Demand	million t DM/yr	1542.240623	1847.949909	2120.473662	2276.186456	2400.688527	2480.910891	2535.46772	2555.766886	2552.195592	2526.470377
GCAM 7.0	NDC_EI_baseWACC	Colombia	Agricultural Demand	million t DM/yr	72.56981042	70.2883911	77.19951639	84.24785304	95.43557906	104.4484078	113.7269706	122.5163888	128.7281627	132.3209153
GCAM 7.0	NDC_EI_baseWACC	EU-12	Agricultural Demand	million t DM/yr	202.7893906	199.3677525	201.5516044	206.4191267	206.3903768	206.2802739	213.1305124	217.5862889	220.4550047	221.4946779
GCAM 7.0	NDC_EI_baseWACC	EU-15	Agricultural Demand	million t DM/yr	713.3832341	781.2163786	836.4256333	861.0250666	878.7200868	889.9548509	925.7071309	959.4775654	989.0712832	1007.910535
GCAM 7.0	NDC_EI_baseWACC	Europe_Eastern	Agricultural Demand	million t DM/yr	125.1749711	130.5542543	127.6337823	129.3655114	119.5040594	123.7070406	124.9567896	125.7048636	125.507896	124.6714527
GCAM 7.0	NDC_EI_baseWACC	Europe_Non_EU	Agricultural Demand	million t DM/yr	138.9958106	151.5829794	175.299271	188.3947149	200.8479993	210.0944497	218.3322564	225.2327509	230.6779339	235.1164743
GCAM 7.0	NDC_EI_baseWACC	European Free Trade Association	Agricultural Demand	million t DM/yr	105.5202766	113.7125387	121.4544632	128.122017	134.2934885	138.6478274	148.7881638	155.6934541	161.8564428	166.1539563
GCAM 7.0	NDC_EI_baseWACC	India	Agricultural Demand	million t DM/yr	856.3787633	1032.084578	1174.390648	1632.400253	1999.461025	2369.504801	2639.433962	2834.610436	2944.935574	2938.425319
GCAM 7.0	NDC_EI_baseWACC	Indonesia	Agricultural Demand	million t DM/yr	224.889667	284.2595754	341.5830896	397.2821774	442.4071715	492.3316263	552.677328	612.8326314	665.4563635	703.2354711
GCAM 7.0	NDC_EI_baseWACC	Japan	Agricultural Demand	million t DM/yr	129.1835733	142.2552376	141.8033662	146.1662114	145.5697971	144.5784651	146.5245219	147.1523132	146.6542746	144.0087753
GCAM 7.0	NDC_EI_baseWACC	Mexico	Agricultural Demand	million t DM/yr	163.7432539	157.043464	165.6497237	171.765175	181.5450362	192.2991614	201.9532649	210.301407	217.0953949	222.7511398
GCAM 7.0	NDC_EI_baseWACC	Middle East	Agricultural Demand	million t DM/yr	195.4454168	233.4579484	283.243994	307.5082652	341.6446884	375.8355999	412.2926614	447.6289164	480.6454337	511.8356113
GCAM 7.0	NDC_EI_baseWACC	Pakistan	Agricultural Demand	million t DM/yr	139.5558449	162.5533288	198.6530951	217.009777	245.6067224	281.5919869	321.5061521	365.17452	411.2445394	457.5178345
GCAM 7.0	NDC_EI_baseWACC	Russia	Agricultural Demand	million t DM/yr	205.9215496	234.6226008	252.3987441	257.6925466	259.4335973	259.9837041	260.3185776	260.7714985	260.9329211	259.8546348
GCAM 7.0	NDC_EI_baseWACC	South Africa	Agricultural Demand	million t DM/yr	50.2723091	52.9767465	57.2395077	59.5276895	63.44529558	67.67458175	72.79813248	77.86580815	82.48634177	86.60234786
GCAM 7.0	NDC_EI_baseWACC	South America_Northern	Agricultural Demand	million t DM/yr	31.63040406	38.23461479	33.1689224	23.40726201	27.1828586	30.93173413	33.41736683	35.62060222	37.77191387	39.90794832
GCAM 7.0	NDC_EI_baseWACC	South America_Southern	Agricultural Demand	million t DM/yr	97.2165886	114.5026452	130.5961504	140.1198359	151.2601785	161.2159094	171.8322462	181.8036603	190.863226	199.1370815
GCAM 7.0	NDC_EI_baseWACC	South Asia	Agricultural Demand	million t DM/yr	116.805319	148.2424962	187.3623705	210.8471676	237.8669864	267.5854252	295.0973842	322.9144161	349.9293077	375.9183768
GCAM 7.0	NDC_EI_baseWACC	South Korea	Agricultural Demand	million t DM/yr	53.58175741	65.94500442	76.0985347	81.77720122	84.63235603	87.09067198	90.171837	91.64723904	92.01236591	90.52870422
GCAM 7.0	NDC_EI_baseWACC	Southeast Asia	Agricultural Demand	million t DM/yr	449.4170981	511.9215021	572.1308395	663.7580738	753.8092402	869.1917874	997.9022228	1132.413942	1255.072325	1346.309673
GCAM 7.0	NDC_EI_baseWACC	Taiwan	Agricultural Demand	million t DM/yr	26.9905745	27.9078725	30.6646478	34.85399062	37.29752592	41.94966871	46.81995012	53.31672635	58.96422928	62.33339147
GCAM 7.0	NDC_EI_baseWACC	USA	Agricultural Demand	million t DM/yr	670.1224248	695.6001767	797.8644398	866.3453148	909.5367662	968.5545125	997.7129377	1018.36702	1032.94909	1035.968293
GCAM 7.0	NDC_EI_baseWACC	World	Agricultural Demand	million t DM/yr	8082.771739	9338.069704	10503.16959	11730.43375	12811.0164	13981.31978	15100.561	16108.32095	16989.47601	17648.32395
GCAM 7.0	CP_EI_baseWACC	Africa_Eastern	Agricultural Demand|Crops	million t DM/yr	147.5916973	162.3681966	189.3694951	217.3657733	253.2512234	296.6149941	347.9510237	408.0053452	477.6108818	559.0443237
GCAM 7.0	CP_EI_baseWACC	Africa_Northern	Agricultural Demand|Crops	million t DM/yr	161.6204206	205.7707857	242.331775	266.7737041	297.9136279	332.6141917	369.9750202	407.1328497	443.3813404	478.5867052
GCAM 7.0	CP_EI_baseWACC	Africa_Southern	Agricultural Demand|Crops	million t DM/yr	88.8952403	110.138185	128.6410601	146.2271478	170.9219987	201.5519471	235.1804858	273.9320668	318.3389168	368.5912156
GCAM 7.0	CP_EI_baseWACC	Africa_Western	Agricultural Demand|Crops	million t DM/yr	312.3178513	379.3325552	477.961267	541.3586166	626.7796833	731.7786334	866.7448579	1019.868825	1190.353737	1376.372477
GCAM 7.0	CP_EI_baseWACC	Argentina	Agricultural Demand|Crops	million t DM/yr	64.2722421	63.3493965	82.42146071	86.33956358	91.36862353	95.45730206	98.91906317	101.684611	103.3874051	104.8604852
GCAM 7.0	CP_EI_baseWACC	Australia_NZ	Agricultural Demand|Crops	million t DM/yr	68.7793982	64.7384678	64.6901504	72.84214961	80.02035168	87.01577858	92.1755262	96.83984654	100.8806715	104.3688058
GCAM 7.0	CP_EI_baseWACC	Brazil	Agricultural Demand|Crops	million t DM/yr	632.52936	823.0078644	831.3989557	901.1974352	929.6318814	991.4925587	1086.831835	1168.676669	1174.924473	1177.58172
GCAM 7.0	CP_EI_baseWACC	Canada	Agricultural Demand|Crops	million t DM/yr	63.0696454	69.51616851	77.5885165	87.18961361	93.20740665	101.5690914	108.8459407	115.7221273	120.8927726	123.3956643
GCAM 7.0	CP_EI_baseWACC	Central America and Caribbean	Agricultural Demand|Crops	million t DM/yr	116.6779756	105.7787667	109.9067248	113.0406185	125.1379212	137.1011806	150.4333343	163.1825244	176.0406139	188.4300226
GCAM 7.0	CP_EI_baseWACC	Central Asia	Agricultural Demand|Crops	million t DM/yr	75.69752961	94.46108181	119.3344996	129.8893363	144.1657678	157.4571863	171.8671924	185.8856391	198.9309457	210.7083374
GCAM 7.0	CP_EI_baseWACC	China	Agricultural Demand|Crops	million t DM/yr	1473.546568	1764.692935	2020.322097	2165.502381	2282.806787	2360.136011	2410.810132	2431.096399	2429.577411	2406.416362
GCAM 7.0	CP_EI_baseWACC	Colombia	Agricultural Demand|Crops	million t DM/yr	70.67537662	68.0395628	74.40627379	81.23553063	90.23099106	97.55748244	104.8593389	111.3152531	115.141747	117.3940877
GCAM 7.0	CP_EI_baseWACC	EU-12	Agricultural Demand|Crops	million t DM/yr	193.9068949	185.9410812	184.0027128	189.8178648	190.2378791	189.9880892	195.3565198	200.0379838	203.0825652	204.2896248
GCAM 7.0	CP_EI_baseWACC	EU-15	Agricultural Demand|Crops	million t DM/yr	680.092139	726.358413	758.2016333	784.2630772	801.0412665	806.5019342	840.8260466	870.5670973	897.1344937	912.7297264
GCAM 7.0	CP_EI_baseWACC	Europe_Eastern	Agricultural Demand|Crops	million t DM/yr	118.8437481	122.53068	117.5603967	119.3080122	110.2744599	114.7790691	116.8409655	117.6363602	117.3130984	116.3561906
GCAM 7.0	CP_EI_baseWACC	Europe_Non_EU	Agricultural Demand|Crops	million t DM/yr	134.9063345	145.9924862	167.8726931	180.5578659	193.029067	202.0072522	210.7466781	217.5405332	222.9826815	227.249635
GCAM 7.0	CP_EI_baseWACC	European Free Trade Association	Agricultural Demand|Crops	million t DM/yr	96.8352428	102.2600429	108.5900686	114.6988546	120.1483651	124.0608988	133.7092755	137.9711195	142.5659569	146.2262106
GCAM 7.0	CP_EI_baseWACC	India	Agricultural Demand|Crops	million t DM/yr	829.0806266	999.503927	1134.463989	1589.381395	1946.644227	2310.39454	2621.252113	2799.098398	2897.657297	2884.422709
GCAM 7.0	CP_EI_baseWACC	Indonesia	Agricultural Demand|Crops	million t DM/yr	218.2132716	272.2738488	319.5402876	373.0530499	415.3027453	461.6738334	518.9984603	580.1876169	635.5518883	676.5525195
GCAM 7.0	CP_EI_baseWACC	Japan	Agricultural Demand|Crops	million t DM/yr	117.1038763	131.3191435	130.9376792	135.0278015	134.1433785	133.576145	133.9970339	133.88679	133.3357306	131.1682962
GCAM 7.0	CP_EI_baseWACC	Mexico	Agricultural Demand|Crops	million t DM/yr	159.4702499	152.2865916	159.1483817	164.8729827	175.0414331	184.6708149	193.6648288	201.8984531	208.3299893	213.4777969
GCAM 7.0	CP_EI_baseWACC	Middle East	Agricultural Demand|Crops	million t DM/yr	188.5894426	224.5104779	271.6477513	294.7338398	327.55799	359.7322699	391.8041469	422.5139593	451.6671257	479.6308235
GCAM 7.0	CP_EI_baseWACC	Pakistan	Agricultural Demand|Crops	million t DM/yr	134.1471676	154.1987499	183.5663466	200.75391	227.625564	261.8056932	299.9114523	341.8233454	386.3589917	431.5154306
GCAM 7.0	CP_EI_baseWACC	Russia	Agricultural Demand|Crops	million t DM/yr	190.1265655	217.1092479	234.0151058	238.9699555	240.3916776	241.5855365	243.1473533	244.7833987	244.1134436	243.1419815
GCAM 7.0	CP_EI_baseWACC	South Africa	Agricultural Demand|Crops	million t DM/yr	48.9509043	51.2570856	55.0624569	57.25142418	61.0899307	65.16468363	70.52767975	75.51318092	80.12387667	83.93004672
GCAM 7.0	CP_EI_baseWACC	South America_Northern	Agricultural Demand|Crops	million t DM/yr	30.89894176	35.92189169	31.1188755	21.62637717	25.26399468	28.81924474	31.16104361	33.27625881	35.36495421	37.45559454
GCAM 7.0	CP_EI_baseWACC	South America_Southern	Agricultural Demand|Crops	million t DM/yr	92.067402	109.4963819	125.2100506	134.2479153	146.0540063	156.900378	168.0121888	178.289684	187.7324298	196.2270034
GCAM 7.0	CP_EI_baseWACC	South Asia	Agricultural Demand|Crops	million t DM/yr	112.5665708	142.7584951	180.5679362	202.8012119	228.3293882	256.2450778	282.0993301	308.3782097	333.8748318	358.3614846
GCAM 7.0	CP_EI_baseWACC	South Korea	Agricultural Demand|Crops	million t DM/yr	47.70928201	59.90824502	69.4677325	74.71871043	76.93660229	79.07571535	80.49769965	81.36887369	81.99213123	80.96812054
GCAM 7.0	CP_EI_baseWACC	Southeast Asia	Agricultural Demand|Crops	million t DM/yr	431.8371665	489.9902749	546.1159715	635.1479876	726.450744	841.6320849	960.6405174	1079.130572	1154.524341	1233.3262
GCAM 7.0	CP_EI_baseWACC	Taiwan	Agricultural Demand|Crops	million t DM/yr	24.8520961	25.8746873	28.3875565	32.50557071	34.8756254	39.45133925	43.85354144	49.63506609	54.90382556	57.94712491
GCAM 7.0	CP_EI_baseWACC	USA	Agricultural Demand|Crops	million t DM/yr	653.2482362	659.5242457	745.8093698	811.5313753	844.1406693	871.0602477	899.7214739	922.2836137	935.991659	938.0791122
GCAM 7.0	CP_EI_baseWACC	World	Agricultural Demand|Crops	million t DM/yr	7779.119464	8920.209963	9969.659271	11164.23105	12210.01528	13319.47121	14481.3621	15479.16267	16254.06223	16868.80584
GCAM 7.0	Fossil_NDC	Africa_Eastern	Agricultural Demand|Crops	million t DM/yr	147.5916973	162.3681966	189.3694951	217.3751795	252.8864804	296.4459986	348.1605639	406.9691715	473.4200037	553.2928196
GCAM 7.0	Fossil_NDC	Africa_Northern	Agricultural Demand|Crops	million t DM/yr	161.6204206	205.7707857	242.331775	266.8478341	298.0809579	333.0202986	370.1569787	407.0556838	443.1308412	478.243734
GCAM 7.0	Fossil_NDC	Africa_Southern	Agricultural Demand|Crops	million t DM/yr	88.8952403	110.138185	128.6410601	146.2816094	170.8415193	200.9268896	232.9567036	268.3631263	306.9095604	349.6779694
GCAM 7.0	Fossil_NDC	Africa_Western	Agricultural Demand|Crops	million t DM/yr	312.3178513	379.3325552	477.961267	541.5255376	626.7881097	731.0803799	861.3521897	1004.764786	1158.111569	1316.514061
GCAM 7.0	Fossil_NDC	Argentina	Agricultural Demand|Crops	million t DM/yr	64.2722421	63.3493965	82.42146071	86.38610886	90.81692916	94.38665864	97.38108437	99.71515558	101.4667959	103.0919034
GCAM 7.0	Fossil_NDC	Australia_NZ	Agricultural Demand|Crops	million t DM/yr	68.7793982	64.7384678	64.6901504	73.05458401	78.96026036	84.65892171	90.50588364	96.18262017	101.2252046	105.6638263
GCAM 7.0	Fossil_NDC	Brazil	Agricultural Demand|Crops	million t DM/yr	632.52936	823.0078644	831.3989557	901.3558916	922.8667956	980.5925597	1041.619095	1092.787996	1153.204149	1201.972146
GCAM 7.0	Fossil_NDC	Canada	Agricultural Demand|Crops	million t DM/yr	63.0696454	69.51616851	77.5885165	87.46292478	94.2283581	104.2426863	110.5648488	117.0213162	122.0109477	124.3785794
GCAM 7.0	Fossil_NDC	Central America and Caribbean	Agricultural Demand|Crops	million t DM/yr	116.6779756	105.7787667	109.9067248	113.1000693	124.3374178	135.7976861	148.1192429	159.9248003	171.1199592	181.321997
GCAM 7.0	Fossil_NDC	Central Asia	Agricultural Demand|Crops	million t DM/yr	75.69752961	94.46108181	119.3344996	129.918307	144.082194	157.2371721	171.4054632	185.3093728	198.2382048	209.8595312
GCAM 7.0	Fossil_NDC	China	Agricultural Demand|Crops	million t DM/yr	1473.546568	1764.692935	2020.322097	2165.877511	2282.247927	2357.343901	2408.358502	2427.418029	2424.003961	2399.803322
GCAM 7.0	Fossil_NDC	Colombia	Agricultural Demand|Crops	million t DM/yr	70.67537662	68.0395628	74.40627379	81.24146923	92.14657347	101.0034917	110.1790654	118.9142198	125.1284264	128.768214
GCAM 7.0	Fossil_NDC	EU-12	Agricultural Demand|Crops	million t DM/yr	193.9068949	185.9410812	184.0027128	188.9720172	189.1034039	188.6829296	196.4795186	201.2447603	204.4131307	205.6242074
GCAM 7.0	Fossil_NDC	EU-15	Agricultural Demand|Crops	million t DM/yr	680.092139	726.358413	758.2016333	781.5953479	797.9233725	807.2509103	843.4380031	876.9118536	906.4238771	925.0331488
GCAM 7.0	Fossil_NDC	Europe_Eastern	Agricultural Demand|Crops	million t DM/yr	118.8437481	122.53068	117.5603967	119.4656104	110.5919858	114.7948041	116.2579866	117.1855039	117.2450793	116.6651916
GCAM 7.0	Fossil_NDC	Europe_Non_EU	Agricultural Demand|Crops	million t DM/yr	134.9063345	145.9924862	167.8726931	180.5830449	192.7967415	201.8546532	209.9046394	216.6634877	221.9573274	226.3109737
GCAM 7.0	Fossil_NDC	European Free Trade Association	Agricultural Demand|Crops	million t DM/yr	96.8352428	102.2600429	108.5900686	114.8584666	120.5752483	125.0986421	134.9201076	141.6376726	147.6120179	151.7624852
GCAM 7.0	Fossil_NDC	India	Agricultural Demand|Crops	million t DM/yr	829.0806266	999.503927	1134.464286	1589.730327	1957.080091	2331.895042	2611.211981	2809.664532	2919.842359	2913.0015
GCAM 7.0	Fossil_NDC	Indonesia	Agricultural Demand|Crops	million t DM/yr	218.2132716	272.2738488	319.5402876	373.0876582	415.8442498	463.8786993	523.5239686	583.4288731	635.6845635	673.2139806
GCAM 7.0	Fossil_NDC	Japan	Agricultural Demand|Crops	million t DM/yr	117.1038763	131.3191435	130.9376792	135.1215829	134.5613197	133.3267851	135.6446894	136.4951287	136.2481988	133.916104
GCAM 7.0	Fossil_NDC	Mexico	Agricultural Demand|Crops	million t DM/yr	159.4702499	152.2865916	159.1483817	164.9962647	174.4302721	184.8758131	194.2358084	202.3245438	208.9219113	214.4566607
GCAM 7.0	Fossil_NDC	Middle East	Agricultural Demand|Crops	million t DM/yr	188.5894426	224.5104779	271.6477513	294.850258	327.8405376	360.9065119	396.2588865	430.4786929	462.5069402	492.8181746
GCAM 7.0	Fossil_NDC	Pakistan	Agricultural Demand|Crops	million t DM/yr	134.1471676	154.1987499	183.5663466	200.7619694	227.6350033	261.7484998	299.7161473	341.4122531	385.5974446	430.0928659
GCAM 7.0	Fossil_NDC	Russia	Agricultural Demand|Crops	million t DM/yr	190.1265655	217.1092479	234.0151058	239.0958244	240.9703328	241.6978073	242.2183872	242.8579131	243.2279692	242.3926793
GCAM 7.0	Fossil_NDC	South Africa	Agricultural Demand|Crops	million t DM/yr	48.9509043	51.2570856	55.0624569	57.26595163	61.04613548	65.1327957	70.0982401	75.01380097	79.49756502	83.49485173
GCAM 7.0	Fossil_NDC	South America_Northern	Agricultural Demand|Crops	million t DM/yr	30.89894176	35.92189169	31.1188755	21.63054773	25.27816214	28.85301739	31.22395788	33.33163767	35.39991015	37.46230683
GCAM 7.0	Fossil_NDC	South America_Southern	Agricultural Demand|Crops	million t DM/yr	92.067402	109.4963819	125.2100506	134.35581	145.0986994	154.7001452	164.9517262	174.5900675	183.3651228	191.3846606
GCAM 7.0	Fossil_NDC	South Asia	Agricultural Demand|Crops	million t DM/yr	112.5665708	142.7584951	180.5679362	202.8156133	228.317731	256.2748847	282.1282355	308.2109507	333.4904047	357.8315704
GCAM 7.0	Fossil_NDC	South Korea	Agricultural Demand|Crops	million t DM/yr	47.70928201	59.90824502	69.4677325	74.81784325	77.49555825	79.86613	82.9608918	84.39063019	85.10910294	83.91449711
GCAM 7.0	Fossil_NDC	Southeast Asia	Agricultural Demand|Crops	million t DM/yr	431.8371665	489.9902749	546.1159715	635.3729852	722.5373904	835.5380726	962.2715937	1095.783677	1217.551663	1308.0381
GCAM 7.0	Fossil_NDC	Taiwan	Agricultural Demand|Crops	million t DM/yr	24.8520961	25.8746873	28.3875565	32.51560209	34.92435587	39.63102623	44.55765177	51.20972506	56.99665328	60.48826461
GCAM 7.0	Fossil_NDC	USA	Agricultural Demand|Crops	million t DM/yr	653.2482362	659.5242457	745.8093698	812.3440956	854.0827156	911.6424855	939.2764249	959.0276975	973.0599852	975.5518153
GCAM 7.0	Fossil_NDC	World	Agricultural Demand|Crops	million t DM/yr	7779.119464	8920.209963	9969.659568	11164.66385	12216.41683	13364.3863	14472.03847	15466.28968	16332.12085	16976.04214
GCAM 7.0	NonFossil_NDC	Africa_Eastern	Agricultural Demand|Crops	million t DM/yr	147.5916973	162.3681966	189.3694951	217.3742401	252.8927296	296.439915	348.1543584	406.9426318	473.4315694	553.601609
GCAM 7.0	NonFossil_NDC	Africa_Northern	Agricultural Demand|Crops	million t DM/yr	161.6204206	205.7707857	242.331775	266.8473809	298.0863055	333.0198095	370.1729548	407.1109063	443.2610813	478.4897703
GCAM 7.0	NonFossil_NDC	Africa_Southern	Agricultural Demand|Crops	million t DM/yr	88.8952403	110.138185	128.6410601	146.2814211	170.8559354	200.9438129	232.9685631	268.3718975	306.9295158	349.7398251
GCAM 7.0	NonFossil_NDC	Africa_Western	Agricultural Demand|Crops	million t DM/yr	312.3178513	379.3325552	477.961267	541.5248006	626.7904367	731.0885549	861.3783607	1004.792376	1158.11233	1316.439604
GCAM 7.0	NonFossil_NDC	Argentina	Agricultural Demand|Crops	million t DM/yr	64.2722421	63.3493965	82.42146071	86.38477998	90.8144518	94.37571091	97.36939204	99.71256865	101.4727381	103.1058006
GCAM 7.0	NonFossil_NDC	Australia_NZ	Agricultural Demand|Crops	million t DM/yr	68.7793982	64.7384678	64.6901504	73.05585577	78.95856728	84.59667419	90.50665731	96.08690992	101.1057298	105.5759165
GCAM 7.0	NonFossil_NDC	Brazil	Agricultural Demand|Crops	million t DM/yr	632.52936	823.0078644	831.3989557	901.3575532	922.8856601	980.2259191	1041.264282	1091.222376	1149.509239	1195.124122
GCAM 7.0	NonFossil_NDC	Canada	Agricultural Demand|Crops	million t DM/yr	63.0696454	69.51616851	77.5885165	87.46352671	94.27446177	104.2313333	110.5492675	116.996257	122.0100033	124.3746299
GCAM 7.0	NonFossil_NDC	Central America and Caribbean	Agricultural Demand|Crops	million t DM/yr	116.6779756	105.7787667	109.9067248	113.1000541	124.3240691	135.6772504	147.8985874	159.7138917	170.8292385	180.8634315
GCAM 7.0	NonFossil_NDC	Central Asia	Agricultural Demand|Crops	million t DM/yr	75.69752961	94.46108181	119.3344996	129.9181747	144.0863206	157.2498817	171.4098044	185.3046177	198.2266357	209.8406633
GCAM 7.0	NonFossil_NDC	China	Agricultural Demand|Crops	million t DM/yr	1473.546568	1764.692935	2020.322097	2165.876261	2282.256107	2357.188121	2408.362532	2427.479279	2424.080571	2399.781502
GCAM 7.0	NonFossil_NDC	Colombia	Agricultural Demand|Crops	million t DM/yr	70.67537662	68.0395628	74.40627379	81.24145431	92.18178237	100.9188451	110.009516	118.723366	124.768919	127.9267263
GCAM 7.0	NonFossil_NDC	EU-12	Agricultural Demand|Crops	million t DM/yr	193.9068949	185.9410812	184.0027128	188.9727191	189.1172806	189.24707	196.4350776	201.1530556	204.3765713	205.6718968
GCAM 7.0	NonFossil_NDC	EU-15	Agricultural Demand|Crops	million t DM/yr	680.092139	726.358413	758.2016333	781.5971166	797.9241554	808.7554925	844.3893536	877.8417921	907.2684054	926.1149587
GCAM 7.0	NonFossil_NDC	Europe_Eastern	Agricultural Demand|Crops	million t DM/yr	118.8437481	122.53068	117.5603967	119.4660229	110.5911063	114.7867529	116.2525754	117.1940976	117.2593106	116.6724522
GCAM 7.0	NonFossil_NDC	Europe_Non_EU	Agricultural Demand|Crops	million t DM/yr	134.9063345	145.9924862	167.8726931	180.58297	192.7958191	201.8496743	209.9028255	216.6810754	221.9940133	226.3603168
GCAM 7.0	NonFossil_NDC	European Free Trade Association	Agricultural Demand|Crops	million t DM/yr	96.8352428	102.2600429	108.5900686	114.8584504	120.5847507	124.6877351	134.4480707	140.9269865	146.7174618	150.786149
GCAM 7.0	NonFossil_NDC	India	Agricultural Demand|Crops	million t DM/yr	829.0806266	999.503927	1134.463989	1589.376967	1952.837591	2318.399412	2589.717751	2779.290889	2883.457742	2874.530007
GCAM 7.0	NonFossil_NDC	Indonesia	Agricultural Demand|Crops	million t DM/yr	218.2132716	272.2738488	319.5402876	373.0874104	415.7560884	463.1791946	521.3920361	579.6913993	630.2247068	666.1166502
GCAM 7.0	NonFossil_NDC	Japan	Agricultural Demand|Crops	million t DM/yr	117.1038763	131.3191435	130.9376792	135.1213934	134.5692351	133.7906809	135.9880451	136.870943	136.6443713	134.1878519
GCAM 7.0	NonFossil_NDC	Mexico	Agricultural Demand|Crops	million t DM/yr	159.4702499	152.2865916	159.1483817	164.996484	174.4330426	184.8756914	194.2364655	202.342164	208.9567711	214.504936
GCAM 7.0	NonFossil_NDC	Middle East	Agricultural Demand|Crops	million t DM/yr	188.5894426	224.5104779	271.6477513	294.8497991	327.8614643	360.9476483	396.3821177	430.7248299	462.9323736	493.44528
GCAM 7.0	NonFossil_NDC	Pakistan	Agricultural Demand|Crops	million t DM/yr	134.1471676	154.1987499	183.5663466	200.7617331	227.6665745	261.7842842	299.7897844	341.5091263	385.6499632	430.0808235
GCAM 7.0	NonFossil_NDC	Russia	Agricultural Demand|Crops	million t DM/yr	190.1265655	217.1092479	234.0151058	239.0950507	240.9762397	241.713318	242.2249782	242.8637589	243.2355581	242.3709493
GCAM 7.0	NonFossil_NDC	South Africa	Agricultural Demand|Crops	million t DM/yr	48.9509043	51.2570856	55.0624569	57.26599919	61.0447934	65.12982072	70.10279355	75.02575315	79.51308142	83.50920946
GCAM 7.0	NonFossil_NDC	South America_Northern	Agricultural Demand|Crops	million t DM/yr	30.89894176	35.92189169	31.1188755	21.63050772	25.27829033	28.85238524	31.22451375	33.33338125	35.40423359	37.47139447
GCAM 7.0	NonFossil_NDC	South America_Southern	Agricultural Demand|Crops	million t DM/yr	92.067402	109.4963819	125.2100506	134.3563592	145.1007281	154.6993577	164.952961	174.5905911	183.3625167	191.367284
GCAM 7.0	NonFossil_NDC	South Asia	Agricultural Demand|Crops	million t DM/yr	112.5665708	142.7584951	180.5679362	202.8152757	228.3236633	256.280381	282.1440617	308.241931	333.5476757	357.9377164
GCAM 7.0	NonFossil_NDC	South Korea	Agricultural Demand|Crops	million t DM/yr	47.70928201	59.90824502	69.4677325	74.81717462	77.50575821	79.90010061	83.02300204	84.415983	85.11408936	83.954465
GCAM 7.0	NonFossil_NDC	Southeast Asia	Agricultural Demand|Crops	million t DM/yr	431.8371665	489.9902749	546.1159715	635.3715218	722.4647013	835.12711	961.5193619	1093.927974	1214.366704	1303.98166
GCAM 7.0	NonFossil_NDC	Taiwan	Agricultural Demand|Crops	million t DM/yr	24.8520961	25.8746873	28.3875565	32.51531632	34.90931587	39.53822297	44.39559185	50.88900412	56.46389987	59.87359653
GCAM 7.0	NonFossil_NDC	USA	Agricultural Demand|Crops	million t DM/yr	653.2482362	659.5242457	745.8093698	812.3451148	854.3401872	912.7928327	940.7965502	959.9888807	973.7041561	975.9237635
GCAM 7.0	NonFossil_NDC	World	Agricultural Demand|Crops	million t DM/yr	7779.119464	8920.209963	9969.659271	11164.30889	12212.48761	13352.29299	14449.36219	15429.96069	16283.93118	16919.72496
GCAM 7.0	NDC_EI_baseWACC	Africa_Eastern	Agricultural Demand|Crops	million t DM/yr	147.5916973	162.3681966	189.3694951	217.3742401	252.8963211	296.4498574	348.1495951	407.0260906	473.5645185	553.6531944
GCAM 7.0	NDC_EI_baseWACC	Africa_Northern	Agricultural Demand|Crops	million t DM/yr	161.6204206	205.7707857	242.331775	266.8473709	298.0883862	333.0266931	370.1618267	407.0877829	443.1693416	478.2949586
GCAM 7.0	NDC_EI_baseWACC	Africa_Southern	Agricultural Demand|Crops	million t DM/yr	88.8952403	110.138185	128.6410601	146.2814221	170.8568492	200.9470453	232.9777783	268.4030489	306.9710366	349.7738314
GCAM 7.0	NDC_EI_baseWACC	Africa_Western	Agricultural Demand|Crops	million t DM/yr	312.3178513	379.3325552	477.961267	541.5248106	626.7908297	731.0881679	861.3598457	1004.844736	1158.186707	1316.550815
GCAM 7.0	NDC_EI_baseWACC	Argentina	Agricultural Demand|Crops	million t DM/yr	64.2722421	63.3493965	82.42146071	86.38121468	90.81283574	94.377733	97.36840552	99.71267022	101.4655683	103.0952478
GCAM 7.0	NDC_EI_baseWACC	Australia_NZ	Agricultural Demand|Crops	million t DM/yr	68.7793982	64.7384678	64.6901504	73.05585577	78.95991354	84.59687038	90.53088806	96.11924597	101.1767908	105.620829
GCAM 7.0	NDC_EI_baseWACC	Brazil	Agricultural Demand|Crops	million t DM/yr	632.52936	823.0078644	831.3989557	901.3575532	922.8878875	980.2548438	1040.502755	1088.945542	1146.896843	1193.732504
GCAM 7.0	NDC_EI_baseWACC	Canada	Agricultural Demand|Crops	million t DM/yr	63.0696454	69.51616851	77.5885165	87.46352671	94.23660348	104.2124556	110.5559048	116.9941506	121.9564395	124.3079191
GCAM 7.0	NDC_EI_baseWACC	Central America and Caribbean	Agricultural Demand|Crops	million t DM/yr	116.6779756	105.7787667	109.9067248	113.100064	124.3617358	135.8259389	148.1580692	159.9367133	171.1244378	181.3256531
GCAM 7.0	NDC_EI_baseWACC	Central Asia	Agricultural Demand|Crops	million t DM/yr	75.69752961	94.46108181	119.3344996	129.9181757	144.0821447	157.2336096	171.3948406	185.2884233	198.2101416	209.8206773
GCAM 7.0	NDC_EI_baseWACC	China	Agricultural Demand|Crops	million t DM/yr	1473.546568	1764.692935	2020.322097	2165.876361	2282.266337	2357.228081	2408.378492	2427.522039	2424.077941	2399.916572
GCAM 7.0	NDC_EI_baseWACC	Colombia	Agricultural Demand|Crops	million t DM/yr	70.67537662	68.0395628	74.40627379	81.24146431	92.27641907	101.1717572	110.3539851	119.0733807	125.2398597	128.8100976
GCAM 7.0	NDC_EI_baseWACC	EU-12	Agricultural Demand|Crops	million t DM/yr	193.9068949	185.9410812	184.0027128	188.9727091	189.10448	189.2388252	196.3773394	201.1359571	204.3119343	205.6587275
GCAM 7.0	NDC_EI_baseWACC	EU-15	Agricultural Demand|Crops	million t DM/yr	680.092139	726.358413	758.2016333	781.5971166	798.1390868	808.7340509	844.0345709	877.4672554	906.8942132	925.8319853
GCAM 7.0	NDC_EI_baseWACC	Europe_Eastern	Agricultural Demand|Crops	million t DM/yr	118.8437481	122.53068	117.5603967	119.4660229	110.5919189	114.7818673	116.2449893	117.2157651	117.2533312	116.6772955
GCAM 7.0	NDC_EI_baseWACC	Europe_Non_EU	Agricultural Demand|Crops	million t DM/yr	134.9063345	145.9924862	167.8726931	180.58297	192.796284	201.8525114	209.9012956	216.649471	221.9726159	226.3309904
GCAM 7.0	NDC_EI_baseWACC	European Free Trade Association	Agricultural Demand|Crops	million t DM/yr	96.8352428	102.2600429	108.5900686	114.8584514	120.6916664	124.7619832	134.6672501	141.3725123	147.3550238	151.5146486
GCAM 7.0	NDC_EI_baseWACC	India	Agricultural Demand|Crops	million t DM/yr	829.0806266	999.503927	1134.463989	1589.376967	1952.651874	2318.818094	2585.27601	2777.551635	2885.433334	2876.954237
GCAM 7.0	NDC_EI_baseWACC	Indonesia	Agricultural Demand|Crops	million t DM/yr	218.2132716	272.2738488	319.5402876	373.0874204	415.7664535	463.1715453	521.362893	579.6291224	630.5845725	667.0090591
GCAM 7.0	NDC_EI_baseWACC	Japan	Agricultural Demand|Crops	million t DM/yr	117.1038763	131.3191435	130.9376792	135.1213834	134.5611671	133.7276051	135.8509669	136.6997753	136.4310061	134.0376069
GCAM 7.0	NDC_EI_baseWACC	Mexico	Agricultural Demand|Crops	million t DM/yr	159.4702499	152.2865916	159.1483817	164.996484	174.4346562	184.8782554	194.2349739	202.336534	208.9337139	214.4572928
GCAM 7.0	NDC_EI_baseWACC	Middle East	Agricultural Demand|Crops	million t DM/yr	188.5894426	224.5104779	271.6477513	294.8498091	327.8562122	360.9015559	396.2695893	430.5637581	462.5860786	492.8660514
GCAM 7.0	NDC_EI_baseWACC	Pakistan	Agricultural Demand|Crops	million t DM/yr	134.1471676	154.1987499	183.5663466	200.7617231	227.6669243	261.7951415	299.778793	341.4901605	385.6281084	430.0192012
GCAM 7.0	NDC_EI_baseWACC	Russia	Agricultural Demand|Crops	million t DM/yr	190.1265655	217.1092479	234.0151058	239.0950507	240.9712091	241.6946941	242.2119212	242.8681443	243.219271	242.3603443
GCAM 7.0	NDC_EI_baseWACC	South Africa	Agricultural Demand|Crops	million t DM/yr	48.9509043	51.2570856	55.0624569	57.26599909	61.04516033	65.1296344	70.09359753	75.01158081	79.49654257	83.49079735
GCAM 7.0	NDC_EI_baseWACC	South America_Northern	Agricultural Demand|Crops	million t DM/yr	30.89894176	35.92189169	31.1188755	21.63050872	25.27842202	28.85277583	31.22415173	33.33335701	35.40274523	37.46650027
GCAM 7.0	NDC_EI_baseWACC	South America_Southern	Agricultural Demand|Crops	million t DM/yr	92.067402	109.4963819	125.2100506	134.3563592	145.1005943	154.702397	164.9562845	174.5946272	183.3537029	191.3663719
GCAM 7.0	NDC_EI_baseWACC	South Asia	Agricultural Demand|Crops	million t DM/yr	112.5665708	142.7584951	180.5679362	202.8152757	228.3247984	256.2845447	282.1333197	308.2373123	333.5227652	357.8716829
GCAM 7.0	NDC_EI_baseWACC	South Korea	Agricultural Demand|Crops	million t DM/yr	47.70928201	59.90824502	69.4677325	74.81717362	77.49551963	79.86091488	82.9552236	84.54487874	85.08359671	83.84694052
GCAM 7.0	NDC_EI_baseWACC	Southeast Asia	Agricultural Demand|Crops	million t DM/yr	431.8371665	489.9902749	546.1159715	635.3716218	722.4294552	834.8707424	960.9830968	1093.121021	1213.576447	1302.900095
GCAM 7.0	NDC_EI_baseWACC	Taiwan	Agricultural Demand|Crops	million t DM/yr	24.8520961	25.8746873	28.3875565	32.51531632	34.90761592	39.52982811	44.39140322	50.90286535	56.58716228	60.01300277
GCAM 7.0	NDC_EI_baseWACC	USA	Agricultural Demand|Crops	million t DM/yr	653.2482362	659.5242457	745.8093698	812.3451148	854.1416962	911.6212925	939.4136377	958.9180202	972.5841597	974.9312832
GCAM 7.0	NDC_EI_baseWACC	World	Agricultural Demand|Crops	million t DM/yr	7779.119464	8920.209963	9969.659271	11164.30554	12212.47146	13351.62131	14442.25369	15424.59758	16282.24995	16920.50641
GCAM 7.0	CP_EI_baseWACC	Africa_Eastern	Agricultural Demand|Crops|Energy	million t DM/yr	0	0.01404	0.0187146	0.133732388	0.286613187	0.922596706	1.321994299	2.181450761	3.061645953	4.005053957
GCAM 7.0	CP_EI_baseWACC	Africa_Northern	Agricultural Demand|Crops|Energy	million t DM/yr	0	0	0	0.09704434	0.2909082	0.6219154	1.1291148	1.69128	2.256166	2.858968
GCAM 7.0	CP_EI_baseWACC	Africa_Southern	Agricultural Demand|Crops|Energy	million t DM/yr	0	0	0.163771	0.5397264	1.2620844	2.676686	4.413392	6.613554	9.5837	13.65061
GCAM 7.0	CP_EI_baseWACC	Africa_Western	Agricultural Demand|Crops|Energy	million t DM/yr	0	0	0	0.514079	1.075078	2.235352	4.23214	6.97075	10.54822	15.49916
GCAM 7.0	CP_EI_baseWACC	Argentina	Agricultural Demand|Crops|Energy	million t DM/yr	0.0984392	3.266247	6.94639	10.52364	10.55565	10.70667	10.74192	10.38558	9.12931	7.86676
GCAM 7.0	CP_EI_baseWACC	Australia_NZ	Agricultural Demand|Crops|Energy	million t DM/yr	0.0888994	0.692937	0.921621	2.609094	3.25209	4.37371	5.07592	5.88858	6.41912	6.46622
GCAM 7.0	CP_EI_baseWACC	Brazil	Agricultural Demand|Crops|Energy	million t DM/yr	169.765	305.859	392.7401	443.0147	448.2646	489.0513	568.7236	638.9155	635.9015	632.6348
GCAM 7.0	CP_EI_baseWACC	Canada	Agricultural Demand|Crops|Energy	million t DM/yr	0.842268	5.013172	7.594262	13.41899	15.77867	21.14035	24.35091	28.37812	30.92659	30.76398
GCAM 7.0	CP_EI_baseWACC	Central America and Caribbean	Agricultural Demand|Crops|Energy	million t DM/yr	17.8224	5.8789861	6.2164	3.405797	4.843005	7.4239	11.60616	15.59089	20.07508	24.69362
GCAM 7.0	CP_EI_baseWACC	Central Asia	Agricultural Demand|Crops|Energy	million t DM/yr	0	0	0.0079363	0.6064736	0.9834302	1.452901	2.228468	3.102115	3.98547	4.777555
GCAM 7.0	CP_EI_baseWACC	China	Agricultural Demand|Crops|Energy	million t DM/yr	3.326233	8.94493	11.24363	19.73431	22.68033	30.65083	36.33873	44.30235	52.99321	60.82416
GCAM 7.0	CP_EI_baseWACC	Colombia	Agricultural Demand|Crops|Energy	million t DM/yr	0.0244041	0.2076819	0.3533726	2.066285	4.770826	7.553157	11.350545	15.076915	16.96468	17.86955
GCAM 7.0	CP_EI_baseWACC	EU-12	Agricultural Demand|Crops|Energy	million t DM/yr	0.4553765	7.69599	8.29488	11.33189	10.95464	11.381538	16.328884	19.957573	22.575132	23.481808
GCAM 7.0	CP_EI_baseWACC	EU-15	Agricultural Demand|Crops|Energy	million t DM/yr	14.53955	48.2254	50.6599	62.4241	61.48439	59.64505	82.78509	99.16337	113.51881	117.17364
GCAM 7.0	CP_EI_baseWACC	Europe_Eastern	Agricultural Demand|Crops|Energy	million t DM/yr	0	0.0872887	0.2119889	1.099054	0.992283	1.252442	2.037332	2.77175	3.130776	3.211251
GCAM 7.0	CP_EI_baseWACC	Europe_Non_EU	Agricultural Demand|Crops|Energy	million t DM/yr	0	0.0185149	0.452493	1.1516	1.626485	2.146888	3.067118	3.618875	4.181242	4.510824
GCAM 7.0	CP_EI_baseWACC	European Free Trade Association	Agricultural Demand|Crops|Energy	million t DM/yr	0.4594993	6.10368	5.969169	9.188736	10.21202	10.69319	17.2943	19.05211	21.46415	23.14035
GCAM 7.0	CP_EI_baseWACC	India	Agricultural Demand|Crops|Energy	million t DM/yr	2.4869	0.806191	8.681389	373.331116	575.9923	787.48382	967.31558	1031.74765	1032.79105	935.47106
GCAM 7.0	CP_EI_baseWACC	Indonesia	Agricultural Demand|Crops|Energy	million t DM/yr	0	0.961044	3.71691	30.392683	44.15529	61.15536	93.72314	133.24115	170.19565	195.3618
GCAM 7.0	CP_EI_baseWACC	Japan	Agricultural Demand|Crops|Energy	million t DM/yr	0	0.9368075	1.6287564	4.351963	4.3159845	5.915253	9.026921	11.884882	14.417882	15.276828
GCAM 7.0	CP_EI_baseWACC	Mexico	Agricultural Demand|Crops|Energy	million t DM/yr	0	0	0	0.1824078	0.327679	0.589033	1.084133	2.31447	2.91696	3.51382
GCAM 7.0	CP_EI_baseWACC	Middle East	Agricultural Demand|Crops|Energy	million t DM/yr	0	0	0	0.5895993	1.413117	2.880821	5.177375	7.001553	8.88215	10.99737
GCAM 7.0	CP_EI_baseWACC	Pakistan	Agricultural Demand|Crops|Energy	million t DM/yr	0	0	0	0.04381912	0.1456826	0.4128188	0.850203	1.290924	1.726943	2.146146
GCAM 7.0	CP_EI_baseWACC	Russia	Agricultural Demand|Crops|Energy	million t DM/yr	0	0	0	0.955711	1.312677	2.520813	4.9517	8.10282	10.01811	11.38929
GCAM 7.0	CP_EI_baseWACC	South Africa	Agricultural Demand|Crops|Energy	million t DM/yr	0	0	0	0.7527656	0.8000999	0.86079	1.562945	2.165512	2.787143	2.831823
GCAM 7.0	CP_EI_baseWACC	South America_Northern	Agricultural Demand|Crops|Energy	million t DM/yr	0	0	0	0	0	0.00064167	0.02295515	0.05101113	0.09187118	0.14912332
GCAM 7.0	CP_EI_baseWACC	South America_Southern	Agricultural Demand|Crops|Energy	million t DM/yr	0.0842272	1.060909	3.12687	3.8302	4.73704	5.95213	7.53124	9.04779	10.32849	11.32478
GCAM 7.0	CP_EI_baseWACC	South Asia	Agricultural Demand|Crops|Energy	million t DM/yr	0	0	0	0.0778002	0.1874005	0.38607	0.667713	0.984736	1.151876	1.373809
GCAM 7.0	CP_EI_baseWACC	South Korea	Agricultural Demand|Crops|Energy	million t DM/yr	0.067679	2.04865	2.57156	4.9738	5.32756	6.38355	8.24923	10.28054	12.85314	14.12089
GCAM 7.0	CP_EI_baseWACC	Southeast Asia	Agricultural Demand|Crops|Energy	million t DM/yr	0.853328	10.95048	29.51759	77.9561	121.7623	190.5901	269.6505	350.823	392.021	439.93
GCAM 7.0	CP_EI_baseWACC	Taiwan	Agricultural Demand|Crops|Energy	million t DM/yr	0	0	0.0244034	3.099139	4.573949	8.59068	12.75782	18.58414	24.21345	27.8397
GCAM 7.0	CP_EI_baseWACC	USA	Agricultural Demand|Crops|Energy	million t DM/yr	38.20147	110.52802	183.5248	229.7613	237.3429	236.898	242.1013	248.0398	241.1481	219.8479
GCAM 7.0	CP_EI_baseWACC	World	Agricultural Demand|Crops|Energy	million t DM/yr	249.1156737	519.2999691	724.5869072	1312.157656	1601.707082	1974.548357	2427.698373	2759.220741	2892.258617	2885.002649
GCAM 7.0	Fossil_NDC	Africa_Eastern	Agricultural Demand|Crops|Energy	million t DM/yr	0	0.01404	0.0187146	0.133714384	0.227088446	0.450091137	0.833689306	1.330349966	2.39739344	3.305380617
GCAM 7.0	Fossil_NDC	Africa_Northern	Agricultural Demand|Crops|Energy	million t DM/yr	0	0	0	0.09708758	0.2842607	0.6117227	1.0245753	1.4423203	1.854617	2.330468
GCAM 7.0	Fossil_NDC	Africa_Southern	Agricultural Demand|Crops|Energy	million t DM/yr	0	0	0.163771	0.5399808	0.9563088	1.833996	2.859425	3.952529	5.218577	6.859405
GCAM 7.0	Fossil_NDC	Africa_Western	Agricultural Demand|Crops|Energy	million t DM/yr	0	0	0	0.514524	0.839846	1.610649	2.854214	4.46491	6.47674	9.10892
GCAM 7.0	Fossil_NDC	Argentina	Agricultural Demand|Crops|Energy	million t DM/yr	0.0984392	3.266247	6.94639	10.52632	10.46036	10.42083	10.20354	9.61896	8.82182	7.97431
GCAM 7.0	Fossil_NDC	Australia_NZ	Agricultural Demand|Crops|Energy	million t DM/yr	0.0888994	0.692937	0.921621	2.61262	3.26463	4.52817	6.56188	8.33278	9.35144	9.37988
GCAM 7.0	Fossil_NDC	Brazil	Agricultural Demand|Crops|Energy	million t DM/yr	169.765	305.859	392.7401	442.9477	444.9121	481.8752	527.8994	567.3159	620.8296	662.6124
GCAM 7.0	Fossil_NDC	Canada	Agricultural Demand|Crops|Energy	million t DM/yr	0.842268	5.013172	7.594262	13.4362	16.37936	23.00457	26.04599	29.42715	31.75673	31.06188
GCAM 7.0	Fossil_NDC	Central America and Caribbean	Agricultural Demand|Crops|Energy	million t DM/yr	17.8224	5.8789861	6.2164	3.40403	4.70647	7.02149	10.24757	13.10953	15.92112	18.29999
GCAM 7.0	Fossil_NDC	Central Asia	Agricultural Demand|Crops|Energy	million t DM/yr	0	0	0.0079363	0.6060331	0.9279408	1.3673738	2.070067	2.852324	3.63679	4.356592
GCAM 7.0	Fossil_NDC	China	Agricultural Demand|Crops|Energy	million t DM/yr	3.326233	8.94493	11.24363	19.74319	21.81208	27.35515	34.38931	42.55998	50.50658	57.49571
GCAM 7.0	Fossil_NDC	Colombia	Agricultural Demand|Crops|Energy	million t DM/yr	0.0244041	0.2076819	0.3533726	2.06588	6.829195	11.226041	16.982318	23.07458	27.40777	29.72396
GCAM 7.0	Fossil_NDC	EU-12	Agricultural Demand|Crops|Energy	million t DM/yr	0.4553765	7.69599	8.29488	11.3247	10.89572	10.688195	16.908215	20.69076	23.380187	24.155068
GCAM 7.0	Fossil_NDC	EU-15	Agricultural Demand|Crops|Energy	million t DM/yr	14.53955	48.2254	50.6599	62.3877	61.23912	59.70859	80.80095	98.99007	113.6357	117.25047
GCAM 7.0	Fossil_NDC	Europe_Eastern	Agricultural Demand|Crops|Energy	million t DM/yr	0	0.0872887	0.2119889	1.099144	1.001151	1.242054	2.147991	2.99779	3.597044	3.783133
GCAM 7.0	Fossil_NDC	Europe_Non_EU	Agricultural Demand|Crops|Energy	million t DM/yr	0	0.0185149	0.452493	1.151447	1.471812	1.795972	2.361588	2.979194	3.523815	3.859073
GCAM 7.0	Fossil_NDC	European Free Trade Association	Agricultural Demand|Crops|Energy	million t DM/yr	0.4594993	6.10368	5.969169	9.195162	9.94219	10.75876	17.8037	22.15171	25.82945	27.84127
GCAM 7.0	Fossil_NDC	India	Agricultural Demand|Crops|Energy	million t DM/yr	2.4869	0.806191	8.681686	373.30971	585.326132	808.79424	956.77224	1042.33065	1055.8179	965.50118
GCAM 7.0	Fossil_NDC	Indonesia	Agricultural Demand|Crops|Energy	million t DM/yr	0	0.961044	3.71691	30.387504	44.83121	63.54779	98.56474	136.78161	170.8423	192.6632
GCAM 7.0	Fossil_NDC	Japan	Agricultural Demand|Crops|Energy	million t DM/yr	0	0.9368075	1.6287564	4.35583	4.2445707	5.0069873	10.094052	13.944668	16.6421904	17.276221
GCAM 7.0	Fossil_NDC	Mexico	Agricultural Demand|Crops|Energy	million t DM/yr	0	0	0	0.1824985	0.484014	0.87135	1.567448	2.33991	3.2675	3.94642
GCAM 7.0	Fossil_NDC	Middle East	Agricultural Demand|Crops|Energy	million t DM/yr	0	0	0	0.5899169	1.43798	3.696019	9.678	15.14247	19.80924	24.37439
GCAM 7.0	Fossil_NDC	Pakistan	Agricultural Demand|Crops|Energy	million t DM/yr	0	0	0	0.04378725	0.1459437	0.4207997	0.801271	1.159484	1.482333	1.771726
GCAM 7.0	Fossil_NDC	Russia	Agricultural Demand|Crops|Energy	million t DM/yr	0	0	0	0.955398	1.196495	1.822915	3.54662	5.87734	8.10175	9.54115
GCAM 7.0	Fossil_NDC	South Africa	Agricultural Demand|Crops|Energy	million t DM/yr	0	0	0	0.7525605	0.855065	0.989592	1.365055	1.872545	2.348098	2.626135
GCAM 7.0	Fossil_NDC	South America_Northern	Agricultural Demand|Crops|Energy	million t DM/yr	0	0	0	0	0	0.002205803	0.03275827	0.04506924	0.05968388	0.07634613
GCAM 7.0	Fossil_NDC	South America_Southern	Agricultural Demand|Crops|Energy	million t DM/yr	0.0842272	1.060909	3.12687	3.83298	4.43507	5.46675	6.95068	8.2282	9.21892	9.73806
GCAM 7.0	Fossil_NDC	South Asia	Agricultural Demand|Crops|Energy	million t DM/yr	0	0	0	0.0778024	0.1866576	0.390914	0.644153	0.908696	1.043321	1.227988
GCAM 7.0	Fossil_NDC	South Korea	Agricultural Demand|Crops|Energy	million t DM/yr	0.067679	2.04865	2.57156	4.979172	5.39517	6.63292	10.24379	12.85768	15.23095	16.22723
GCAM 7.0	Fossil_NDC	Southeast Asia	Agricultural Demand|Crops|Energy	million t DM/yr	0.853328	10.95048	29.51759	77.9343	118.4065	186.1366	274.6802	372.521	461.652	522.099
GCAM 7.0	Fossil_NDC	Taiwan	Agricultural Demand|Crops|Energy	million t DM/yr	0	0	0.0244034	3.097669	4.594992	8.7401	13.43953	20.13967	26.2809	30.3603
GCAM 7.0	Fossil_NDC	USA	Agricultural Demand|Crops|Energy	million t DM/yr	38.20147	110.52802	183.5248	229.8112	250.1322	287.1312	291.5422	287.516	275.3289	248.6215
GCAM 7.0	Fossil_NDC	World	Agricultural Demand|Crops|Energy	million t DM/yr	249.1156737	519.2999691	724.5872042	1312.095761	1617.821633	2035.149237	2441.91716	2776.95583	3021.27136	3065.448756
GCAM 7.0	NonFossil_NDC	Africa_Eastern	Agricultural Demand|Crops|Energy	million t DM/yr	0	0.01404	0.0187146	0.133715384	0.227172447	0.449948148	0.827142137	1.305139073	2.335720822	3.188344985
GCAM 7.0	NonFossil_NDC	Africa_Northern	Agricultural Demand|Crops|Energy	million t DM/yr	0	0	0	0.09708742	0.2823357	0.6056925	1.0140225	1.435298	1.849543	2.321385
GCAM 7.0	NonFossil_NDC	Africa_Southern	Agricultural Demand|Crops|Energy	million t DM/yr	0	0	0.163771	0.5399859	0.9700326	1.853393	2.870478	3.968745	5.248614	6.893847
GCAM 7.0	NonFossil_NDC	Africa_Western	Agricultural Demand|Crops|Energy	million t DM/yr	0	0	0	0.514523	0.840342	1.612592	2.859677	4.47626	6.48439	9.0757
GCAM 7.0	NonFossil_NDC	Argentina	Agricultural Demand|Crops|Energy	million t DM/yr	0.0984392	3.266247	6.94639	10.52463	10.45878	10.41535	10.19883	9.62075	8.8285	7.98499
GCAM 7.0	NonFossil_NDC	Australia_NZ	Agricultural Demand|Crops|Energy	million t DM/yr	0.0888994	0.692937	0.921621	2.612639	3.26487	4.47325	6.5651	8.30453	9.31063	9.33616
GCAM 7.0	NonFossil_NDC	Brazil	Agricultural Demand|Crops|Energy	million t DM/yr	169.765	305.859	392.7401	442.9477	444.939	481.5604	527.6201	565.8309	617.1983	655.7591
GCAM 7.0	NonFossil_NDC	Canada	Agricultural Demand|Crops|Energy	million t DM/yr	0.842268	5.013172	7.594262	13.43621	16.43577	23.02394	26.0543	29.38498	31.70009	30.97266
GCAM 7.0	NonFossil_NDC	Central America and Caribbean	Agricultural Demand|Crops|Energy	million t DM/yr	17.8224	5.8789861	6.2164	3.403979	4.692378	6.90115	10.02255	12.88645	15.6039	17.79569
GCAM 7.0	NonFossil_NDC	Central Asia	Agricultural Demand|Crops|Energy	million t DM/yr	0	0	0.0079363	0.6060598	0.9323755	1.3826713	2.074743	2.846846	3.620727	4.323662
GCAM 7.0	NonFossil_NDC	China	Agricultural Demand|Crops|Energy	million t DM/yr	3.326233	8.94493	11.24363	19.74345	21.81095	27.18979	34.3731	42.56769	50.42869	57.21712
GCAM 7.0	NonFossil_NDC	Colombia	Agricultural Demand|Crops|Energy	million t DM/yr	0.0244041	0.2076819	0.3533726	2.065879	6.865217	11.142769	16.811812	22.87417	27.02379	28.72007
GCAM 7.0	NonFossil_NDC	EU-12	Agricultural Demand|Crops|Energy	million t DM/yr	0.4553765	7.69599	8.29488	11.32464	10.90874	11.30434	16.886992	20.597834	23.318683	24.143667
GCAM 7.0	NonFossil_NDC	EU-15	Agricultural Demand|Crops|Energy	million t DM/yr	14.53955	48.2254	50.6599	62.3876	61.24548	61.35939	81.88134	99.95888	114.38366	118.05362
GCAM 7.0	NonFossil_NDC	Europe_Eastern	Agricultural Demand|Crops|Energy	million t DM/yr	0	0.0872887	0.2119889	1.099141	1.000415	1.24184	2.139833	2.977413	3.566229	3.744584
GCAM 7.0	NonFossil_NDC	Europe_Non_EU	Agricultural Demand|Crops|Energy	million t DM/yr	0	0.0185149	0.452493	1.151447	1.471355	1.792404	2.357052	2.976295	3.521373	3.851498
GCAM 7.0	NonFossil_NDC	European Free Trade Association	Agricultural Demand|Crops|Energy	million t DM/yr	0.4594993	6.10368	5.969169	9.195079	9.96361	10.360125	17.3281	21.40708	24.88403	26.78997
GCAM 7.0	NonFossil_NDC	India	Agricultural Demand|Crops|Energy	million t DM/yr	2.4869	0.806191	8.681389	372.989681	580.860713	794.798875	934.55818	1011.05271	1018.39324	926.0177
GCAM 7.0	NonFossil_NDC	Indonesia	Agricultural Demand|Crops|Energy	million t DM/yr	0	0.961044	3.71691	30.38758	44.74037	62.84402	96.40466	132.98031	165.26272	185.38186
GCAM 7.0	NonFossil_NDC	Japan	Agricultural Demand|Crops|Energy	million t DM/yr	0	0.9368075	1.6287564	4.355799	4.2539395	5.498955	10.481412	14.365039	17.0810275	17.5735729
GCAM 7.0	NonFossil_NDC	Mexico	Agricultural Demand|Crops|Energy	million t DM/yr	0	0	0	0.1824992	0.489092	0.872874	1.578671	2.36093	3.29569	3.96567
GCAM 7.0	NonFossil_NDC	Middle East	Agricultural Demand|Crops|Energy	million t DM/yr	0	0	0	0.5899209	1.460037	3.754863	9.81077	15.3821	20.18032	24.87194
GCAM 7.0	NonFossil_NDC	Pakistan	Agricultural Demand|Crops|Energy	million t DM/yr	0	0	0	0.04378942	0.1464878	0.4249159	0.815269	1.178903	1.502383	1.783696
GCAM 7.0	NonFossil_NDC	Russia	Agricultural Demand|Crops|Energy	million t DM/yr	0	0	0	0.95542	1.205585	1.841946	3.55262	5.88909	8.12407	9.53913
GCAM 7.0	NonFossil_NDC	South Africa	Agricultural Demand|Crops|Energy	million t DM/yr	0	0	0	0.7525642	0.85378	0.9872	1.372428	1.887387	2.363575	2.630408
GCAM 7.0	NonFossil_NDC	South America_Northern	Agricultural Demand|Crops|Energy	million t DM/yr	0	0	0	0	0	0.001940715	0.03356443	0.04660298	0.0619152	0.0792273
GCAM 7.0	NonFossil_NDC	South America_Southern	Agricultural Demand|Crops|Energy	million t DM/yr	0.0842272	1.060909	3.12687	3.833	4.43912	5.47284	6.96297	8.24122	9.22352	9.71226
GCAM 7.0	NonFossil_NDC	South Asia	Agricultural Demand|Crops|Energy	million t DM/yr	0	0	0	0.0778032	0.186106	0.389954	0.642863	0.909642	1.044507	1.22954
GCAM 7.0	NonFossil_NDC	South Korea	Agricultural Demand|Crops|Energy	million t DM/yr	0.067679	2.04865	2.57156	4.97914	5.40743	6.67633	10.3199	12.89086	15.23314	16.25233
GCAM 7.0	NonFossil_NDC	Southeast Asia	Agricultural Demand|Crops|Energy	million t DM/yr	0.853328	10.95048	29.51759	77.9338	118.3335	185.7309	273.9239	370.634	458.401	517.936
GCAM 7.0	NonFossil_NDC	Taiwan	Agricultural Demand|Crops|Energy	million t DM/yr	0	0	0.0244034	3.097386	4.580301	8.64921	13.27869	19.81579	25.7372	29.7258
GCAM 7.0	NonFossil_NDC	USA	Agricultural Demand|Crops|Energy	million t DM/yr	38.20147	110.52802	183.5248	229.8112	250.4848	288.6039	293.4435	288.1975	274.2165	245.2144
GCAM 7.0	NonFossil_NDC	World	Agricultural Demand|Crops|Energy	million t DM/yr	249.1156737	519.2999691	724.5869072	1311.773348	1613.750085	2023.217769	2419.064569	2739.251344	2969.427678	3002.085602
GCAM 7.0	NDC_EI_baseWACC	Africa_Eastern	Agricultural Demand|Crops|Energy	million t DM/yr	0	0.01404	0.0187146	0.133715384	0.227360449	0.449626132	0.83192528	1.32754014	2.393493932	3.296121338
GCAM 7.0	NDC_EI_baseWACC	Africa_Northern	Agricultural Demand|Crops|Energy	million t DM/yr	0	0	0	0.09708742	0.2822906	0.6046774	1.0121061	1.4299716	1.835813	2.300955
GCAM 7.0	NDC_EI_baseWACC	Africa_Southern	Agricultural Demand|Crops|Energy	million t DM/yr	0	0	0.163771	0.5399859	0.9700028	1.854673	2.886099	3.978892	5.256553	6.913313
GCAM 7.0	NDC_EI_baseWACC	Africa_Western	Agricultural Demand|Crops|Energy	million t DM/yr	0	0	0	0.514523	0.840236	1.611557	2.85713	4.47546	6.49026	9.12979
GCAM 7.0	NDC_EI_baseWACC	Argentina	Agricultural Demand|Crops|Energy	million t DM/yr	0.0984392	3.266247	6.94639	10.52104	10.45573	10.41358	10.19437	9.61219	8.81715	7.97131
GCAM 7.0	NDC_EI_baseWACC	Australia_NZ	Agricultural Demand|Crops|Energy	million t DM/yr	0.0888994	0.692937	0.921621	2.612639	3.2651	4.47233	6.5775	8.27908	9.286	9.30576
GCAM 7.0	NDC_EI_baseWACC	Brazil	Agricultural Demand|Crops|Energy	million t DM/yr	169.765	305.859	392.7401	442.9477	444.9378	481.5645	526.8252	563.4974	614.4875	654.2482
GCAM 7.0	NDC_EI_baseWACC	Canada	Agricultural Demand|Crops|Energy	million t DM/yr	0.842268	5.013172	7.594262	13.43621	16.3913	22.98094	26.03434	29.33852	31.6676	30.94635
GCAM 7.0	NDC_EI_baseWACC	Central America and Caribbean	Agricultural Demand|Crops|Energy	million t DM/yr	17.8224	5.8789861	6.2164	3.403979	4.729807	7.04698	10.27621	13.10942	15.90677	18.28296
GCAM 7.0	NDC_EI_baseWACC	Central Asia	Agricultural Demand|Crops|Energy	million t DM/yr	0	0	0.0079363	0.6060598	0.9262436	1.3628023	2.057518	2.830516	3.60405	4.312517
GCAM 7.0	NDC_EI_baseWACC	China	Agricultural Demand|Crops|Energy	million t DM/yr	3.326233	8.94493	11.24363	19.74345	21.80972	27.19942	34.3598	42.55598	50.4502	57.43741
GCAM 7.0	NDC_EI_baseWACC	Colombia	Agricultural Demand|Crops|Energy	million t DM/yr	0.0244041	0.2076819	0.3533726	2.065879	6.960108	11.395703	17.158946	23.23021	27.51589	29.76056
GCAM 7.0	NDC_EI_baseWACC	EU-12	Agricultural Demand|Crops|Energy	million t DM/yr	0.4553765	7.69599	8.29488	11.32464	10.89744	11.281443	16.806946	20.537942	23.250333	24.156099
GCAM 7.0	NDC_EI_baseWACC	EU-15	Agricultural Demand|Crops|Energy	million t DM/yr	14.53955	48.2254	50.6599	62.3876	61.48358	61.29735	81.44304	99.4496	114.05913	117.9791
GCAM 7.0	NDC_EI_baseWACC	Europe_Eastern	Agricultural Demand|Crops|Energy	million t DM/yr	0	0.0872887	0.2119889	1.099141	0.999836	1.232594	2.137924	2.982409	3.57278	3.753213
GCAM 7.0	NDC_EI_baseWACC	Europe_Non_EU	Agricultural Demand|Crops|Energy	million t DM/yr	0	0.0185149	0.452493	1.151447	1.471315	1.792189	2.356273	2.969783	3.516323	3.844948
GCAM 7.0	NDC_EI_baseWACC	European Free Trade Association	Agricultural Demand|Crops|Energy	million t DM/yr	0.4594993	6.10368	5.969169	9.19508	10.00009	10.407635	17.53718	21.858	25.54509	27.5594
GCAM 7.0	NDC_EI_baseWACC	India	Agricultural Demand|Crops|Energy	million t DM/yr	2.4869	0.806191	8.681389	372.989681	580.668649	795.228391	930.23374	1009.55488	1020.54045	928.54096
GCAM 7.0	NDC_EI_baseWACC	Indonesia	Agricultural Demand|Crops|Energy	million t DM/yr	0	0.961044	3.71691	30.38758	44.7485	62.83131	96.37886	132.9162	165.64857	186.33494
GCAM 7.0	NDC_EI_baseWACC	Japan	Agricultural Demand|Crops|Energy	million t DM/yr	0	0.9368075	1.6287564	4.355789	4.244704	5.426234	10.327085	14.177459	16.8483836	17.4181102
GCAM 7.0	NDC_EI_baseWACC	Mexico	Agricultural Demand|Crops|Energy	million t DM/yr	0	0	0	0.1824992	0.489519	0.872872	1.567401	2.34173	3.26552	3.92715
GCAM 7.0	NDC_EI_baseWACC	Middle East	Agricultural Demand|Crops|Energy	million t DM/yr	0	0	0	0.5899209	1.445025	3.683877	9.67197	15.1948	19.85059	24.38572
GCAM 7.0	NDC_EI_baseWACC	Pakistan	Agricultural Demand|Crops|Energy	million t DM/yr	0	0	0	0.04378942	0.1452238	0.4201963	0.807249	1.166841	1.487663	1.76685
GCAM 7.0	NDC_EI_baseWACC	Russia	Agricultural Demand|Crops|Energy	million t DM/yr	0	0	0	0.95542	1.192875	1.809831	3.54048	5.87555	8.09096	9.50745
GCAM 7.0	NDC_EI_baseWACC	South Africa	Agricultural Demand|Crops|Energy	million t DM/yr	0	0	0	0.7525642	0.854098	0.986342	1.36132	1.871053	2.346007	2.6207
GCAM 7.0	NDC_EI_baseWACC	South America_Northern	Agricultural Demand|Crops|Energy	million t DM/yr	0	0	0	0	0	0.001953411	0.03330849	0.0461134	0.06093794	0.07787204
GCAM 7.0	NDC_EI_baseWACC	South America_Southern	Agricultural Demand|Crops|Energy	million t DM/yr	0.0842272	1.060909	3.12687	3.833	4.43825	5.47314	6.96237	8.23546	9.20598	9.71261
GCAM 7.0	NDC_EI_baseWACC	South Asia	Agricultural Demand|Crops|Energy	million t DM/yr	0	0	0	0.0778032	0.1859471	0.388621	0.641087	0.905262	1.038693	1.223748
GCAM 7.0	NDC_EI_baseWACC	South Korea	Agricultural Demand|Crops|Energy	million t DM/yr	0.067679	2.04865	2.57156	4.979139	5.39391	6.62572	10.23931	12.91543	15.20018	16.14641
GCAM 7.0	NDC_EI_baseWACC	Southeast Asia	Agricultural Demand|Crops|Energy	million t DM/yr	0.853328	10.95048	29.51759	77.9338	118.295	185.461	273.3822	369.78	457.612	516.895
GCAM 7.0	NDC_EI_baseWACC	Taiwan	Agricultural Demand|Crops|Energy	million t DM/yr	0	0	0.0244034	3.097386	4.578311	8.63957	13.27353	19.83076	25.8701	29.8836
GCAM 7.0	NDC_EI_baseWACC	USA	Agricultural Demand|Crops|Energy	million t DM/yr	38.20147	110.52802	183.5248	229.8112	250.2369	287.1557	291.7999	287.5598	274.8288	247.9005
GCAM 7.0	NDC_EI_baseWACC	World	Agricultural Demand|Crops|Energy	million t DM/yr	249.1156737	519.2999691	724.5869072	1311.769748	1613.564871	2021.972758	2411.572318	2733.834252	2969.54977	3007.539627
GCAM 7.0	CP_EI_baseWACC	Africa_Eastern	Agricultural Demand|Crops|Feed	million t DM/yr	6.98367791	8.2627021	14.510683	17.61633677	22.23590088	28.44312744	37.00504637	48.74217999	64.95184226	88.13658611
GCAM 7.0	CP_EI_baseWACC	Africa_Northern	Agricultural Demand|Crops|Feed	million t DM/yr	18.4328552	31.9596994	44.4572977	49.13632617	55.79722052	63.49731766	71.99505068	80.53444645	88.64348351	96.92596883
GCAM 7.0	CP_EI_baseWACC	Africa_Southern	Agricultural Demand|Crops|Feed	million t DM/yr	9.4276261	14.8535242	18.1805218	19.98748385	23.983424	29.46265886	35.43940503	42.89460289	51.80672459	62.04236857
GCAM 7.0	CP_EI_baseWACC	Africa_Western	Agricultural Demand|Crops|Feed	million t DM/yr	48.4287003	64.8365912	86.003594	94.81052558	112.1565583	136.2705954	172.5653359	215.5307088	264.6330089	318.6626593
GCAM 7.0	CP_EI_baseWACC	Argentina	Agricultural Demand|Crops|Feed	million t DM/yr	7.714851	10.0029729	22.8673278	22.52052642	24.56295787	26.20008398	27.50494939	28.77104688	30.13643443	31.51410936
GCAM 7.0	CP_EI_baseWACC	Australia_NZ	Agricultural Demand|Crops|Feed	million t DM/yr	13.5254965	16.7040372	21.4967801	24.37243551	28.13414848	31.50072228	33.6767324	35.44598384	36.99817674	38.64531078
GCAM 7.0	CP_EI_baseWACC	Brazil	Agricultural Demand|Crops|Feed	million t DM/yr	57.572586	73.606131	80.7592479	87.18245067	96.38937511	104.883828	110.0235982	113.6930106	117.5578224	120.6389792
GCAM 7.0	CP_EI_baseWACC	Canada	Agricultural Demand|Crops|Feed	million t DM/yr	26.9772807	23.6252804	24.82687	25.92986879	27.05995779	27.7232776	29.61256805	30.49711202	31.38843355	32.51243764
GCAM 7.0	CP_EI_baseWACC	Central America and Caribbean	Agricultural Demand|Crops|Feed	million t DM/yr	11.6262508	14.6200421	19.047165	20.20668034	22.47171484	24.45022362	26.28565433	28.08030189	29.8815602	31.65588407
GCAM 7.0	CP_EI_baseWACC	Central Asia	Agricultural Demand|Crops|Feed	million t DM/yr	13.7595194	18.3080716	22.3223658	24.30389895	27.28285383	30.10559649	33.23654638	36.20477526	38.91976571	41.44148674
GCAM 7.0	CP_EI_baseWACC	China	Agricultural Demand|Crops|Feed	million t DM/yr	253.7490629	344.911787	425.87755	449.38105	482.20159	502.78987	519.0961	527.83945	529.98465	527.98586
GCAM 7.0	CP_EI_baseWACC	Colombia	Agricultural Demand|Crops|Feed	million t DM/yr	5.4631832	7.9015263	10.5479556	11.23194341	12.3712553	13.17720105	13.7797738	14.29476932	14.64773556	14.96572372
GCAM 7.0	CP_EI_baseWACC	EU-12	Agricultural Demand|Crops|Feed	million t DM/yr	56.544712	51.9365292	51.8617067	53.33054358	52.45908904	51.34601827	52.37091791	54.49894559	56.27038103	58.04860336
GCAM 7.0	CP_EI_baseWACC	EU-15	Agricultural Demand|Crops|Feed	million t DM/yr	164.585253	170.9381183	186.7414213	192.923762	198.8950215	199.9379631	206.4198047	215.3222347	224.0647497	234.260736
GCAM 7.0	CP_EI_baseWACC	Europe_Eastern	Agricultural Demand|Crops|Feed	million t DM/yr	40.8373444	47.3359196	42.8530249	44.14698408	42.68211825	45.18582646	46.60667469	47.20552642	47.38191295	47.58254657
GCAM 7.0	CP_EI_baseWACC	Europe_Non_EU	Agricultural Demand|Crops|Feed	million t DM/yr	24.3167371	28.0977343	39.3211694	42.55926384	46.18997347	48.76919466	50.91792745	52.62242599	53.75624912	54.82762513
GCAM 7.0	CP_EI_baseWACC	European Free Trade Association	Agricultural Demand|Crops|Feed	million t DM/yr	18.3889491	18.8580168	22.3675904	23.11410144	24.30779638	25.34854537	26.43526052	27.25375423	27.86454508	28.50579873
GCAM 7.0	CP_EI_baseWACC	India	Agricultural Demand|Crops|Feed	million t DM/yr	32.8217306	58.940548	85.2385378	85.54702227	95.16463502	105.2402554	112.5254842	121.7009774	131.4139286	141.4487128
GCAM 7.0	CP_EI_baseWACC	Indonesia	Agricultural Demand|Crops|Feed	million t DM/yr	10.6119407	23.4825614	33.4422332	38.23859471	44.25484817	50.43192341	55.45175113	59.92977761	63.79433657	67.90214365
GCAM 7.0	CP_EI_baseWACC	Japan	Agricultural Demand|Crops|Feed	million t DM/yr	21.9925373	22.911638	22.3061079	22.57725393	22.87506726	22.72516767	22.21189459	21.73276856	21.217177	20.80751718
GCAM 7.0	CP_EI_baseWACC	Mexico	Agricultural Demand|Crops|Feed	million t DM/yr	24.5046912	30.9871867	38.9029564	40.26155946	43.32765592	46.2839956	48.55592524	50.29463518	51.85954995	53.19530943
GCAM 7.0	CP_EI_baseWACC	Middle East	Agricultural Demand|Crops|Feed	million t DM/yr	30.8518242	39.9426724	51.5671628	55.32180072	61.96109076	68.2480257	74.64118051	81.07282586	86.87044159	92.64411426
GCAM 7.0	CP_EI_baseWACC	Pakistan	Agricultural Demand|Crops|Feed	million t DM/yr	5.3767894	11.484193	20.0805347	21.7523664	25.0165182	29.3841173	33.647753	38.561288	43.811341	48.860292
GCAM 7.0	CP_EI_baseWACC	Russia	Agricultural Demand|Crops|Feed	million t DM/yr	46.630104	50.896764	62.1196316	63.61934967	64.86361635	65.66863323	65.79917083	65.63288351	64.49407321	63.91229476
GCAM 7.0	CP_EI_baseWACC	South Africa	Agricultural Demand|Crops|Feed	million t DM/yr	5.4711475	7.4151212	9.2260414	9.221352879	9.974205438	10.77405407	11.7044813	12.5338695	13.29863352	14.08877013
GCAM 7.0	CP_EI_baseWACC	South America_Northern	Agricultural Demand|Crops|Feed	million t DM/yr	2.7715034	4.8390607	5.137030499	2.938726545	3.766516225	4.495225803	4.980243619	5.452583289	5.933766611	6.4410213
GCAM 7.0	CP_EI_baseWACC	South America_Southern	Agricultural Demand|Crops|Feed	million t DM/yr	14.5100944	17.6587397	22.9088887	24.6453953	27.651147	30.3157863	32.6544774	34.7088679	36.7568893	38.7803059
GCAM 7.0	CP_EI_baseWACC	South Asia	Agricultural Demand|Crops|Feed	million t DM/yr	4.1422984	11.4700007	18.8941839	22.539893	26.5553793	31.11152927	35.14625992	39.61727407	43.93702038	48.32365856
GCAM 7.0	CP_EI_baseWACC	South Korea	Agricultural Demand|Crops|Feed	million t DM/yr	10.3882876	16.0613372	19.9910703	20.64407613	21.55483639	22.18974485	21.99016655	21.72469719	21.08990263	20.53869724
GCAM 7.0	CP_EI_baseWACC	Southeast Asia	Agricultural Demand|Crops|Feed	million t DM/yr	52.325729	79.0268885	98.0843012	106.9328826	118.4846183	130.1066449	139.9098594	150.0678183	159.8902351	169.5482723
GCAM 7.0	CP_EI_baseWACC	Taiwan	Agricultural Demand|Crops|Feed	million t DM/yr	7.3437652	7.2276726	6.8556476	7.11566203	7.35603204	7.52038598	7.60474289	7.63972412	7.58928827	7.502096364
GCAM 7.0	CP_EI_baseWACC	USA	Agricultural Demand|Crops|Feed	million t DM/yr	202.529072	184.2904171	184.4742793	188.3865908	199.2040142	212.4568284	223.8953697	230.4040262	242.4699208	259.0025299
GCAM 7.0	CP_EI_baseWACC	World	Agricultural Demand|Crops|Feed	million t DM/yr	1250.605601	1513.393485	1813.270879	1912.496708	2071.191136	2226.044368	2383.690106	2540.505292	2703.31398	2881.34842
GCAM 7.0	Fossil_NDC	Africa_Eastern	Agricultural Demand|Crops|Feed	million t DM/yr	6.98367791	8.2627021	14.510683	17.62817308	22.04629387	28.92835504	37.89991861	48.73919423	61.78963343	83.61465536
GCAM 7.0	Fossil_NDC	Africa_Northern	Agricultural Demand|Crops|Feed	million t DM/yr	18.4328552	31.9596994	44.4572977	49.21322854	55.95381118	63.82783933	72.0988444	80.44596258	88.55936234	96.83354161
GCAM 7.0	Fossil_NDC	Africa_Southern	Agricultural Demand|Crops|Feed	million t DM/yr	9.4276261	14.8535242	18.1805218	20.04250886	24.17026949	29.59497344	34.58226587	39.65828939	44.30595221	49.30178743
GCAM 7.0	Fossil_NDC	Africa_Western	Agricultural Demand|Crops|Feed	million t DM/yr	48.4287003	64.8365912	86.003594	94.98022959	111.9524757	135.4701709	167.2745627	201.0656927	234.0458488	262.1063628
GCAM 7.0	Fossil_NDC	Argentina	Agricultural Demand|Crops|Feed	million t DM/yr	7.714851	10.0029729	22.8673278	22.56446443	24.11115883	25.42991177	26.51026422	27.58225141	28.54346786	29.66288387
GCAM 7.0	Fossil_NDC	Australia_NZ	Agricultural Demand|Crops|Feed	million t DM/yr	13.5254965	16.7040372	21.4967801	24.58172711	27.06873046	28.99346451	30.52350294	32.34444307	34.40951477	37.0233092
GCAM 7.0	Fossil_NDC	Brazil	Agricultural Demand|Crops|Feed	million t DM/yr	57.572586	73.606131	80.7592479	87.40998209	92.98493431	101.126918	105.6046676	109.3972757	110.9844553	115.1567649
GCAM 7.0	Fossil_NDC	Canada	Agricultural Demand|Crops|Feed	million t DM/yr	26.9772807	23.6252804	24.82687	26.18564079	27.4680641	28.5056799	29.5789707	30.67959188	31.6084873	33.12577037
GCAM 7.0	Fossil_NDC	Central America and Caribbean	Agricultural Demand|Crops|Feed	million t DM/yr	11.6262508	14.6200421	19.047165	20.26894887	21.88703488	23.64655696	25.42748359	27.38814675	29.21983999	31.04401768
GCAM 7.0	Fossil_NDC	Central Asia	Agricultural Demand|Crops|Feed	million t DM/yr	13.7595194	18.3080716	22.3223658	24.33323011	27.2354609	29.92902533	32.85603935	35.780681	38.47412993	40.89705932
GCAM 7.0	Fossil_NDC	China	Agricultural Demand|Crops|Feed	million t DM/yr	253.7490629	344.911787	425.87755	449.75878	482.32657	502.67513	517.97788	525.12265	525.9591	523.62983
GCAM 7.0	Fossil_NDC	Colombia	Agricultural Demand|Crops|Feed	million t DM/yr	5.4631832	7.9015263	10.5479556	11.23804633	12.33890417	13.14870503	13.70065247	14.10510165	14.37307928	14.61780332
GCAM 7.0	Fossil_NDC	EU-12	Agricultural Demand|Crops|Feed	million t DM/yr	56.544712	51.9365292	51.8617067	52.49750452	51.37273369	50.70551599	52.83379433	54.8778626	56.71295392	58.62228958
GCAM 7.0	Fossil_NDC	EU-15	Agricultural Demand|Crops|Feed	million t DM/yr	164.585253	170.9381183	186.7414213	190.3218433	195.973389	200.4523231	210.670603	221.4098599	232.8406811	246.0692877
GCAM 7.0	Fossil_NDC	Europe_Eastern	Agricultural Demand|Crops|Feed	million t DM/yr	40.8373444	47.3359196	42.8530249	44.30442705	42.97215612	45.19000492	45.87495778	46.48817741	46.80028337	47.2695652
GCAM 7.0	Fossil_NDC	Europe_Non_EU	Agricultural Demand|Crops|Feed	million t DM/yr	24.3167371	28.0977343	39.3211694	42.58490075	46.0737716	48.88943047	50.67599478	52.25626899	53.26339089	54.39857064
GCAM 7.0	Fossil_NDC	European Free Trade Association	Agricultural Demand|Crops|Feed	million t DM/yr	18.3889491	18.8580168	22.3675904	23.26487349	24.9883709	26.28636938	27.07072051	27.72803239	28.45939631	29.24905577
GCAM 7.0	Fossil_NDC	India	Agricultural Demand|Crops|Feed	million t DM/yr	32.8217306	58.940548	85.2385378	85.90410507	96.16438715	105.4405749	112.6338933	121.2702265	130.2713117	139.79122
GCAM 7.0	Fossil_NDC	Indonesia	Agricultural Demand|Crops|Feed	million t DM/yr	10.6119407	23.4825614	33.4422332	38.28065951	44.13313835	50.23438061	55.08476579	59.54856224	63.23726981	67.22864877
GCAM 7.0	Fossil_NDC	Japan	Agricultural Demand|Crops|Feed	million t DM/yr	21.9925373	22.911638	22.3061079	22.67025283	23.36296303	23.34342645	22.72653666	22.19190035	21.81745908	21.46178866
GCAM 7.0	Fossil_NDC	Mexico	Agricultural Demand|Crops|Feed	million t DM/yr	24.5046912	30.9871867	38.9029564	40.38439785	42.60004475	46.20129496	48.62650514	50.67601947	52.09508759	53.72475661
GCAM 7.0	Fossil_NDC	Middle East	Agricultural Demand|Crops|Feed	million t DM/yr	30.8518242	39.9426724	51.5671628	55.44153662	62.26010373	68.60068911	74.48243448	80.71695124	86.64365922	92.24619913
GCAM 7.0	Fossil_NDC	Pakistan	Agricultural Demand|Crops|Feed	million t DM/yr	5.3767894	11.484193	20.0805347	21.7621958	25.0531721	29.392461	33.6058001	38.480849	43.623734	48.396227
GCAM 7.0	Fossil_NDC	Russia	Agricultural Demand|Crops|Feed	million t DM/yr	46.630104	50.896764	62.1196316	63.74459218	65.51673408	66.42389887	66.19082564	65.8560768	65.42314325	64.90291809
GCAM 7.0	Fossil_NDC	South Africa	Agricultural Demand|Crops|Feed	million t DM/yr	5.4711475	7.4151212	9.2260414	9.235923077	9.880287502	10.61346734	11.47236463	12.3267316	13.11911919	13.86198899
GCAM 7.0	Fossil_NDC	South America_Northern	Agricultural Demand|Crops|Feed	million t DM/yr	2.7715034	4.8390607	5.137030499	2.943799691	3.791637275	4.535748543	5.03953705	5.519340152	6.016813159	6.537221702
GCAM 7.0	Fossil_NDC	South America_Southern	Agricultural Demand|Crops|Feed	million t DM/yr	14.5100944	17.6587397	22.9088887	24.7508843	27.02052	28.646077	30.2237848	31.8896959	33.5869391	35.6188035
GCAM 7.0	Fossil_NDC	South Asia	Agricultural Demand|Crops|Feed	million t DM/yr	4.1422984	11.4700007	18.8941839	22.55563812	26.53761096	31.09755514	35.10794086	39.39643494	43.56960842	47.83584226
GCAM 7.0	Fossil_NDC	South Korea	Agricultural Demand|Crops|Feed	million t DM/yr	10.3882876	16.0613372	19.9910703	20.73946645	22.04716265	22.7060233	22.4255412	22.12378969	21.78251554	21.32891101
GCAM 7.0	Fossil_NDC	Southeast Asia	Agricultural Demand|Crops|Feed	million t DM/yr	52.325729	79.0268885	98.0843012	107.1844228	118.0381078	128.6238766	136.7382527	145.3288937	153.753594	162.6040474
GCAM 7.0	Fossil_NDC	Taiwan	Agricultural Demand|Crops|Feed	million t DM/yr	7.3437652	7.2276726	6.8556476	7.12746441	7.38170181	7.53511126	7.60952972	7.63443549	7.59136479	7.498956262
GCAM 7.0	Fossil_NDC	USA	Agricultural Demand|Crops|Feed	million t DM/yr	202.529072	184.2904171	184.4742793	189.1477534	196.2740595	202.5252986	213.6247883	227.2337871	244.8922217	267.204231
GCAM 7.0	Fossil_NDC	World	Agricultural Demand|Crops|Feed	million t DM/yr	1250.605601	1513.393485	1813.270879	1913.051601	2060.98576	2208.720258	2356.753623	2505.263176	2647.773417	2802.864315
GCAM 7.0	NonFossil_NDC	Africa_Eastern	Agricultural Demand|Crops|Feed	million t DM/yr	6.98367791	8.2627021	14.510683	17.62733168	22.05109927	28.92151644	37.8966644	48.73182557	61.84942222	84.00478938
GCAM 7.0	NonFossil_NDC	Africa_Northern	Agricultural Demand|Crops|Feed	million t DM/yr	18.4328552	31.9596994	44.4572977	49.21284244	55.95838173	63.82841724	72.11738296	80.4995865	88.68341681	97.06638248
GCAM 7.0	NonFossil_NDC	Africa_Southern	Agricultural Demand|Crops|Feed	million t DM/yr	9.4276261	14.8535242	18.1805218	20.04229456	24.17022469	29.59156574	34.58286738	39.65271659	44.29801459	49.32618713
GCAM 7.0	NonFossil_NDC	Africa_Western	Agricultural Demand|Crops|Feed	million t DM/yr	48.4287003	64.8365912	86.003594	94.97968259	111.9542577	135.4768599	167.2994587	201.0921887	234.0512498	262.0674457
GCAM 7.0	NonFossil_NDC	Argentina	Agricultural Demand|Crops|Feed	million t DM/yr	7.714851	10.0029729	22.8673278	22.56482765	24.11021235	25.42410809	26.50295493	27.57774027	28.54282982	29.66643991
GCAM 7.0	NonFossil_NDC	Australia_NZ	Agricultural Demand|Crops|Feed	million t DM/yr	13.5254965	16.7040372	21.4967801	24.58298097	27.06674858	28.98613359	30.52098341	32.27777432	34.33192194	36.97989496
GCAM 7.0	NonFossil_NDC	Brazil	Agricultural Demand|Crops|Feed	million t DM/yr	57.572586	73.606131	80.7592479	87.41174369	92.97683781	101.0738014	105.5278632	109.3151647	110.918578	115.159461
GCAM 7.0	NonFossil_NDC	Canada	Agricultural Demand|Crops|Feed	million t DM/yr	26.9772807	23.6252804	24.82687	26.18624382	27.45754057	28.47456655	29.55506673	30.6979707	31.66633163	33.21242169
GCAM 7.0	NonFossil_NDC	Central America and Caribbean	Agricultural Demand|Crops|Feed	million t DM/yr	11.6262508	14.6200421	19.047165	20.2690726	21.887404	23.64572665	25.43070863	27.3990828	29.2446386	31.08668593
GCAM 7.0	NonFossil_NDC	Central Asia	Agricultural Demand|Crops|Feed	million t DM/yr	13.7595194	18.3080716	22.3223658	24.33317011	27.23489396	29.92558157	32.85554328	35.78249427	38.48072112	40.91304206
GCAM 7.0	NonFossil_NDC	China	Agricultural Demand|Crops|Feed	million t DM/yr	253.7490629	344.911787	425.87755	449.75747	482.33187	502.68827	517.99184	525.18107	526.1127	523.88013
GCAM 7.0	NonFossil_NDC	Colombia	Agricultural Demand|Crops|Feed	million t DM/yr	5.4631832	7.9015263	10.5479556	11.23803452	12.33810989	13.14672508	13.70103484	14.11389586	14.3967552	14.75289159
GCAM 7.0	NonFossil_NDC	EU-12	Agricultural Demand|Crops|Feed	million t DM/yr	56.544712	51.9365292	51.8617067	52.49813639	51.37333674	50.65328612	52.81041807	54.88000965	56.7398341	58.68241723
GCAM 7.0	NonFossil_NDC	EU-15	Agricultural Demand|Crops|Feed	million t DM/yr	164.585253	170.9381183	186.7414213	190.323893	195.9665389	200.3029656	210.5413785	221.3751676	232.9464934	246.3555136
GCAM 7.0	NonFossil_NDC	Europe_Eastern	Agricultural Demand|Crops|Feed	million t DM/yr	40.8373444	47.3359196	42.8530249	44.30483566	42.97198635	45.18195291	45.87772803	46.51791517	46.84687497	47.31749725
GCAM 7.0	NonFossil_NDC	Europe_Non_EU	Agricultural Demand|Crops|Feed	million t DM/yr	24.3167371	28.0977343	39.3211694	42.58482676	46.07293052	48.88610193	50.67754174	52.27631055	53.30226368	54.45541474
GCAM 7.0	NonFossil_NDC	European Free Trade Association	Agricultural Demand|Crops|Feed	million t DM/yr	18.3889491	18.8580168	22.3675904	23.26491424	24.97602934	26.27321438	27.0745426	27.76413321	28.51424916	29.32789852
GCAM 7.0	NonFossil_NDC	India	Agricultural Demand|Crops|Feed	million t DM/yr	32.8217306	58.940548	85.2385378	85.88067777	96.32257455	105.7797984	113.0989233	121.8721505	130.9715787	140.449955
GCAM 7.0	NonFossil_NDC	Indonesia	Agricultural Demand|Crops|Feed	million t DM/yr	10.6119407	23.4825614	33.4422332	38.28031582	44.13526879	50.23811165	55.11251883	59.613137	63.35736428	67.40860864
GCAM 7.0	NonFossil_NDC	Japan	Agricultural Demand|Crops|Feed	million t DM/yr	21.9925373	22.911638	22.3061079	22.67005436	23.36104048	23.31483775	22.68264715	22.1488135	21.77751392	21.43801657
GCAM 7.0	NonFossil_NDC	Mexico	Agricultural Demand|Crops|Feed	million t DM/yr	24.5046912	30.9871867	38.9029564	40.38460245	42.59766609	46.19875612	48.61593325	50.67241728	52.10146367	53.75263076
GCAM 7.0	NonFossil_NDC	Middle East	Agricultural Demand|Crops|Feed	million t DM/yr	30.8518242	39.9426724	51.5671628	55.44103272	62.25758804	68.58157335	74.47345057	80.72902507	86.70756177	92.38220017
GCAM 7.0	NonFossil_NDC	Pakistan	Agricultural Demand|Crops|Feed	million t DM/yr	5.3767894	11.484193	20.0805347	21.7620353	25.0739959	29.4131157	33.6456533	38.526723	43.639441	48.381401
GCAM 7.0	NonFossil_NDC	Russia	Agricultural Demand|Crops|Feed	million t DM/yr	46.630104	50.896764	62.1196316	63.74388648	65.51362638	66.41940327	66.19136894	65.8518971	65.41253645	64.88826689
GCAM 7.0	NonFossil_NDC	South Africa	Agricultural Demand|Crops|Feed	million t DM/yr	5.4711475	7.4151212	9.2260414	9.235946945	9.880129024	10.61271294	11.46947881	12.32375419	13.11876453	13.87029239
GCAM 7.0	NonFossil_NDC	South America_Northern	Agricultural Demand|Crops|Feed	million t DM/yr	2.7715034	4.8390607	5.137030499	2.943778653	3.791662155	4.535336177	5.039269826	5.519589029	6.018694045	6.542161183
GCAM 7.0	NonFossil_NDC	South America_Southern	Agricultural Demand|Crops|Feed	million t DM/yr	14.5100944	17.6587397	22.9088887	24.7514957	27.0183319	28.6388187	30.2128384	31.8781954	33.5816294	35.6293334
GCAM 7.0	NonFossil_NDC	South Asia	Agricultural Demand|Crops|Feed	million t DM/yr	4.1422984	11.4700007	18.8941839	22.55548286	26.54257451	31.10126851	35.12081442	39.42291416	43.62234889	47.93416942
GCAM 7.0	NonFossil_NDC	South Korea	Agricultural Demand|Crops|Feed	million t DM/yr	10.3882876	16.0613372	19.9910703	20.73885202	22.04487881	22.69629651	22.41170954	22.1166775	21.78642876	21.3441025
GCAM 7.0	NonFossil_NDC	Southeast Asia	Agricultural Demand|Crops|Feed	million t DM/yr	52.325729	79.0268885	98.0843012	107.1833397	118.0372546	128.616563	136.7396379	145.3569852	153.8128393	162.6987494
GCAM 7.0	NonFossil_NDC	Taiwan	Agricultural Demand|Crops|Feed	million t DM/yr	7.3437652	7.2276726	6.8556476	7.12747964	7.38121571	7.5331422	7.6083716	7.63796015	7.602680276	7.518345785
GCAM 7.0	NonFossil_NDC	USA	Agricultural Demand|Crops|Feed	million t DM/yr	202.529072	184.2904171	184.4742793	189.1488826	196.1779262	202.1988561	213.2413322	227.5120627	246.6410294	270.9623641
GCAM 7.0	NonFossil_NDC	World	Agricultural Demand|Crops|Feed	million t DM/yr	1250.605601	1513.393485	1813.270879	1913.030164	2061.034136	2208.359384	2356.627925	2506.317348	2651.07817	2809.45511
GCAM 7.0	NDC_EI_baseWACC	Africa_Eastern	Agricultural Demand|Crops|Feed	million t DM/yr	6.98367791	8.2627021	14.510683	17.62733168	22.05461487	28.93129614	37.8900209	48.79329081	61.92539326	83.95910548
GCAM 7.0	NDC_EI_baseWACC	Africa_Northern	Agricultural Demand|Crops|Feed	million t DM/yr	18.4328552	31.9596994	44.4572977	49.21283244	55.96095852	63.83703889	72.11309042	80.48721883	88.60570852	96.89892905
GCAM 7.0	NDC_EI_baseWACC	Africa_Southern	Agricultural Demand|Crops|Feed	million t DM/yr	9.4276261	14.8535242	18.1805218	20.04229556	24.17124389	29.59383314	34.57676957	39.672072	44.32524441	49.33373542
GCAM 7.0	NDC_EI_baseWACC	Africa_Western	Agricultural Demand|Crops|Feed	million t DM/yr	48.4287003	64.8365912	86.003594	94.97969259	111.9552597	135.4774269	167.2826697	201.1429957	234.1037898	262.1083868
GCAM 7.0	NDC_EI_baseWACC	Argentina	Agricultural Demand|Crops|Feed	million t DM/yr	7.714851	10.0029729	22.8673278	22.56486235	24.11170128	25.42798677	26.50688788	27.58705318	28.5466971	29.66897307
GCAM 7.0	NDC_EI_baseWACC	Australia_NZ	Agricultural Demand|Crops|Feed	million t DM/yr	13.5254965	16.7040372	21.4967801	24.58298097	27.06792044	28.98732368	30.53270796	32.33545737	34.42660456	37.05444983
GCAM 7.0	NDC_EI_baseWACC	Brazil	Agricultural Demand|Crops|Feed	million t DM/yr	57.572586	73.606131	80.7592479	87.41174369	92.9803222	101.0991651	105.5630569	109.3720134	111.0150297	115.2783128
GCAM 7.0	NDC_EI_baseWACC	Canada	Agricultural Demand|Crops|Feed	million t DM/yr	26.9772807	23.6252804	24.82687	26.18624382	27.46423276	28.49889991	29.58197755	30.74311062	31.64329381	33.17020819
GCAM 7.0	NDC_EI_baseWACC	Central America and Caribbean	Agricultural Demand|Crops|Feed	million t DM/yr	11.6262508	14.6200421	19.047165	20.26908259	21.88772619	23.64856046	25.43578374	27.39976122	29.23607928	31.06150178
GCAM 7.0	NDC_EI_baseWACC	Central Asia	Agricultural Demand|Crops|Feed	million t DM/yr	13.7595194	18.3080716	22.3223658	24.33317111	27.23698386	29.92963531	32.85835404	35.78385126	38.4790963	40.90203153
GCAM 7.0	NDC_EI_baseWACC	China	Agricultural Demand|Crops|Feed	million t DM/yr	253.7490629	344.911787	425.87755	449.75757	482.34356	502.71936	518.01837	525.23786	526.09044	523.80926
GCAM 7.0	NDC_EI_baseWACC	Colombia	Agricultural Demand|Crops|Feed	million t DM/yr	5.4631832	7.9015263	10.5479556	11.23804452	12.33812008	13.14736486	13.69970547	14.10927467	14.37632997	14.62315311
GCAM 7.0	NDC_EI_baseWACC	EU-12	Agricultural Demand|Crops|Feed	million t DM/yr	56.544712	51.9365292	51.8617067	52.49812639	51.37214794	50.6678518	52.83265993	54.92325325	56.74083557	58.65429321
GCAM 7.0	NDC_EI_baseWACC	EU-15	Agricultural Demand|Crops|Feed	million t DM/yr	164.585253	170.9381183	186.7414213	190.323893	195.9444086	200.3446563	210.6269025	221.5122244	232.8870625	246.1369552
GCAM 7.0	NDC_EI_baseWACC	Europe_Eastern	Agricultural Demand|Crops|Feed	million t DM/yr	40.8373444	47.3359196	42.8530249	44.30483566	42.97350693	45.18644394	45.87235785	46.53518354	46.83317493	47.312009
GCAM 7.0	NDC_EI_baseWACC	Europe_Non_EU	Agricultural Demand|Crops|Feed	million t DM/yr	24.3167371	28.0977343	39.3211694	42.58482676	46.07366609	48.88952623	50.67707538	52.25458482	53.28517221	54.43186629
GCAM 7.0	NDC_EI_baseWACC	European Free Trade Association	Agricultural Demand|Crops|Feed	million t DM/yr	18.3889491	18.8580168	22.3675904	23.26491424	25.04803004	26.30070545	27.08527194	27.75834697	28.48662921	29.28205625
GCAM 7.0	NDC_EI_baseWACC	India	Agricultural Demand|Crops|Feed	million t DM/yr	32.8217306	58.940548	85.2385378	85.88067777	96.32904515	105.7743629	112.9635883	121.6942995	130.8254667	140.375111
GCAM 7.0	NDC_EI_baseWACC	Indonesia	Agricultural Demand|Crops|Feed	million t DM/yr	10.6119407	23.4825614	33.4422332	38.28032582	44.13744719	50.24330044	55.11067131	59.61339711	63.32775003	67.34623739
GCAM 7.0	NDC_EI_baseWACC	Japan	Agricultural Demand|Crops|Feed	million t DM/yr	21.9925373	22.911638	22.3061079	22.67005436	23.36247741	23.32494435	22.70028458	22.16553441	21.79456183	21.4414001
GCAM 7.0	NDC_EI_baseWACC	Mexico	Agricultural Demand|Crops|Feed	million t DM/yr	24.5046912	30.9871867	38.9029564	40.38460245	42.59876969	46.2015429	48.62594822	50.68606047	52.10755648	53.74357976
GCAM 7.0	NDC_EI_baseWACC	Middle East	Agricultural Demand|Crops|Feed	million t DM/yr	30.8518242	39.9426724	51.5671628	55.44104272	62.26703843	68.60474444	74.49828539	80.75422511	86.67800682	92.27719826
GCAM 7.0	NDC_EI_baseWACC	Pakistan	Agricultural Demand|Crops|Feed	million t DM/yr	5.3767894	11.484193	20.0805347	21.7620253	25.0753143	29.4240243	33.6447077	38.522117	43.640361	48.363482
GCAM 7.0	NDC_EI_baseWACC	Russia	Agricultural Demand|Crops|Feed	million t DM/yr	46.630104	50.896764	62.1196316	63.74388648	65.52134548	66.43284367	66.19119354	65.8714525	65.42625025	64.90485999
GCAM 7.0	NDC_EI_baseWACC	South Africa	Agricultural Demand|Crops|Feed	million t DM/yr	5.4711475	7.4151212	9.2260414	9.235946845	9.880136741	10.6133989	11.47200591	12.3264231	13.11978527	13.86279427
GCAM 7.0	NDC_EI_baseWACC	South America_Northern	Agricultural Demand|Crops|Feed	million t DM/yr	2.7715034	4.8390607	5.137030499	2.943779653	3.791775655	4.535710759	5.039329806	5.519845355	6.017746727	6.538717174
GCAM 7.0	NDC_EI_baseWACC	South America_Southern	Agricultural Demand|Crops|Feed	million t DM/yr	14.5100944	17.6587397	22.9088887	24.7514957	27.019207	28.6416889	30.2170201	31.8879204	33.5881006	35.6252469
GCAM 7.0	NDC_EI_baseWACC	South Asia	Agricultural Demand|Crops|Feed	million t DM/yr	4.1422984	11.4700007	18.8941839	22.55548286	26.5441117	31.10685997	35.11432285	39.42421656	43.60017371	47.87181404
GCAM 7.0	NDC_EI_baseWACC	South Korea	Agricultural Demand|Crops|Feed	million t DM/yr	10.3882876	16.0613372	19.9910703	20.73885202	22.04821923	22.70788228	22.4247245	22.21889714	21.78857851	21.34222752
GCAM 7.0	NDC_EI_baseWACC	Southeast Asia	Agricultural Demand|Crops|Feed	million t DM/yr	52.325729	79.0268885	98.0843012	107.1834397	118.0403598	128.6293384	136.7470758	145.4022576	153.8065755	162.6556444
GCAM 7.0	NDC_EI_baseWACC	Taiwan	Agricultural Demand|Crops|Feed	million t DM/yr	7.3437652	7.2276726	6.8556476	7.12747964	7.38153016	7.53442304	7.60954357	7.63666368	7.592436192	7.499955127
GCAM 7.0	NDC_EI_baseWACC	USA	Agricultural Demand|Crops|Feed	million t DM/yr	202.529072	184.2904171	184.4742793	189.1488826	196.2285976	202.4792124	213.5058446	227.0895496	244.9207067	267.3087621
GCAM 7.0	NDC_EI_baseWACC	World	Agricultural Demand|Crops|Feed	million t DM/yr	1250.605601	1513.393485	1813.270879	1913.030421	2061.209779	2208.941353	2357.018208	2506.460412	2649.240637	2804.842257
GCAM 7.0	CP_EI_baseWACC	Africa_Eastern	Agricultural Demand|Crops|Food	million t DM/yr	98.841122	121.2989475	141.5810368	161.7696335	187.9050603	219.1760871	256.1438333	298.1357768	345.1825834	397.063456
GCAM 7.0	CP_EI_baseWACC	Africa_Northern	Agricultural Demand|Crops|Food	million t DM/yr	108.2883974	136.6248616	157.9891716	174.0621	195.1258092	218.7604356	244.1963547	269.3264312	294.0844509	317.8408754
GCAM 7.0	CP_EI_baseWACC	Africa_Southern	Agricultural Demand|Crops|Food	million t DM/yr	52.8729955	70.7337226	87.069385	98.7127368	114.7110392	134.150141	155.507284	179.843658	207.492564	238.515
GCAM 7.0	CP_EI_baseWACC	Africa_Western	Agricultural Demand|Crops|Food	million t DM/yr	177.642498	234.576508	290.860087	330.016795	381.173117	442.966406	520.485836	607.885552	705.13615	811.42047
GCAM 7.0	CP_EI_baseWACC	Argentina	Agricultural Demand|Crops|Food	million t DM/yr	25.1120522	31.801857	36.04493851	36.01453636	38.47237436	40.25304568	41.89559168	43.32117326	44.55659814	45.63748618
GCAM 7.0	CP_EI_baseWACC	Australia_NZ	Agricultural Demand|Crops|Food	million t DM/yr	18.8539436	23.4135062	26.2264624	28.4619506	30.3538761	32.0404394	33.5854777	35.0071657	36.359753	37.6015392
GCAM 7.0	CP_EI_baseWACC	Brazil	Agricultural Demand|Crops|Food	million t DM/yr	123.409805	163.757328	188.469457	194.74573	204.02433	212.270056	219.535213	225.389689	229.853037	232.790908
GCAM 7.0	CP_EI_baseWACC	Canada	Agricultural Demand|Crops|Food	million t DM/yr	27.4256046	29.47078761	31.6807444	33.52129462	35.47629436	37.21264071	38.81660516	40.27397983	41.57628744	42.7495517
GCAM 7.0	CP_EI_baseWACC	Central America and Caribbean	Agricultural Demand|Crops|Food	million t DM/yr	39.38785499	54.6833066	67.38563901	71.20878123	78.73304088	85.27812137	91.81708991	98.10742674	104.1153078	109.6664489
GCAM 7.0	CP_EI_baseWACC	Central Asia	Agricultural Demand|Crops|Food	million t DM/yr	49.52744141	63.23812431	79.9838867	86.7103382	96.4544444	105.4119426	114.9442896	124.1576749	132.6534608	140.2523191
GCAM 7.0	CP_EI_baseWACC	China	Agricultural Demand|Crops|Food	million t DM/yr	960.866562	1128.24367	1277.76473	1383.43632	1464.77553	1515.28659	1547.33212	1555.61928	1549.20897	1528.11338
GCAM 7.0	CP_EI_baseWACC	Colombia	Agricultural Demand|Crops|Food	million t DM/yr	26.62275192	37.1645281	47.82814189	51.016255	55.54839327	58.780218	61.24447391	63.14676579	64.54866483	65.50859941
GCAM 7.0	CP_EI_baseWACC	EU-12	Agricultural Demand|Crops|Food	million t DM/yr	83.2891176	86.8846073	88.6742069	90.32585457	92.5217041	93.60378891	93.67896118	93.28469178	92.61722813	91.80123873
GCAM 7.0	CP_EI_baseWACC	EU-15	Agricultural Demand|Crops|Food	million t DM/yr	280.41077	298.7741557	309.851608	314.8365192	324.593485	329.7639591	333.7609189	337.8794376	341.516494	344.0580604
GCAM 7.0	CP_EI_baseWACC	Europe_Eastern	Agricultural Demand|Crops|Food	million t DM/yr	48.3095596	50.97292118	51.8730658	51.90919697	46.65755551	48.53083339	49.00661392	49.07470769	48.82978707	48.24101175
GCAM 7.0	CP_EI_baseWACC	Europe_Non_EU	Agricultural Demand|Crops|Food	million t DM/yr	74.667802	86.526081	99.1157128	106.5055439	114.2277066	119.5473163	124.6585291	128.743208	132.1438147	134.8080279
GCAM 7.0	CP_EI_baseWACC	European Free Trade Association	Agricultural Demand|Crops|Food	million t DM/yr	62.7624604	68.53478459	72.52952719	74.42137884	77.49558027	79.74222105	81.58339934	83.16800816	84.65197784	85.92986623
GCAM 7.0	CP_EI_baseWACC	India	Agricultural Demand|Crops|Food	million t DM/yr	504.781086	684.483032	837.141912	915.522897	1051.498352	1184.233825	1299.676299	1396.983181	1479.346398	1549.446836
GCAM 7.0	CP_EI_baseWACC	Indonesia	Agricultural Demand|Crops|Food	million t DM/yr	107.54913	135.4931169	170.596246	186.9376043	205.032272	223.7624027	239.6499216	253.6138136	265.6885835	275.7880575
GCAM 7.0	CP_EI_baseWACC	Japan	Agricultural Demand|Crops|Food	million t DM/yr	69.910631	71.2700378	72.9828677	74.5661055	74.2862836	73.1861196	71.9680349	70.4784267	68.9118122	67.2681643
GCAM 7.0	CP_EI_baseWACC	Mexico	Agricultural Demand|Crops|Food	million t DM/yr	69.526375	84.903791	98.0033018	101.0441722	107.2118941	112.8252872	118.3570946	123.0734078	126.9713462	130.0096747
GCAM 7.0	CP_EI_baseWACC	Middle East	Agricultural Demand|Crops|Food	million t DM/yr	122.3876854	151.2320238	174.3612365	188.6722408	210.4287522	230.9282682	250.6526654	269.5909994	287.7489191	304.8057612
GCAM 7.0	CP_EI_baseWACC	Pakistan	Agricultural Demand|Crops|Food	million t DM/yr	77.046999	98.6762652	120.2812294	132.5685606	151.4456697	176.0395533	204.4186355	235.9819973	270.025556	305.1534957
GCAM 7.0	CP_EI_baseWACC	Russia	Agricultural Demand|Crops|Food	million t DM/yr	98.030112	122.1074761	127.6211582	129.7160757	130.1625393	129.9785046	129.6529851	128.9583089	128.1096012	126.9648649
GCAM 7.0	CP_EI_baseWACC	South Africa	Agricultural Demand|Crops|Food	million t DM/yr	22.3110579	28.9295981	34.5552134	35.3329585	37.78168056	40.37728666	43.55998985	46.61770652	49.40562535	52.01808489
GCAM 7.0	CP_EI_baseWACC	South America_Northern	Agricultural Demand|Crops|Food	million t DM/yr	14.11719996	20.47589549	20.8099738	13.78031522	16.40639079	18.86316762	20.4551171	21.8813305	23.30179871	24.71136953
GCAM 7.0	CP_EI_baseWACC	South America_Southern	Agricultural Demand|Crops|Food	million t DM/yr	41.2773774	54.4743529	64.7224361	68.5865822	74.6886821	79.9836465	85.5347765	90.7932193	95.6802672	100.1533808
GCAM 7.0	CP_EI_baseWACC	South Asia	Agricultural Demand|Crops|Food	million t DM/yr	88.306199	105.2317292	121.9242283	137.7100097	156.2186964	176.7799985	195.9612922	215.3661986	234.5301494	252.783217
GCAM 7.0	CP_EI_baseWACC	South Korea	Agricultural Demand|Crops|Food	million t DM/yr	28.80377701	33.67705392	38.4327429	40.4499858	41.4267086	41.937154	41.8119722	41.1126539	40.0561753	38.6367471
GCAM 7.0	CP_EI_baseWACC	Southeast Asia	Agricultural Demand|Crops|Food	million t DM/yr	180.0058145	225.0918844	264.9699883	288.231981	316.7209007	344.814527	369.303839	391.857321	412.616966	431.125947
GCAM 7.0	CP_EI_baseWACC	Taiwan	Agricultural Demand|Crops|Food	million t DM/yr	13.6688746	15.3105846	16.7785985	17.494759	18.1170019	18.498334	18.66596	18.6454219	18.4354587	18.0684543
GCAM 7.0	CP_EI_baseWACC	USA	Agricultural Demand|Crops|Food	million t DM/yr	278.900362	283.7240766	299.6451715	312.4003725	324.8614301	336.9151513	347.0615762	355.5945775	362.9083192	368.8900403
GCAM 7.0	CP_EI_baseWACC	World	Agricultural Demand|Crops|Food	million t DM/yr	3974.913419	4801.780615	5517.754105	5930.689585	6454.536595	6961.897468	7444.922751	7892.91319	8318.264105	8717.822334
GCAM 7.0	Fossil_NDC	Africa_Eastern	Agricultural Demand|Crops|Food	million t DM/yr	98.841122	121.2989475	141.5810368	161.7672214	187.789449	218.9943696	255.9468063	297.9536897	344.8181666	396.533556
GCAM 7.0	Fossil_NDC	Africa_Northern	Agricultural Demand|Crops|Food	million t DM/yr	108.2883974	136.6248616	157.9891716	174.0592844	195.143196	218.8462136	244.379059	269.5867089	294.3196219	318.1188314
GCAM 7.0	Fossil_NDC	Africa_Southern	Agricultural Demand|Crops|Food	million t DM/yr	52.8729955	70.7337226	87.069385	98.711919	114.74949	134.235459	155.694608	180.172056	207.929103	239.13354
GCAM 7.0	Fossil_NDC	Africa_Western	Agricultural Demand|Crops|Food	million t DM/yr	177.642498	234.576508	290.860087	330.013567	381.620858	443.69328	521.761867	609.752369	707.552622	814.50859
GCAM 7.0	Fossil_NDC	Argentina	Agricultural Demand|Crops|Food	million t DM/yr	25.1120522	31.801857	36.04493851	36.01446363	38.46776903	40.23841447	41.89067805	43.30713327	44.53644553	45.61257981
GCAM 7.0	Fossil_NDC	Australia_NZ	Agricultural Demand|Crops|Food	million t DM/yr	18.8539436	23.4135062	26.2264624	28.4615674	30.3466628	32.0363803	33.5831046	35.0072801	36.360628	37.6049013
GCAM 7.0	Fossil_NDC	Brazil	Agricultural Demand|Crops|Food	million t DM/yr	123.409805	163.757328	188.469457	194.743655	204.016185	212.303067	219.565604	225.39635	229.77798	232.685948
GCAM 7.0	Fossil_NDC	Canada	Agricultural Demand|Crops|Food	million t DM/yr	27.4256046	29.47078761	31.6807444	33.52162379	35.4884495	37.23961333	38.87403056	40.34165892	41.64426885	42.82123399
GCAM 7.0	Fossil_NDC	Central America and Caribbean	Agricultural Demand|Crops|Food	million t DM/yr	39.38785499	54.6833066	67.38563901	71.20773056	78.6537524	85.18070354	91.71975922	98.02321777	104.0103333	109.5639197
GCAM 7.0	Fossil_NDC	Central Asia	Agricultural Demand|Crops|Food	million t DM/yr	49.52744141	63.23812431	79.9838867	86.7104183	96.4737529	105.4540268	115.0214685	124.2552939	132.7550357	140.3689033
GCAM 7.0	Fossil_NDC	China	Agricultural Demand|Crops|Food	million t DM/yr	960.866562	1128.24367	1277.76473	1383.42484	1464.95994	1515.9049	1547.94813	1556.40008	1550.1477	1529.18482
GCAM 7.0	Fossil_NDC	Colombia	Agricultural Demand|Crops|Food	million t DM/yr	26.62275192	37.1645281	47.82814189	51.01649568	55.43795781	58.58183927	61.01154877	62.93773517	64.36691052	65.3762361
GCAM 7.0	Fossil_NDC	EU-12	Agricultural Demand|Crops|Food	million t DM/yr	83.2891176	86.8846073	88.6742069	90.3202361	92.53250418	93.63247459	93.75975259	93.37936431	92.70016575	91.8888751
GCAM 7.0	Fossil_NDC	EU-15	Agricultural Demand|Crops|Food	million t DM/yr	280.41077	298.7741557	309.851608	314.8071086	324.6424935	329.9350352	334.1062171	338.3098687	341.913056	344.4761011
GCAM 7.0	Fossil_NDC	Europe_Eastern	Agricultural Demand|Crops|Food	million t DM/yr	48.3095596	50.97292118	51.8730658	51.90926229	46.67617553	48.55277787	49.04469297	49.11516042	48.87712953	48.2911121
GCAM 7.0	Fossil_NDC	Europe_Non_EU	Agricultural Demand|Crops|Food	million t DM/yr	74.667802	86.526081	99.1157128	106.505239	114.266256	119.6253975	124.7639531	128.8720005	132.2687458	134.9501721
GCAM 7.0	Fossil_NDC	European Free Trade Association	Agricultural Demand|Crops|Food	million t DM/yr	62.7624604	68.53478459	72.52952719	74.42379285	77.51171898	79.77657034	81.64937153	83.26068316	84.73788761	86.02196378
GCAM 7.0	Fossil_NDC	India	Agricultural Demand|Crops|Food	million t DM/yr	504.781086	684.483032	837.141912	915.536152	1051.600632	1184.223587	1300.071098	1397.397066	1479.647227	1549.653
GCAM 7.0	Fossil_NDC	Indonesia	Agricultural Demand|Crops|Food	million t DM/yr	107.54913	135.4931169	170.596246	186.9353268	205.0195664	223.7723814	239.7008152	253.6958252	265.7316755	275.8216134
GCAM 7.0	Fossil_NDC	Japan	Agricultural Demand|Crops|Food	million t DM/yr	69.910631	71.2700378	72.9828677	74.563021	74.2877428	73.2267666	72.0339173	70.5678476	68.99969	67.3623076
GCAM 7.0	Fossil_NDC	Mexico	Agricultural Demand|Crops|Food	million t DM/yr	69.526375	84.903791	98.0033018	101.044525	107.1720094	112.8306691	118.3741792	123.0926741	126.9771905	130.0264913
GCAM 7.0	Fossil_NDC	Middle East	Agricultural Demand|Crops|Food	million t DM/yr	122.3876854	151.2320238	174.3612365	188.6686055	210.3874239	230.9346488	250.765526	269.7706907	287.888426	305.0140075
GCAM 7.0	Fossil_NDC	Pakistan	Agricultural Demand|Crops|Food	million t DM/yr	77.046999	98.6762652	120.2812294	132.5668225	151.418194	175.9660353	204.3142154	235.782784	269.6962259	304.569416
GCAM 7.0	Fossil_NDC	Russia	Agricultural Demand|Crops|Food	million t DM/yr	98.030112	122.1074761	127.6211582	129.7170151	130.2042587	130.0334077	129.7374442	129.03511	128.2114168	127.0730794
GCAM 7.0	Fossil_NDC	South Africa	Agricultural Demand|Crops|Food	million t DM/yr	22.3110579	28.9295981	34.5552134	35.33312085	37.77683818	40.37718346	43.56055687	46.61843147	49.39787303	52.01535904
GCAM 7.0	Fossil_NDC	South America_Northern	Agricultural Demand|Crops|Food	million t DM/yr	14.11719996	20.47589549	20.8099738	13.77941263	16.3954372	18.85485339	20.44893482	21.87589439	23.2858954	24.69465861
GCAM 7.0	Fossil_NDC	South America_Southern	Agricultural Demand|Crops|Food	million t DM/yr	41.2773774	54.4743529	64.7224361	68.5862079	74.6659722	79.938503	85.4855665	90.7323648	95.5924804	100.0592604
GCAM 7.0	Fossil_NDC	South Asia	Agricultural Demand|Crops|Food	million t DM/yr	88.306199	105.2317292	121.9242283	137.7086638	156.2255504	176.8189356	196.0520766	215.4958188	234.6216893	252.8869401
GCAM 7.0	Fossil_NDC	South Korea	Agricultural Demand|Crops|Food	million t DM/yr	28.80377701	33.67705392	38.4327429	40.4483563	41.4257283	41.9619202	41.8452297	41.1581779	40.1027241	38.6865699
GCAM 7.0	Fossil_NDC	Southeast Asia	Agricultural Demand|Crops|Food	million t DM/yr	180.0058145	225.0918844	264.9699883	288.2272384	316.6098576	344.656783	369.076822	391.55135	412.149929	430.613072
GCAM 7.0	Fossil_NDC	Taiwan	Agricultural Demand|Crops|Food	million t DM/yr	13.6688746	15.3105846	16.7785985	17.494458	18.1190196	18.5138757	18.6835735	18.6698395	18.4587599	18.0921341
GCAM 7.0	Fossil_NDC	USA	Agricultural Demand|Crops|Food	million t DM/yr	278.900362	283.7240766	299.6451715	312.4020302	324.9441311	337.1957189	347.4462086	356.0327004	363.3735445	369.3874423
GCAM 7.0	Fossil_NDC	World	Agricultural Demand|Crops|Food	million t DM/yr	3974.913419	4801.780615	5517.754105	5930.629381	6455.028972	6963.535792	7448.316815	7897.547225	8322.850547	8723.096635
GCAM 7.0	NonFossil_NDC	Africa_Eastern	Agricultural Demand|Crops|Food	million t DM/yr	98.841122	121.2989475	141.5810368	161.7671224	187.7908088	218.9952676	255.9504022	297.9597296	344.8316162	396.569247
GCAM 7.0	NonFossil_NDC	Africa_Northern	Agricultural Demand|Crops|Food	million t DM/yr	108.2883974	136.6248616	157.9891716	174.0592174	195.145898	218.8511768	244.3870493	269.5953298	294.3308815	318.1411099
GCAM 7.0	NonFossil_NDC	Africa_Southern	Agricultural Demand|Crops|Food	million t DM/yr	52.8729955	70.7337226	87.069385	98.7119399	114.7502271	134.236393	155.694813	180.170184	207.926959	239.136554
GCAM 7.0	NonFossil_NDC	Africa_Western	Agricultural Demand|Crops|Food	million t DM/yr	177.642498	234.576508	290.860087	330.013378	381.620907	443.692823	521.757679	609.742113	707.540332	814.50627
GCAM 7.0	NonFossil_NDC	Argentina	Agricultural Demand|Crops|Food	million t DM/yr	25.1120522	31.801857	36.04493851	36.01446153	38.46781815	40.23875042	41.89100501	43.30726748	44.5363458	45.612241
GCAM 7.0	NonFossil_NDC	Australia_NZ	Agricultural Demand|Crops|Food	million t DM/yr	18.8539436	23.4135062	26.2264624	28.4615663	30.3467116	32.0363837	33.5831778	35.0064886	36.3595561	37.6041257
GCAM 7.0	NonFossil_NDC	Brazil	Agricultural Demand|Crops|Food	million t DM/yr	123.409805	163.757328	188.469457	194.743555	204.016246	212.304343	219.566895	225.397841	229.780247	232.688528
GCAM 7.0	NonFossil_NDC	Canada	Agricultural Demand|Crops|Food	million t DM/yr	27.4256046	29.47078761	31.6807444	33.52161269	35.4886667	37.2400036	38.87404326	40.34039086	41.64212008	42.81985325
GCAM 7.0	NonFossil_NDC	Central America and Caribbean	Agricultural Demand|Crops|Food	million t DM/yr	39.38785499	54.6833066	67.38563901	71.20764256	78.65412657	85.18143819	91.72089863	98.02445312	104.012034	109.5669859
GCAM 7.0	NonFossil_NDC	Central Asia	Agricultural Demand|Crops|Food	million t DM/yr	49.52744141	63.23812431	79.9838867	86.7103193	96.4740117	105.4548826	115.0216297	124.2542035	132.7529384	140.3669826
GCAM 7.0	NonFossil_NDC	China	Agricultural Demand|Crops|Food	million t DM/yr	960.866562	1128.24367	1277.76473	1383.42464	1464.96395	1515.90134	1547.95441	1556.3952	1550.1486	1529.19129
GCAM 7.0	NonFossil_NDC	Colombia	Agricultural Demand|Crops|Food	million t DM/yr	26.62275192	37.1645281	47.82814189	51.01649357	55.43793899	58.5824446	61.01212299	62.93849723	64.36770719	65.40355009
GCAM 7.0	NonFossil_NDC	EU-12	Agricultural Demand|Crops|Food	million t DM/yr	83.2891176	86.8846073	88.6742069	90.3203661	92.53275789	93.63269991	93.75991082	93.37843856	92.69823021	91.88783787
GCAM 7.0	NonFossil_NDC	EU-15	Agricultural Demand|Crops|Food	million t DM/yr	280.41077	298.7741557	309.851608	314.8069276	324.6437665	329.9381749	334.1064021	338.3056895	341.903812	344.4685351
GCAM 7.0	NonFossil_NDC	Europe_Eastern	Agricultural Demand|Crops|Food	million t DM/yr	48.3095596	50.97292118	51.8730658	51.90926919	46.67620173	48.55299271	49.04466946	49.11439335	48.87558422	48.28898962
GCAM 7.0	NonFossil_NDC	Europe_Non_EU	Agricultural Demand|Crops|Food	million t DM/yr	74.667802	86.526081	99.1157128	106.505238	114.2666317	119.6273152	124.7651283	128.8724456	132.2690009	134.9502461
GCAM 7.0	NonFossil_NDC	European Free Trade Association	Agricultural Demand|Crops|Food	million t DM/yr	62.7624604	68.53478459	72.52952719	74.42381885	77.51214297	79.77745334	81.64911255	83.25852621	84.73389867	86.01808486
GCAM 7.0	NonFossil_NDC	India	Agricultural Demand|Crops|Food	million t DM/yr	504.781086	684.483032	837.141912	915.526248	1051.665363	1184.384099	1300.325898	1397.699439	1479.987003	1550.006252
GCAM 7.0	NonFossil_NDC	Indonesia	Agricultural Demand|Crops|Food	million t DM/yr	107.54913	135.4931169	170.596246	186.9353467	205.0201145	223.7729156	239.7012097	253.6950766	265.7313043	275.8256632
GCAM 7.0	NonFossil_NDC	Japan	Agricultural Demand|Crops|Food	million t DM/yr	69.910631	71.2700378	72.9828677	74.563061	74.288212	73.2272834	72.0338025	70.5663777	68.9969705	67.3604757
GCAM 7.0	NonFossil_NDC	Mexico	Agricultural Demand|Crops|Food	million t DM/yr	69.526375	84.903791	98.0033018	101.044539	107.1720805	112.8315622	118.3741853	123.0928765	126.9774842	130.0276424
GCAM 7.0	NonFossil_NDC	Middle East	Agricultural Demand|Crops|Food	million t DM/yr	122.3876854	151.2320238	174.3612365	188.6686465	210.3888093	230.9360569	250.7649711	269.7651238	287.8788768	305.0075618
GCAM 7.0	NonFossil_NDC	Pakistan	Agricultural Demand|Crops|Food	million t DM/yr	77.046999	98.6762652	120.2812294	132.5667445	151.4283973	175.9770488	204.3340013	235.8143642	269.7129875	304.5602296
GCAM 7.0	NonFossil_NDC	Russia	Agricultural Demand|Crops|Food	million t DM/yr	98.030112	122.1074761	127.6211582	129.7169251	130.2041833	130.034383	129.7374919	129.0333855	128.2072925	127.0680206
GCAM 7.0	NonFossil_NDC	South Africa	Agricultural Demand|Crops|Food	million t DM/yr	22.3110579	28.9295981	34.5552134	35.33314084	37.77693958	40.37735488	43.56062314	46.61851906	49.39826709	52.01714037
GCAM 7.0	NonFossil_NDC	South America_Northern	Agricultural Demand|Crops|Food	million t DM/yr	14.11719996	20.47589549	20.8099738	13.77939365	16.39554051	18.8548987	20.44895175	21.87585535	23.28610663	24.6959256
GCAM 7.0	NonFossil_NDC	South America_Southern	Agricultural Demand|Crops|Food	million t DM/yr	41.2773774	54.4743529	64.7224361	68.5861257	74.666139	79.9388838	85.4854577	90.7313689	95.590584	100.0571539
GCAM 7.0	NonFossil_NDC	South Asia	Agricultural Demand|Crops|Food	million t DM/yr	88.306199	105.2317292	121.9242283	137.7084806	156.2270708	176.8216785	196.0563193	215.4993738	234.6250338	252.893207
GCAM 7.0	NonFossil_NDC	South Korea	Agricultural Demand|Crops|Food	million t DM/yr	28.80377701	33.67705392	38.4327429	40.4483341	41.4259521	41.9622076	41.8450616	41.1574629	40.1016073	38.6862463
GCAM 7.0	NonFossil_NDC	Southeast Asia	Agricultural Demand|Crops|Food	million t DM/yr	180.0058145	225.0918844	264.9699883	288.2273581	316.6110217	344.658834	369.079505	391.554556	412.156725	430.62493
GCAM 7.0	NonFossil_NDC	Taiwan	Agricultural Demand|Crops|Food	million t DM/yr	13.6688746	15.3105846	16.7785985	17.49444	18.1191567	18.5139315	18.6835117	18.6694739	18.458391	18.0925765
GCAM 7.0	NonFossil_NDC	USA	Agricultural Demand|Crops|Food	million t DM/yr	278.900362	283.7240766	299.6451715	312.4019202	324.945136	337.1998086	347.44849	356.034108	363.3813077	369.4083574
GCAM 7.0	NonFossil_NDC	World	Agricultural Demand|Crops|Food	million t DM/yr	3974.913419	4801.780615	5517.754105	5930.618272	6455.122928	6963.734829	7448.618829	7897.868553	8323.199805	8723.551813
GCAM 7.0	NDC_EI_baseWACC	Africa_Eastern	Agricultural Demand|Crops|Food	million t DM/yr	98.841122	121.2989475	141.5810368	161.7671224	187.7906967	218.9957523	255.9474992	297.959322	344.8308211	396.55874
GCAM 7.0	NDC_EI_baseWACC	Africa_Northern	Agricultural Demand|Crops|Food	million t DM/yr	108.2883974	136.6248616	157.9891716	174.0592174	195.145447	218.8504538	244.3821302	269.5899005	294.3305801	318.1341816
GCAM 7.0	NDC_EI_baseWACC	Africa_Southern	Agricultural Demand|Crops|Food	million t DM/yr	52.8729955	70.7337226	87.069385	98.7119399	114.7501515	134.236078	155.694505	180.171833	207.933311	239.143546
GCAM 7.0	NDC_EI_baseWACC	Africa_Western	Agricultural Demand|Crops|Food	million t DM/yr	177.642498	234.576508	290.860087	330.013378	381.620404	443.692904	521.7585	609.744466	707.556299	814.52245
GCAM 7.0	NDC_EI_baseWACC	Argentina	Agricultural Demand|Crops|Food	million t DM/yr	25.1120522	31.801857	36.04493851	36.01445153	38.46776316	40.23866383	41.89054554	43.30661614	44.53665866	45.61283505
GCAM 7.0	NDC_EI_baseWACC	Australia_NZ	Agricultural Demand|Crops|Food	million t DM/yr	18.8539436	23.4135062	26.2264624	28.4615663	30.346656	32.0363098	33.583284	35.0065916	36.3605644	37.6048834
GCAM 7.0	NDC_EI_baseWACC	Brazil	Agricultural Demand|Crops|Food	million t DM/yr	123.409805	163.757328	188.469457	194.743555	204.016189	212.303804	219.565075	225.397659	229.7822	232.688958
GCAM 7.0	NDC_EI_baseWACC	Canada	Agricultural Demand|Crops|Food	million t DM/yr	27.4256046	29.47078761	31.6807444	33.52161269	35.48858622	37.23979258	38.87372976	40.33960461	41.64408412	42.82166593
GCAM 7.0	NDC_EI_baseWACC	Central America and Caribbean	Agricultural Demand|Crops|Food	million t DM/yr	39.38785499	54.6833066	67.38563901	71.20764256	78.65404208	85.18146283	91.72164536	98.02362628	104.0129226	109.5671217
GCAM 7.0	NDC_EI_baseWACC	Central Asia	Agricultural Demand|Crops|Food	million t DM/yr	49.52744141	63.23812431	79.9838867	86.7103193	96.4738778	105.4544258	115.0210802	124.2529821	132.7547461	140.3691522
GCAM 7.0	NDC_EI_baseWACC	China	Agricultural Demand|Crops|Food	million t DM/yr	960.866562	1128.24367	1277.76473	1383.42464	1464.96372	1515.90058	1547.95714	1556.39288	1550.14672	1529.17694
GCAM 7.0	NDC_EI_baseWACC	Colombia	Agricultural Demand|Crops|Food	million t DM/yr	26.62275192	37.1645281	47.82814189	51.01649357	55.4376745	58.58178295	61.01078748	62.93709305	64.3669731	65.37616991
GCAM 7.0	NDC_EI_baseWACC	EU-12	Agricultural Demand|Crops|Food	million t DM/yr	83.2891176	86.8846073	88.6742069	90.3203661	92.53244609	93.63278641	93.7599768	93.37798847	92.70094177	91.89036061
GCAM 7.0	NDC_EI_baseWACC	EU-15	Agricultural Demand|Crops|Food	million t DM/yr	280.41077	298.7741557	309.851608	314.8069276	324.6427282	329.9370826	334.1043954	338.303376	341.9135807	344.4786401
GCAM 7.0	NDC_EI_baseWACC	Europe_Eastern	Agricultural Demand|Crops|Food	million t DM/yr	48.3095596	50.97292118	51.8730658	51.90926919	46.67607283	48.55286211	49.04436257	49.11379653	48.87675391	48.2906922
GCAM 7.0	NDC_EI_baseWACC	Europe_Non_EU	Agricultural Demand|Crops|Food	million t DM/yr	74.667802	86.526081	99.1157128	106.505238	114.266401	119.626943	124.7648437	128.869079	132.269745	134.9510181
GCAM 7.0	NDC_EI_baseWACC	European Free Trade Association	Agricultural Demand|Crops|Food	million t DM/yr	62.7624604	68.53478459	72.52952719	74.42381885	77.51057799	79.77670036	81.64848254	83.25891822	84.73802063	86.0229968
GCAM 7.0	NDC_EI_baseWACC	India	Agricultural Demand|Crops|Food	million t DM/yr	504.781086	684.483032	837.141912	915.526248	1051.66524	1184.3787	1300.343932	1397.635866	1479.961497	1549.982066
GCAM 7.0	NDC_EI_baseWACC	Indonesia	Agricultural Demand|Crops|Food	million t DM/yr	107.54913	135.4931169	170.596246	186.9353467	205.0201712	223.7727876	239.6997141	253.6966496	265.7349343	275.8273633
GCAM 7.0	NDC_EI_baseWACC	Japan	Agricultural Demand|Crops|Food	million t DM/yr	69.910631	71.2700378	72.9828677	74.563061	74.2879426	73.226822	72.0334139	70.5660691	68.9992013	67.3623099
GCAM 7.0	NDC_EI_baseWACC	Mexico	Agricultural Demand|Crops|Food	million t DM/yr	69.526375	84.903791	98.0033018	101.044539	107.1721635	112.8313414	118.3739487	123.0928034	126.9785042	130.0275702
GCAM 7.0	NDC_EI_baseWACC	Middle East	Agricultural Demand|Crops|Food	million t DM/yr	122.3876854	151.2320238	174.3612365	188.6686465	210.3891188	230.9377795	250.7664079	269.766152	287.8918668	305.0195551
GCAM 7.0	NDC_EI_baseWACC	Pakistan	Agricultural Demand|Crops|Food	million t DM/yr	77.046999	98.6762652	120.2812294	132.5667445	151.4286927	175.9817171	204.3319755	235.8120664	269.7049327	304.5333723
GCAM 7.0	NDC_EI_baseWACC	Russia	Agricultural Demand|Crops|Food	million t DM/yr	98.030112	122.1074761	127.6211582	129.7169251	130.2041436	130.0344337	129.7367503	129.0317555	128.2104016	127.0725025
GCAM 7.0	NDC_EI_baseWACC	South Africa	Agricultural Demand|Crops|Food	million t DM/yr	22.3110579	28.9295981	34.5552134	35.33314084	37.77698079	40.3773406	43.56000802	46.61801181	49.3982755	52.01593438
GCAM 7.0	NDC_EI_baseWACC	South America_Northern	Agricultural Demand|Crops|Food	million t DM/yr	14.11719996	20.47589549	20.8099738	13.77939365	16.3955587	18.85490201	20.44878569	21.87606436	23.28654285	24.69583067
GCAM 7.0	NDC_EI_baseWACC	South America_Southern	Agricultural Demand|Crops|Food	million t DM/yr	41.2773774	54.4743529	64.7224361	68.5861257	74.6660001	79.9387529	85.4851995	90.73144	95.592839	100.0599783
GCAM 7.0	NDC_EI_baseWACC	South Asia	Agricultural Demand|Crops|Food	million t DM/yr	88.306199	105.2317292	121.9242283	137.7084806	156.2268276	176.8215837	196.0538448	215.4978327	234.6281125	252.8953209
GCAM 7.0	NDC_EI_baseWACC	South Korea	Agricultural Demand|Crops|Food	million t DM/yr	28.80377701	33.67705392	38.4327429	40.4483341	41.4258931	41.9620461	41.8448582	41.159569	40.1019249	38.6865168
GCAM 7.0	NDC_EI_baseWACC	Southeast Asia	Agricultural Demand|Crops|Food	million t DM/yr	180.0058145	225.0918844	264.9699883	288.2273581	316.6111704	344.659591	369.077502	391.55633	412.161732	430.62747
GCAM 7.0	NDC_EI_baseWACC	Taiwan	Agricultural Demand|Crops|Food	million t DM/yr	13.6688746	15.3105846	16.7785985	17.49444	18.1191323	18.5138958	18.6833111	18.6696616	18.4589975	18.0925734
GCAM 7.0	NDC_EI_baseWACC	USA	Agricultural Demand|Crops|Food	million t DM/yr	278.900362	283.7240766	299.6451715	312.4019202	324.9438736	337.1961121	347.4446651	356.0234606	363.369334	369.3833791
GCAM 7.0	NDC_EI_baseWACC	World	Agricultural Demand|Crops|Food	million t DM/yr	3974.913419	4801.780615	5517.754105	5930.618262	6455.116343	6963.72619	7448.6123	7897.779465	8323.234018	8723.492094
GCAM 7.0	CP_EI_baseWACC	Africa_Eastern	Agricultural Demand|Crops|Other	million t DM/yr	41.7668974	32.792507	33.2590607	37.84607063	42.82364904	48.07318282	53.4801497	58.9459376	64.4148102	69.8392276
GCAM 7.0	CP_EI_baseWACC	Africa_Northern	Agricultural Demand|Crops|Other	million t DM/yr	34.899168	37.1862247	39.8853057	43.4782336	46.69969	49.734523	52.6545	55.580692	58.39724	60.960893
GCAM 7.0	CP_EI_baseWACC	Africa_Southern	Agricultural Demand|Crops|Other	million t DM/yr	26.5946187	24.5509382	23.2273823	26.98720074	30.96545105	35.2624612	39.82040475	44.58025186	49.45592824	54.383237
GCAM 7.0	CP_EI_baseWACC	Africa_Western	Agricultural Demand|Crops|Other	million t DM/yr	86.246653	79.919456	101.097586	116.017217	132.37493	150.30628	169.461546	189.481814	210.036358	230.790188
GCAM 7.0	CP_EI_baseWACC	Argentina	Agricultural Demand|Crops|Other	million t DM/yr	31.3468997	18.2783196	16.5628044	17.2808608	17.7776413	18.2975024	18.7766021	19.2068109	19.5650625	19.8421297
GCAM 7.0	CP_EI_baseWACC	Australia_NZ	Agricultural Demand|Crops|Other	million t DM/yr	36.3110587	23.9279874	16.0452869	17.3986695	18.2802371	19.1009069	19.8373961	20.498117	21.1036218	21.6557358
GCAM 7.0	CP_EI_baseWACC	Brazil	Agricultural Demand|Crops|Other	million t DM/yr	281.781969	279.7854054	169.4301508	176.2545545	180.9535763	185.2873747	188.5494235	190.6784699	191.6121138	191.517033
GCAM 7.0	CP_EI_baseWACC	Canada	Agricultural Demand|Crops|Other	million t DM/yr	7.8244921	11.4069285	13.4866401	14.3194602	14.8924845	15.4928231	16.0658575	16.5729154	17.0014616	17.369695
GCAM 7.0	CP_EI_baseWACC	Central America and Caribbean	Agricultural Demand|Crops|Other	million t DM/yr	47.8414698	30.5964319	17.2575208	18.2193599	19.0901605	19.9489356	20.7244301	21.4039058	21.9686659	22.4140696
GCAM 7.0	CP_EI_baseWACC	Central Asia	Agricultural Demand|Crops|Other	million t DM/yr	12.4105688	12.9148859	17.0203108	18.2686255	19.4450394	20.4867462	21.4578884	22.4210739	23.3722492	24.2369766
GCAM 7.0	CP_EI_baseWACC	China	Agricultural Demand|Crops|Other	million t DM/yr	255.60471	282.592548	305.436187	312.950701	313.149337	311.408721	308.043182	303.335319	297.390581	289.492962
GCAM 7.0	CP_EI_baseWACC	Colombia	Agricultural Demand|Crops|Other	million t DM/yr	38.5650374	22.7658265	15.6768037	16.92104722	17.54051649	18.04690639	18.48454617	18.79680295	18.98066659	19.0502146
GCAM 7.0	CP_EI_baseWACC	EU-12	Agricultural Demand|Crops|Other	million t DM/yr	53.6176888	39.4239547	35.1719192	34.8295766	34.302446	33.656744	32.9777567	32.2967734	31.619824	30.9579747
GCAM 7.0	CP_EI_baseWACC	EU-15	Agricultural Demand|Crops|Other	million t DM/yr	220.556566	208.420739	210.948704	214.078696	216.06837	217.154962	217.860233	218.202055	218.03444	217.23729
GCAM 7.0	CP_EI_baseWACC	Europe_Eastern	Agricultural Demand|Crops|Other	million t DM/yr	29.6968441	24.1345505	22.6223171	22.1527771	19.94250318	19.80996728	19.19034486	18.58437605	17.97062241	17.32138131
GCAM 7.0	CP_EI_baseWACC	Europe_Non_EU	Agricultural Demand|Crops|Other	million t DM/yr	35.9217954	31.350156	28.9833179	30.3414582	30.9849019	31.5438532	32.1031035	32.5560242	32.9013757	33.103158
GCAM 7.0	CP_EI_baseWACC	European Free Trade Association	Agricultural Demand|Crops|Other	million t DM/yr	15.224334	8.7635615	7.723782	7.9746383	8.1329684	8.2769424	8.3963156	8.4972471	8.585284	8.6501956
GCAM 7.0	CP_EI_baseWACC	India	Agricultural Demand|Crops|Other	million t DM/yr	288.99091	255.274156	203.40215	214.98036	223.98894	233.43664	241.73475	248.66659	254.10592	258.0561
GCAM 7.0	CP_EI_baseWACC	Indonesia	Agricultural Demand|Crops|Other	million t DM/yr	100.0522009	112.3371265	111.7848984	117.4841679	121.8603351	126.3241473	130.1736476	133.4028757	135.8733182	137.5005184
GCAM 7.0	CP_EI_baseWACC	Japan	Agricultural Demand|Crops|Other	million t DM/yr	25.200708	36.2006602	34.0199472	33.53247906	32.66604313	31.74960473	30.79018343	29.79071277	28.78885936	27.81578673
GCAM 7.0	CP_EI_baseWACC	Mexico	Agricultural Demand|Crops|Other	million t DM/yr	65.4391837	36.3956139	22.2421235	23.3848433	24.174204	24.9724991	25.667676	26.2159402	26.5821332	26.7589928
GCAM 7.0	CP_EI_baseWACC	Middle East	Agricultural Demand|Crops|Other	million t DM/yr	35.349933	33.3357817	45.719352	50.150199	53.75503	57.675155	61.332926	64.848581	68.165615	71.183578
GCAM 7.0	CP_EI_baseWACC	Pakistan	Agricultural Demand|Crops|Other	million t DM/yr	51.7233792	44.0382917	43.2045825	46.3891639	51.0176935	55.9692038	60.9948608	65.9891361	70.7951517	75.3554969
GCAM 7.0	CP_EI_baseWACC	Russia	Agricultural Demand|Crops|Other	million t DM/yr	45.4663495	44.1050078	44.274316	44.6788191	44.052845	43.4175857	42.7434974	42.0893863	41.4916592	40.8755318
GCAM 7.0	CP_EI_baseWACC	South Africa	Agricultural Demand|Crops|Other	million t DM/yr	21.1686989	14.9123663	11.2812021	11.9443472	12.5339448	13.1525529	13.7002636	14.1960929	14.6324748	14.9913687
GCAM 7.0	CP_EI_baseWACC	South America_Northern	Agricultural Demand|Crops|Other	million t DM/yr	14.0102384	10.6069355	5.1718712	4.90733541	5.09108766	5.46020965	5.70272774	5.89133389	6.03751771	6.15408039
GCAM 7.0	CP_EI_baseWACC	South America_Southern	Agricultural Demand|Crops|Other	million t DM/yr	36.195703	36.3023803	34.4518558	37.1857378	38.97713718	40.64881518	42.29169485	43.73980678	44.96678332	45.96853666
GCAM 7.0	CP_EI_baseWACC	South Asia	Agricultural Demand|Crops|Other	million t DM/yr	20.1180734	26.0567652	39.749524	42.473509	45.367912	47.96748	50.324065	52.410001	54.255786	55.8808
GCAM 7.0	CP_EI_baseWACC	South Korea	Agricultural Demand|Crops|Other	million t DM/yr	8.4495384	8.1212039	8.4723593	8.6508485	8.6274973	8.5652665	8.4463309	8.2509826	7.9929133	7.6717862
GCAM 7.0	CP_EI_baseWACC	Southeast Asia	Agricultural Demand|Crops|Other	million t DM/yr	198.652295	174.921022	153.544092	162.027024	169.482925	176.120813	181.776319	186.382433	189.99614	192.721981
GCAM 7.0	CP_EI_baseWACC	Taiwan	Agricultural Demand|Crops|Other	million t DM/yr	3.8394563	3.3364301	4.728907	4.796010679	4.828642463	4.84193927	4.825018551	4.765780074	4.665628589	4.536874244
GCAM 7.0	CP_EI_baseWACC	USA	Agricultural Demand|Crops|Other	million t DM/yr	133.6173322	80.981732	78.165119	80.983112	82.732325	84.790268	86.663228	88.24521	89.465319	90.338642
GCAM 7.0	CP_EI_baseWACC	World	Agricultural Demand|Crops|Other	million t DM/yr	2304.484771	2085.735894	1914.047379	2008.887104	2082.580464	2156.981012	2225.050869	2286.523448	2340.225524	2384.632435
GCAM 7.0	Fossil_NDC	Africa_Eastern	Agricultural Demand|Crops|Other	million t DM/yr	41.7668974	32.792507	33.2590607	37.84607063	42.82364904	48.07318282	53.4801497	58.9459376	64.4148102	69.8392276
GCAM 7.0	Fossil_NDC	Africa_Northern	Agricultural Demand|Crops|Other	million t DM/yr	34.899168	37.1862247	39.8853057	43.4782336	46.69969	49.734523	52.6545	55.580692	58.39724	60.960893
GCAM 7.0	Fossil_NDC	Africa_Southern	Agricultural Demand|Crops|Other	million t DM/yr	26.5946187	24.5509382	23.2273823	26.98720074	30.96545105	35.2624612	39.82040475	44.58025186	49.45592824	54.383237
GCAM 7.0	Fossil_NDC	Africa_Western	Agricultural Demand|Crops|Other	million t DM/yr	86.246653	79.919456	101.097586	116.017217	132.37493	150.30628	169.461546	189.481814	210.036358	230.790188
GCAM 7.0	Fossil_NDC	Argentina	Agricultural Demand|Crops|Other	million t DM/yr	31.3468997	18.2783196	16.5628044	17.2808608	17.7776413	18.2975024	18.7766021	19.2068109	19.5650625	19.8421297
GCAM 7.0	Fossil_NDC	Australia_NZ	Agricultural Demand|Crops|Other	million t DM/yr	36.3110587	23.9279874	16.0452869	17.3986695	18.2802371	19.1009069	19.8373961	20.498117	21.1036218	21.6557358
GCAM 7.0	Fossil_NDC	Brazil	Agricultural Demand|Crops|Other	million t DM/yr	281.781969	279.7854054	169.4301508	176.2545545	180.9535763	185.2873747	188.5494235	190.6784699	191.6121138	191.517033
GCAM 7.0	Fossil_NDC	Canada	Agricultural Demand|Crops|Other	million t DM/yr	7.8244921	11.4069285	13.4866401	14.3194602	14.8924845	15.4928231	16.0658575	16.5729154	17.0014616	17.369695
GCAM 7.0	Fossil_NDC	Central America and Caribbean	Agricultural Demand|Crops|Other	million t DM/yr	47.8414698	30.5964319	17.2575208	18.2193599	19.0901605	19.9489356	20.7244301	21.4039058	21.9686659	22.4140696
GCAM 7.0	Fossil_NDC	Central Asia	Agricultural Demand|Crops|Other	million t DM/yr	12.4105688	12.9148859	17.0203108	18.2686255	19.4450394	20.4867462	21.4578884	22.4210739	23.3722492	24.2369766
GCAM 7.0	Fossil_NDC	China	Agricultural Demand|Crops|Other	million t DM/yr	255.60471	282.592548	305.436187	312.950701	313.149337	311.408721	308.043182	303.335319	297.390581	289.492962
GCAM 7.0	Fossil_NDC	Colombia	Agricultural Demand|Crops|Other	million t DM/yr	38.5650374	22.7658265	15.6768037	16.92104722	17.54051649	18.04690639	18.48454617	18.79680295	18.98066659	19.0502146
GCAM 7.0	Fossil_NDC	EU-12	Agricultural Demand|Crops|Other	million t DM/yr	53.6176888	39.4239547	35.1719192	34.8295766	34.302446	33.656744	32.9777567	32.2967734	31.619824	30.9579747
GCAM 7.0	Fossil_NDC	EU-15	Agricultural Demand|Crops|Other	million t DM/yr	220.556566	208.420739	210.948704	214.078696	216.06837	217.154962	217.860233	218.202055	218.03444	217.23729
GCAM 7.0	Fossil_NDC	Europe_Eastern	Agricultural Demand|Crops|Other	million t DM/yr	29.6968441	24.1345505	22.6223171	22.1527771	19.94250318	19.80996728	19.19034486	18.58437605	17.97062241	17.32138131
GCAM 7.0	Fossil_NDC	Europe_Non_EU	Agricultural Demand|Crops|Other	million t DM/yr	35.9217954	31.350156	28.9833179	30.3414582	30.9849019	31.5438532	32.1031035	32.5560242	32.9013757	33.103158
GCAM 7.0	Fossil_NDC	European Free Trade Association	Agricultural Demand|Crops|Other	million t DM/yr	15.224334	8.7635615	7.723782	7.9746383	8.1329684	8.2769424	8.3963156	8.4972471	8.585284	8.6501956
GCAM 7.0	Fossil_NDC	India	Agricultural Demand|Crops|Other	million t DM/yr	288.99091	255.274156	203.40215	214.98036	223.98894	233.43664	241.73475	248.66659	254.10592	258.0561
GCAM 7.0	Fossil_NDC	Indonesia	Agricultural Demand|Crops|Other	million t DM/yr	100.0522009	112.3371265	111.7848984	117.4841679	121.8603351	126.3241473	130.1736476	133.4028757	135.8733182	137.5005184
GCAM 7.0	Fossil_NDC	Japan	Agricultural Demand|Crops|Other	million t DM/yr	25.200708	36.2006602	34.0199472	33.53247906	32.66604313	31.74960473	30.79018343	29.79071277	28.78885936	27.81578673
GCAM 7.0	Fossil_NDC	Mexico	Agricultural Demand|Crops|Other	million t DM/yr	65.4391837	36.3956139	22.2421235	23.3848433	24.174204	24.9724991	25.667676	26.2159402	26.5821332	26.7589928
GCAM 7.0	Fossil_NDC	Middle East	Agricultural Demand|Crops|Other	million t DM/yr	35.349933	33.3357817	45.719352	50.150199	53.75503	57.675155	61.332926	64.848581	68.165615	71.183578
GCAM 7.0	Fossil_NDC	Pakistan	Agricultural Demand|Crops|Other	million t DM/yr	51.7233792	44.0382917	43.2045825	46.3891639	51.0176935	55.9692038	60.9948608	65.9891361	70.7951517	75.3554969
GCAM 7.0	Fossil_NDC	Russia	Agricultural Demand|Crops|Other	million t DM/yr	45.4663495	44.1050078	44.274316	44.6788191	44.052845	43.4175857	42.7434974	42.0893863	41.4916592	40.8755318
GCAM 7.0	Fossil_NDC	South Africa	Agricultural Demand|Crops|Other	million t DM/yr	21.1686989	14.9123663	11.2812021	11.9443472	12.5339448	13.1525529	13.7002636	14.1960929	14.6324748	14.9913687
GCAM 7.0	Fossil_NDC	South America_Northern	Agricultural Demand|Crops|Other	million t DM/yr	14.0102384	10.6069355	5.1718712	4.90733541	5.09108766	5.46020965	5.70272774	5.89133389	6.03751771	6.15408039
GCAM 7.0	Fossil_NDC	South America_Southern	Agricultural Demand|Crops|Other	million t DM/yr	36.195703	36.3023803	34.4518558	37.1857378	38.97713718	40.64881518	42.29169485	43.73980678	44.96678332	45.96853666
GCAM 7.0	Fossil_NDC	South Asia	Agricultural Demand|Crops|Other	million t DM/yr	20.1180734	26.0567652	39.749524	42.473509	45.367912	47.96748	50.324065	52.410001	54.255786	55.8808
GCAM 7.0	Fossil_NDC	South Korea	Agricultural Demand|Crops|Other	million t DM/yr	8.4495384	8.1212039	8.4723593	8.6508485	8.6274973	8.5652665	8.4463309	8.2509826	7.9929133	7.6717862
GCAM 7.0	Fossil_NDC	Southeast Asia	Agricultural Demand|Crops|Other	million t DM/yr	198.652295	174.921022	153.544092	162.027024	169.482925	176.120813	181.776319	186.382433	189.99614	192.721981
GCAM 7.0	Fossil_NDC	Taiwan	Agricultural Demand|Crops|Other	million t DM/yr	3.8394563	3.3364301	4.728907	4.796010679	4.828642463	4.84193927	4.825018551	4.765780074	4.665628589	4.536874244
GCAM 7.0	Fossil_NDC	USA	Agricultural Demand|Crops|Other	million t DM/yr	133.6173322	80.981732	78.165119	80.983112	82.732325	84.790268	86.663228	88.24521	89.465319	90.338642
GCAM 7.0	Fossil_NDC	World	Agricultural Demand|Crops|Other	million t DM/yr	2304.484771	2085.735894	1914.047379	2008.887104	2082.580464	2156.981012	2225.050869	2286.523448	2340.225524	2384.632435
GCAM 7.0	NonFossil_NDC	Africa_Eastern	Agricultural Demand|Crops|Other	million t DM/yr	41.7668974	32.792507	33.2590607	37.84607063	42.82364904	48.07318282	53.4801497	58.9459376	64.4148102	69.8392276
GCAM 7.0	NonFossil_NDC	Africa_Northern	Agricultural Demand|Crops|Other	million t DM/yr	34.899168	37.1862247	39.8853057	43.4782336	46.69969	49.734523	52.6545	55.580692	58.39724	60.960893
GCAM 7.0	NonFossil_NDC	Africa_Southern	Agricultural Demand|Crops|Other	million t DM/yr	26.5946187	24.5509382	23.2273823	26.98720074	30.96545105	35.2624612	39.82040475	44.58025186	49.45592824	54.383237
GCAM 7.0	NonFossil_NDC	Africa_Western	Agricultural Demand|Crops|Other	million t DM/yr	86.246653	79.919456	101.097586	116.017217	132.37493	150.30628	169.461546	189.481814	210.036358	230.790188
GCAM 7.0	NonFossil_NDC	Argentina	Agricultural Demand|Crops|Other	million t DM/yr	31.3468997	18.2783196	16.5628044	17.2808608	17.7776413	18.2975024	18.7766021	19.2068109	19.5650625	19.8421297
GCAM 7.0	NonFossil_NDC	Australia_NZ	Agricultural Demand|Crops|Other	million t DM/yr	36.3110587	23.9279874	16.0452869	17.3986695	18.2802371	19.1009069	19.8373961	20.498117	21.1036218	21.6557358
GCAM 7.0	NonFossil_NDC	Brazil	Agricultural Demand|Crops|Other	million t DM/yr	281.781969	279.7854054	169.4301508	176.2545545	180.9535763	185.2873747	188.5494235	190.6784699	191.6121138	191.517033
GCAM 7.0	NonFossil_NDC	Canada	Agricultural Demand|Crops|Other	million t DM/yr	7.8244921	11.4069285	13.4866401	14.3194602	14.8924845	15.4928231	16.0658575	16.5729154	17.0014616	17.369695
GCAM 7.0	NonFossil_NDC	Central America and Caribbean	Agricultural Demand|Crops|Other	million t DM/yr	47.8414698	30.5964319	17.2575208	18.2193599	19.0901605	19.9489356	20.7244301	21.4039058	21.9686659	22.4140696
GCAM 7.0	NonFossil_NDC	Central Asia	Agricultural Demand|Crops|Other	million t DM/yr	12.4105688	12.9148859	17.0203108	18.2686255	19.4450394	20.4867462	21.4578884	22.4210739	23.3722492	24.2369766
GCAM 7.0	NonFossil_NDC	China	Agricultural Demand|Crops|Other	million t DM/yr	255.60471	282.592548	305.436187	312.950701	313.149337	311.408721	308.043182	303.335319	297.390581	289.492962
GCAM 7.0	NonFossil_NDC	Colombia	Agricultural Demand|Crops|Other	million t DM/yr	38.5650374	22.7658265	15.6768037	16.92104722	17.54051649	18.04690639	18.48454617	18.79680295	18.98066659	19.0502146
GCAM 7.0	NonFossil_NDC	EU-12	Agricultural Demand|Crops|Other	million t DM/yr	53.6176888	39.4239547	35.1719192	34.8295766	34.302446	33.656744	32.9777567	32.2967734	31.619824	30.9579747
GCAM 7.0	NonFossil_NDC	EU-15	Agricultural Demand|Crops|Other	million t DM/yr	220.556566	208.420739	210.948704	214.078696	216.06837	217.154962	217.860233	218.202055	218.03444	217.23729
GCAM 7.0	NonFossil_NDC	Europe_Eastern	Agricultural Demand|Crops|Other	million t DM/yr	29.6968441	24.1345505	22.6223171	22.1527771	19.94250318	19.80996728	19.19034486	18.58437605	17.97062241	17.32138131
GCAM 7.0	NonFossil_NDC	Europe_Non_EU	Agricultural Demand|Crops|Other	million t DM/yr	35.9217954	31.350156	28.9833179	30.3414582	30.9849019	31.5438532	32.1031035	32.5560242	32.9013757	33.103158
GCAM 7.0	NonFossil_NDC	European Free Trade Association	Agricultural Demand|Crops|Other	million t DM/yr	15.224334	8.7635615	7.723782	7.9746383	8.1329684	8.2769424	8.3963156	8.4972471	8.585284	8.6501956
GCAM 7.0	NonFossil_NDC	India	Agricultural Demand|Crops|Other	million t DM/yr	288.99091	255.274156	203.40215	214.98036	223.98894	233.43664	241.73475	248.66659	254.10592	258.0561
GCAM 7.0	NonFossil_NDC	Indonesia	Agricultural Demand|Crops|Other	million t DM/yr	100.0522009	112.3371265	111.7848984	117.4841679	121.8603351	126.3241473	130.1736476	133.4028757	135.8733182	137.5005184
GCAM 7.0	NonFossil_NDC	Japan	Agricultural Demand|Crops|Other	million t DM/yr	25.200708	36.2006602	34.0199472	33.53247906	32.66604313	31.74960473	30.79018343	29.79071277	28.78885936	27.81578673
GCAM 7.0	NonFossil_NDC	Mexico	Agricultural Demand|Crops|Other	million t DM/yr	65.4391837	36.3956139	22.2421235	23.3848433	24.174204	24.9724991	25.667676	26.2159402	26.5821332	26.7589928
GCAM 7.0	NonFossil_NDC	Middle East	Agricultural Demand|Crops|Other	million t DM/yr	35.349933	33.3357817	45.719352	50.150199	53.75503	57.675155	61.332926	64.848581	68.165615	71.183578
GCAM 7.0	NonFossil_NDC	Pakistan	Agricultural Demand|Crops|Other	million t DM/yr	51.7233792	44.0382917	43.2045825	46.3891639	51.0176935	55.9692038	60.9948608	65.9891361	70.7951517	75.3554969
GCAM 7.0	NonFossil_NDC	Russia	Agricultural Demand|Crops|Other	million t DM/yr	45.4663495	44.1050078	44.274316	44.6788191	44.052845	43.4175857	42.7434974	42.0893863	41.4916592	40.8755318
GCAM 7.0	NonFossil_NDC	South Africa	Agricultural Demand|Crops|Other	million t DM/yr	21.1686989	14.9123663	11.2812021	11.9443472	12.5339448	13.1525529	13.7002636	14.1960929	14.6324748	14.9913687
GCAM 7.0	NonFossil_NDC	South America_Northern	Agricultural Demand|Crops|Other	million t DM/yr	14.0102384	10.6069355	5.1718712	4.90733541	5.09108766	5.46020965	5.70272774	5.89133389	6.03751771	6.15408039
GCAM 7.0	NonFossil_NDC	South America_Southern	Agricultural Demand|Crops|Other	million t DM/yr	36.195703	36.3023803	34.4518558	37.1857378	38.97713718	40.64881518	42.29169485	43.73980678	44.96678332	45.96853666
GCAM 7.0	NonFossil_NDC	South Asia	Agricultural Demand|Crops|Other	million t DM/yr	20.1180734	26.0567652	39.749524	42.473509	45.367912	47.96748	50.324065	52.410001	54.255786	55.8808
GCAM 7.0	NonFossil_NDC	South Korea	Agricultural Demand|Crops|Other	million t DM/yr	8.4495384	8.1212039	8.4723593	8.6508485	8.6274973	8.5652665	8.4463309	8.2509826	7.9929133	7.6717862
GCAM 7.0	NonFossil_NDC	Southeast Asia	Agricultural Demand|Crops|Other	million t DM/yr	198.652295	174.921022	153.544092	162.027024	169.482925	176.120813	181.776319	186.382433	189.99614	192.721981
GCAM 7.0	NonFossil_NDC	Taiwan	Agricultural Demand|Crops|Other	million t DM/yr	3.8394563	3.3364301	4.728907	4.796010679	4.828642463	4.84193927	4.825018551	4.765780074	4.665628589	4.536874244
GCAM 7.0	NonFossil_NDC	USA	Agricultural Demand|Crops|Other	million t DM/yr	133.6173322	80.981732	78.165119	80.983112	82.732325	84.790268	86.663228	88.24521	89.465319	90.338642
GCAM 7.0	NonFossil_NDC	World	Agricultural Demand|Crops|Other	million t DM/yr	2304.484771	2085.735894	1914.047379	2008.887104	2082.580464	2156.981012	2225.050869	2286.523448	2340.225524	2384.632435
GCAM 7.0	NDC_EI_baseWACC	Africa_Eastern	Agricultural Demand|Crops|Other	million t DM/yr	41.7668974	32.792507	33.2590607	37.84607063	42.82364904	48.07318282	53.4801497	58.9459376	64.4148102	69.8392276
GCAM 7.0	NDC_EI_baseWACC	Africa_Northern	Agricultural Demand|Crops|Other	million t DM/yr	34.899168	37.1862247	39.8853057	43.4782336	46.69969	49.734523	52.6545	55.580692	58.39724	60.960893
GCAM 7.0	NDC_EI_baseWACC	Africa_Southern	Agricultural Demand|Crops|Other	million t DM/yr	26.5946187	24.5509382	23.2273823	26.98720074	30.96545105	35.2624612	39.82040475	44.58025186	49.45592824	54.383237
GCAM 7.0	NDC_EI_baseWACC	Africa_Western	Agricultural Demand|Crops|Other	million t DM/yr	86.246653	79.919456	101.097586	116.017217	132.37493	150.30628	169.461546	189.481814	210.036358	230.790188
GCAM 7.0	NDC_EI_baseWACC	Argentina	Agricultural Demand|Crops|Other	million t DM/yr	31.3468997	18.2783196	16.5628044	17.2808608	17.7776413	18.2975024	18.7766021	19.2068109	19.5650625	19.8421297
GCAM 7.0	NDC_EI_baseWACC	Australia_NZ	Agricultural Demand|Crops|Other	million t DM/yr	36.3110587	23.9279874	16.0452869	17.3986695	18.2802371	19.1009069	19.8373961	20.498117	21.1036218	21.6557358
GCAM 7.0	NDC_EI_baseWACC	Brazil	Agricultural Demand|Crops|Other	million t DM/yr	281.781969	279.7854054	169.4301508	176.2545545	180.9535763	185.2873747	188.5494235	190.6784699	191.6121138	191.517033
GCAM 7.0	NDC_EI_baseWACC	Canada	Agricultural Demand|Crops|Other	million t DM/yr	7.8244921	11.4069285	13.4866401	14.3194602	14.8924845	15.4928231	16.0658575	16.5729154	17.0014616	17.369695
GCAM 7.0	NDC_EI_baseWACC	Central America and Caribbean	Agricultural Demand|Crops|Other	million t DM/yr	47.8414698	30.5964319	17.2575208	18.2193599	19.0901605	19.9489356	20.7244301	21.4039058	21.9686659	22.4140696
GCAM 7.0	NDC_EI_baseWACC	Central Asia	Agricultural Demand|Crops|Other	million t DM/yr	12.4105688	12.9148859	17.0203108	18.2686255	19.4450394	20.4867462	21.4578884	22.4210739	23.3722492	24.2369766
GCAM 7.0	NDC_EI_baseWACC	China	Agricultural Demand|Crops|Other	million t DM/yr	255.60471	282.592548	305.436187	312.950701	313.149337	311.408721	308.043182	303.335319	297.390581	289.492962
GCAM 7.0	NDC_EI_baseWACC	Colombia	Agricultural Demand|Crops|Other	million t DM/yr	38.5650374	22.7658265	15.6768037	16.92104722	17.54051649	18.04690639	18.48454617	18.79680295	18.98066659	19.0502146
GCAM 7.0	NDC_EI_baseWACC	EU-12	Agricultural Demand|Crops|Other	million t DM/yr	53.6176888	39.4239547	35.1719192	34.8295766	34.302446	33.656744	32.9777567	32.2967734	31.619824	30.9579747
GCAM 7.0	NDC_EI_baseWACC	EU-15	Agricultural Demand|Crops|Other	million t DM/yr	220.556566	208.420739	210.948704	214.078696	216.06837	217.154962	217.860233	218.202055	218.03444	217.23729
GCAM 7.0	NDC_EI_baseWACC	Europe_Eastern	Agricultural Demand|Crops|Other	million t DM/yr	29.6968441	24.1345505	22.6223171	22.1527771	19.94250318	19.80996728	19.19034486	18.58437605	17.97062241	17.32138131
GCAM 7.0	NDC_EI_baseWACC	Europe_Non_EU	Agricultural Demand|Crops|Other	million t DM/yr	35.9217954	31.350156	28.9833179	30.3414582	30.9849019	31.5438532	32.1031035	32.5560242	32.9013757	33.103158
GCAM 7.0	NDC_EI_baseWACC	European Free Trade Association	Agricultural Demand|Crops|Other	million t DM/yr	15.224334	8.7635615	7.723782	7.9746383	8.1329684	8.2769424	8.3963156	8.4972471	8.585284	8.6501956
GCAM 7.0	NDC_EI_baseWACC	India	Agricultural Demand|Crops|Other	million t DM/yr	288.99091	255.274156	203.40215	214.98036	223.98894	233.43664	241.73475	248.66659	254.10592	258.0561
GCAM 7.0	NDC_EI_baseWACC	Indonesia	Agricultural Demand|Crops|Other	million t DM/yr	100.0522009	112.3371265	111.7848984	117.4841679	121.8603351	126.3241473	130.1736476	133.4028757	135.8733182	137.5005184
GCAM 7.0	NDC_EI_baseWACC	Japan	Agricultural Demand|Crops|Other	million t DM/yr	25.200708	36.2006602	34.0199472	33.53247906	32.66604313	31.74960473	30.79018343	29.79071277	28.78885936	27.81578673
GCAM 7.0	NDC_EI_baseWACC	Mexico	Agricultural Demand|Crops|Other	million t DM/yr	65.4391837	36.3956139	22.2421235	23.3848433	24.174204	24.9724991	25.667676	26.2159402	26.5821332	26.7589928
GCAM 7.0	NDC_EI_baseWACC	Middle East	Agricultural Demand|Crops|Other	million t DM/yr	35.349933	33.3357817	45.719352	50.150199	53.75503	57.675155	61.332926	64.848581	68.165615	71.183578
GCAM 7.0	NDC_EI_baseWACC	Pakistan	Agricultural Demand|Crops|Other	million t DM/yr	51.7233792	44.0382917	43.2045825	46.3891639	51.0176935	55.9692038	60.9948608	65.9891361	70.7951517	75.3554969
GCAM 7.0	NDC_EI_baseWACC	Russia	Agricultural Demand|Crops|Other	million t DM/yr	45.4663495	44.1050078	44.274316	44.6788191	44.052845	43.4175857	42.7434974	42.0893863	41.4916592	40.8755318
GCAM 7.0	NDC_EI_baseWACC	South Africa	Agricultural Demand|Crops|Other	million t DM/yr	21.1686989	14.9123663	11.2812021	11.9443472	12.5339448	13.1525529	13.7002636	14.1960929	14.6324748	14.9913687
GCAM 7.0	NDC_EI_baseWACC	South America_Northern	Agricultural Demand|Crops|Other	million t DM/yr	14.0102384	10.6069355	5.1718712	4.90733541	5.09108766	5.46020965	5.70272774	5.89133389	6.03751771	6.15408039
GCAM 7.0	NDC_EI_baseWACC	South America_Southern	Agricultural Demand|Crops|Other	million t DM/yr	36.195703	36.3023803	34.4518558	37.1857378	38.97713718	40.64881518	42.29169485	43.73980678	44.96678332	45.96853666
GCAM 7.0	NDC_EI_baseWACC	South Asia	Agricultural Demand|Crops|Other	million t DM/yr	20.1180734	26.0567652	39.749524	42.473509	45.367912	47.96748	50.324065	52.410001	54.255786	55.8808
GCAM 7.0	NDC_EI_baseWACC	South Korea	Agricultural Demand|Crops|Other	million t DM/yr	8.4495384	8.1212039	8.4723593	8.6508485	8.6274973	8.5652665	8.4463309	8.2509826	7.9929133	7.6717862
GCAM 7.0	NDC_EI_baseWACC	Southeast Asia	Agricultural Demand|Crops|Other	million t DM/yr	198.652295	174.921022	153.544092	162.027024	169.482925	176.120813	181.776319	186.382433	189.99614	192.721981
GCAM 7.0	NDC_EI_baseWACC	Taiwan	Agricultural Demand|Crops|Other	million t DM/yr	3.8394563	3.3364301	4.728907	4.796010679	4.828642463	4.84193927	4.825018551	4.765780074	4.665628589	4.536874244
GCAM 7.0	NDC_EI_baseWACC	USA	Agricultural Demand|Crops|Other	million t DM/yr	133.6173322	80.981732	78.165119	80.983112	82.732325	84.790268	86.663228	88.24521	89.465319	90.338642
GCAM 7.0	NDC_EI_baseWACC	World	Agricultural Demand|Crops|Other	million t DM/yr	2304.484771	2085.735894	1914.047379	2008.887104	2082.580464	2156.981012	2225.050869	2286.523448	2340.225524	2384.632435
GCAM 7.0	CP_EI_baseWACC	Africa_Eastern	Agricultural Demand|Livestock	million t DM/yr	2.7398306	7.5352582	8.3187429	9.4915969	10.9129719	12.5447842	14.3969516	16.4231789	18.6159475	20.9553974
GCAM 7.0	CP_EI_baseWACC	Africa_Northern	Agricultural Demand|Livestock	million t DM/yr	4.6311668	7.0497546	9.5392049	10.48189562	11.5824758	12.76887714	14.01872921	15.25376166	16.46561917	17.61073666
GCAM 7.0	CP_EI_baseWACC	Africa_Southern	Agricultural Demand|Livestock	million t DM/yr	1.6321464	2.7601934	3.8691759	4.3295402	5.0609619	5.9938591	7.0385429	8.2549537	9.6671603	11.273407
GCAM 7.0	CP_EI_baseWACC	Africa_Western	Agricultural Demand|Livestock	million t DM/yr	6.3070922	7.9693314	8.5928179	9.5373254	11.2644269	13.6330176	17.0836475	21.1419831	25.8507157	31.1670188
GCAM 7.0	CP_EI_baseWACC	Argentina	Agricultural Demand|Livestock	million t DM/yr	1.9080671	5.3494905	7.3412657	7.62319173	7.87687466	8.12378745	8.3514479	8.55444896	8.72504878	8.85971901
GCAM 7.0	CP_EI_baseWACC	Australia_NZ	Agricultural Demand|Livestock	million t DM/yr	5.5035689	8.4300787	9.5024246	10.3072326	10.8575492	11.3693012	11.827232	12.2412447	12.6242832	12.9735277
GCAM 7.0	CP_EI_baseWACC	Brazil	Agricultural Demand|Livestock	million t DM/yr	6.502906	8.9808044	11.014677	11.43489	11.814576	12.160168	12.439576	12.640473	12.762248	12.809374
GCAM 7.0	CP_EI_baseWACC	Canada	Agricultural Demand|Livestock	million t DM/yr	3.1498265	5.5055252	7.1574022	7.5950823	7.9231563	8.2558838	8.5713089	8.8516709	9.0912061	9.2984683
GCAM 7.0	CP_EI_baseWACC	Central America and Caribbean	Agricultural Demand|Livestock	million t DM/yr	1.9419152	2.511478	2.6162076	2.7640019	2.9738015	3.1651793	3.3506576	3.5226961	3.6802118	3.8186293
GCAM 7.0	CP_EI_baseWACC	Central Asia	Agricultural Demand|Livestock	million t DM/yr	5.1751975	7.2363261	8.6877638	9.3412167	10.0190995	10.6256759	11.2122648	11.7891829	12.3483006	12.8536912
GCAM 7.0	CP_EI_baseWACC	China	Agricultural Demand|Livestock	million t DM/yr	68.6940554	83.2569741	100.1515645	110.301695	118.23829	123.38581	126.684228	127.7448467	127.4956505	125.8918049
GCAM 7.0	CP_EI_baseWACC	Colombia	Agricultural Demand|Livestock	million t DM/yr	1.8944338	2.2488283	2.7932426	3.006366734	3.15585899	3.2711486	3.36623746	3.43603213	3.48108006	3.50417465
GCAM 7.0	CP_EI_baseWACC	EU-12	Agricultural Demand|Livestock	million t DM/yr	8.8824957	13.4266713	17.5488916	17.4448276	17.2785868	17.0324087	16.744463	16.4398918	16.1299404	15.8218404
GCAM 7.0	CP_EI_baseWACC	EU-15	Agricultural Demand|Livestock	million t DM/yr	33.2910951	54.8579656	78.224	79.41885	80.5248	81.1488	81.59186	81.91311	82.05787	81.95035
GCAM 7.0	CP_EI_baseWACC	Europe_Eastern	Agricultural Demand|Livestock	million t DM/yr	6.331223	8.0235743	10.0733856	9.8994285	8.9098405	8.9210133	8.7054503	8.4815985	8.2458548	7.9850572
GCAM 7.0	CP_EI_baseWACC	Europe_Non_EU	Agricultural Demand|Livestock	million t DM/yr	4.0894761	5.5904932	7.4265779	7.81171994	8.04853531	8.23774826	8.42401078	8.57460987	8.69465797	8.77382387
GCAM 7.0	CP_EI_baseWACC	European Free Trade Association	Agricultural Demand|Livestock	million t DM/yr	8.6850338	11.4524958	12.8643946	13.2631356	13.5946521	13.8754542	14.1070137	14.3039318	14.480009	14.6164277
GCAM 7.0	CP_EI_baseWACC	India	Agricultural Demand|Livestock	million t DM/yr	27.2981367	32.5806509	39.926659	43.021286	46.777851	50.628807	54.087952	56.954701	59.35654	61.284482
GCAM 7.0	CP_EI_baseWACC	Indonesia	Agricultural Demand|Livestock	million t DM/yr	6.6763954	11.9857266	22.042802	24.193557	26.596118	29.088781	31.216835	33.095209	34.730991	36.072112
GCAM 7.0	CP_EI_baseWACC	Japan	Agricultural Demand|Livestock	million t DM/yr	12.079697	10.9360941	10.865687	11.043798	10.98405	10.81675	10.632715	10.4052379	10.1662785	9.9127184
GCAM 7.0	CP_EI_baseWACC	Mexico	Agricultural Demand|Livestock	million t DM/yr	4.273004	4.7568724	6.501342	6.768261	7.09549	7.404886	7.698641	7.942323	8.132751	8.264427
GCAM 7.0	CP_EI_baseWACC	Middle East	Agricultural Demand|Livestock	million t DM/yr	6.8559742	8.9474705	11.5962427	12.6581761	13.7743162	14.912674	15.9947221	17.0294183	18.0132651	18.9183099
GCAM 7.0	CP_EI_baseWACC	Pakistan	Agricultural Demand|Livestock	million t DM/yr	5.4086773	8.3545789	15.0867485	16.24800791	17.9384281	19.79442538	21.72311904	23.67805947	25.60682102	27.48353324
GCAM 7.0	CP_EI_baseWACC	Russia	Agricultural Demand|Livestock	million t DM/yr	15.7949841	17.5133529	18.3836383	18.5971859	18.4522282	18.27397	18.0783064	17.8677142	17.6818201	17.4614505
GCAM 7.0	CP_EI_baseWACC	South Africa	Agricultural Demand|Livestock	million t DM/yr	1.3214048	1.7196609	2.1770508	2.26165541	2.39658425	2.53956635	2.69677895	2.84495734	2.9784592	3.09855051
GCAM 7.0	CP_EI_baseWACC	South America_Northern	Agricultural Demand|Livestock	million t DM/yr	0.7314623	2.3127231	2.0500469	1.77674029	1.90392458	2.0780653	2.1920971	2.28572321	2.36699364	2.43892405
GCAM 7.0	CP_EI_baseWACC	South America_Southern	Agricultural Demand|Livestock	million t DM/yr	5.1491866	5.0062633	5.3860998	5.7633767	6.1523942	6.4999424	6.8565217	7.1843131	7.4786031	7.7366696
GCAM 7.0	CP_EI_baseWACC	South Asia	Agricultural Demand|Livestock	million t DM/yr	4.2387482	5.4840011	6.7944343	8.0312319	9.51626798	11.25411057	12.89166457	14.57530383	16.2626425	17.87189388
GCAM 7.0	CP_EI_baseWACC	South Korea	Agricultural Demand|Livestock	million t DM/yr	5.8724754	6.0367594	6.6308022	6.9595676	7.1172864	7.2012771	7.1825134	7.0643303	6.8839092	6.6370837
GCAM 7.0	CP_EI_baseWACC	Southeast Asia	Agricultural Demand|Livestock	million t DM/yr	17.5799316	21.9312272	26.014868	28.384652	31.303485	34.193445	36.725726	39.041321	41.160178	43.032978
GCAM 7.0	CP_EI_baseWACC	Taiwan	Agricultural Demand|Livestock	million t DM/yr	2.1384784	2.0331852	2.2770913	2.3385123	2.386361	2.4146456	2.4224929	2.40679	2.368308	2.3114497
GCAM 7.0	CP_EI_baseWACC	USA	Agricultural Demand|Livestock	million t DM/yr	16.8741886	36.075931	52.05507	53.99977	55.36989	56.8956	58.25281	59.39729	60.30356	60.97166
GCAM 7.0	CP_EI_baseWACC	World	Agricultural Demand|Livestock	million t DM/yr	303.6522747	417.8597406	533.5103221	566.0977748	597.8011323	628.5098625	656.5665168	681.3403064	703.9069242	723.6596906
GCAM 7.0	Fossil_NDC	Africa_Eastern	Agricultural Demand|Livestock	million t DM/yr	2.7398306	7.5352582	8.3187429	9.4916569	10.9187019	12.5549042	14.4120716	16.4414289	18.6382575	20.9832174
GCAM 7.0	Fossil_NDC	Africa_Northern	Agricultural Demand|Livestock	million t DM/yr	4.6311668	7.0497546	9.5392049	10.48243562	11.5994358	12.79639714	14.05928921	15.30952166	16.54103917	17.69925666
GCAM 7.0	Fossil_NDC	Africa_Southern	Agricultural Demand|Livestock	million t DM/yr	1.6321464	2.7601934	3.8691759	4.3297002	5.0853019	6.0459991	7.1366329	8.4249737	9.9480303	11.684337
GCAM 7.0	Fossil_NDC	Africa_Western	Agricultural Demand|Livestock	million t DM/yr	6.3070922	7.9693314	8.5928179	9.5378354	11.3631769	13.8008176	17.4116475	21.7194831	26.8008157	32.6008188
GCAM 7.0	Fossil_NDC	Argentina	Agricultural Demand|Livestock	million t DM/yr	1.9080671	5.3494905	7.3412657	7.62321473	7.87850366	8.12641145	8.3555019	8.55977796	8.73192878	8.86757601
GCAM 7.0	Fossil_NDC	Australia_NZ	Agricultural Demand|Livestock	million t DM/yr	5.5035689	8.4300787	9.5024246	10.3073926	10.8641692	11.3779412	11.840342	12.2565747	12.6422032	12.9923577
GCAM 7.0	Fossil_NDC	Brazil	Agricultural Demand|Livestock	million t DM/yr	6.502906	8.9808044	11.014677	11.43499	11.824686	12.174128	12.456266	12.660813	12.790548	12.838524
GCAM 7.0	Fossil_NDC	Canada	Agricultural Demand|Livestock	million t DM/yr	3.1498265	5.5055252	7.1574022	7.5951603	7.9276783	8.2617838	8.5798889	8.8617609	9.1036761	9.3115983
GCAM 7.0	Fossil_NDC	Central America and Caribbean	Agricultural Demand|Livestock	million t DM/yr	1.9419152	2.511478	2.6162076	2.7641219	2.9798015	3.1742593	3.3619876	3.5357161	3.6959318	3.8357193
GCAM 7.0	Fossil_NDC	Central Asia	Agricultural Demand|Livestock	million t DM/yr	5.1751975	7.2363261	8.6877638	9.3412767	10.0224695	10.6311159	11.2205548	11.8000229	12.3629906	12.8715212
GCAM 7.0	Fossil_NDC	China	Agricultural Demand|Livestock	million t DM/yr	68.6940554	83.2569741	100.1515645	110.309995	118.42309	123.68181	127.091228	128.2568467	128.1276505	126.5658049
GCAM 7.0	Fossil_NDC	Colombia	Agricultural Demand|Livestock	million t DM/yr	1.8944338	2.2488283	2.7932426	3.006388734	3.15914999	3.2766446	3.37298046	3.44306313	3.48835406	3.51088665
GCAM 7.0	Fossil_NDC	EU-12	Agricultural Demand|Livestock	million t DM/yr	8.8824957	13.4266713	17.5488916	17.4464176	17.2859268	17.0414487	16.753223	16.4505818	16.1432904	15.8362304
GCAM 7.0	Fossil_NDC	EU-15	Agricultural Demand|Livestock	million t DM/yr	33.2910951	54.8579656	78.224	79.42795	80.5811	81.2208	81.67286	82.01241	82.17877	82.08075
GCAM 7.0	Fossil_NDC	Europe_Eastern	Agricultural Demand|Livestock	million t DM/yr	6.331223	8.0235743	10.0733856	9.8994785	8.9121505	8.9251833	8.7118103	8.4892885	8.2546948	7.9943172
GCAM 7.0	Fossil_NDC	Europe_Non_EU	Agricultural Demand|Livestock	million t DM/yr	4.0894761	5.5904932	7.4265779	7.81174394	8.05173531	8.24198826	8.43105078	8.58347987	8.70557797	8.78577387
GCAM 7.0	Fossil_NDC	European Free Trade Association	Agricultural Demand|Livestock	million t DM/yr	8.6850338	11.4524958	12.8643946	13.2635656	13.6020521	13.8858442	14.1209637	14.3213318	14.501739	14.6397377
GCAM 7.0	Fossil_NDC	India	Agricultural Demand|Livestock	million t DM/yr	27.2981367	32.5806509	39.926659	43.022686	46.812051	50.693607	54.167452	57.074101	59.51864	61.487982
GCAM 7.0	Fossil_NDC	Indonesia	Agricultural Demand|Livestock	million t DM/yr	6.6763954	11.9857266	22.042802	24.194757	26.641018	29.160681	31.315735	33.208609	34.877091	36.233212
GCAM 7.0	Fossil_NDC	Japan	Agricultural Demand|Livestock	million t DM/yr	12.079697	10.9360941	10.865687	11.044808	11.00874	10.85087	10.673705	10.4535779	10.2241285	9.9723084
GCAM 7.0	Fossil_NDC	Mexico	Agricultural Demand|Livestock	million t DM/yr	4.273004	4.7568724	6.501342	6.768691	7.1104	7.420956	7.718351	7.965303	8.162051	8.294337
GCAM 7.0	Fossil_NDC	Middle East	Agricultural Demand|Livestock	million t DM/yr	6.8559742	8.9474705	11.5962427	12.6584461	13.7885662	14.934114	16.0232321	17.0660683	18.0602451	18.9707399
GCAM 7.0	Fossil_NDC	Pakistan	Agricultural Demand|Livestock	million t DM/yr	5.4086773	8.3545789	15.0867485	16.24805191	17.9399381	19.79706538	21.72765904	23.68491947	25.61671102	27.49837324
GCAM 7.0	Fossil_NDC	Russia	Agricultural Demand|Livestock	million t DM/yr	15.7949841	17.5133529	18.3836383	18.5974959	18.4624382	18.28908	18.1067164	17.9040142	17.7140401	17.4947805
GCAM 7.0	Fossil_NDC	South Africa	Agricultural Demand|Livestock	million t DM/yr	1.3214048	1.7196609	2.1770508	2.26168941	2.40014325	2.54495835	2.70455495	2.85434734	2.9899292	3.11172051
GCAM 7.0	Fossil_NDC	South America_Northern	Agricultural Demand|Livestock	million t DM/yr	0.7314623	2.3127231	2.0500469	1.77675229	1.90444158	2.0789613	2.1932221	2.28729921	2.36922364	2.44152905
GCAM 7.0	Fossil_NDC	South America_Southern	Agricultural Demand|Livestock	million t DM/yr	5.1491866	5.0062633	5.3860998	5.7634767	6.1596042	6.5135224	6.8759917	7.2093031	7.5097331	7.7709796
GCAM 7.0	Fossil_NDC	South Asia	Agricultural Demand|Livestock	million t DM/yr	4.2387482	5.4840011	6.7944343	8.0318719	9.54248798	11.30135057	12.96496457	14.67990383	16.4095425	18.05049388
GCAM 7.0	Fossil_NDC	South Korea	Agricultural Demand|Livestock	million t DM/yr	5.8724754	6.0367594	6.6308022	6.9600176	7.1369164	7.2297971	7.2167134	7.1031103	6.9294292	6.6826237
GCAM 7.0	Fossil_NDC	Southeast Asia	Agricultural Demand|Livestock	million t DM/yr	17.5799316	21.9312272	26.014868	28.386452	31.379985	34.321445	36.919726	39.296921	41.499378	43.414078
GCAM 7.0	Fossil_NDC	Taiwan	Agricultural Demand|Livestock	million t DM/yr	2.1384784	2.0331852	2.2770913	2.3386733	2.389923	2.4198476	2.4285629	2.414008	2.377189	2.3205657
GCAM 7.0	Fossil_NDC	USA	Agricultural Demand|Livestock	million t DM/yr	16.8741886	36.075931	52.05507	54.0002	55.39513	56.93327	58.29947	59.45014	60.36579	61.03815
GCAM 7.0	Fossil_NDC	World	Agricultural Demand|Livestock	million t DM/yr	303.6522747	417.8597406	533.5103221	566.1273928	598.5509123	629.7070025	658.3243548	683.7787004	707.2786192	727.8803006
GCAM 7.0	NonFossil_NDC	Africa_Eastern	Agricultural Demand|Livestock	million t DM/yr	2.7398306	7.5352582	8.3187429	9.4916569	10.9186919	12.5549242	14.4119516	16.4410189	18.6372375	20.9813974
GCAM 7.0	NonFossil_NDC	Africa_Northern	Agricultural Demand|Livestock	million t DM/yr	4.6311668	7.0497546	9.5392049	10.48244562	11.5993158	12.79624714	14.05871921	15.30820166	16.53852917	17.69528666
GCAM 7.0	NonFossil_NDC	Africa_Southern	Agricultural Demand|Livestock	million t DM/yr	1.6321464	2.7601934	3.8691759	4.3297102	5.0852919	6.0459891	7.1364829	8.4246437	9.9473403	11.682887
GCAM 7.0	NonFossil_NDC	Africa_Western	Agricultural Demand|Livestock	million t DM/yr	6.3070922	7.9693314	8.5928179	9.5378454	11.3630969	13.8006176	17.4106475	21.7166831	26.7958157	32.5932188
GCAM 7.0	NonFossil_NDC	Argentina	Agricultural Demand|Livestock	million t DM/yr	1.9080671	5.3494905	7.3412657	7.62321473	7.87850266	8.12641745	8.3554909	8.55972596	8.73182578	8.86742801
GCAM 7.0	NonFossil_NDC	Australia_NZ	Agricultural Demand|Livestock	million t DM/yr	5.5035689	8.4300787	9.5024246	10.3074026	10.8641692	11.3779912	11.840322	12.2566847	12.6421832	12.9920677
GCAM 7.0	NonFossil_NDC	Brazil	Agricultural Demand|Livestock	million t DM/yr	6.502906	8.9808044	11.014677	11.43499	11.824686	12.174168	12.456246	12.660603	12.790058	12.837684
GCAM 7.0	NonFossil_NDC	Canada	Agricultural Demand|Livestock	million t DM/yr	3.1498265	5.5055252	7.1574022	7.5951623	7.9276743	8.2618138	8.5798689	8.8616309	9.1033961	9.3111583
GCAM 7.0	NonFossil_NDC	Central America and Caribbean	Agricultural Demand|Livestock	million t DM/yr	1.9419152	2.511478	2.6162076	2.7641229	2.9798015	3.1742693	3.3619376	3.5355561	3.6956118	3.8352493
GCAM 7.0	NonFossil_NDC	Central Asia	Agricultural Demand|Livestock	million t DM/yr	5.1751975	7.2363261	8.6877638	9.3412767	10.0224595	10.6311459	11.2205248	11.7999029	12.3627306	12.8710812
GCAM 7.0	NonFossil_NDC	China	Agricultural Demand|Livestock	million t DM/yr	68.6940554	83.2569741	100.1515645	110.310095	118.42259	123.68381	127.088228	128.2458467	128.1086505	126.5398049
GCAM 7.0	NonFossil_NDC	Colombia	Agricultural Demand|Livestock	million t DM/yr	1.8944338	2.2488283	2.7932426	3.006388734	3.15915299	3.2766356	3.37294746	3.44298913	3.48822006	3.51005965
GCAM 7.0	NonFossil_NDC	EU-12	Agricultural Demand|Livestock	million t DM/yr	8.8824957	13.4266713	17.5488916	17.4464176	17.2859068	17.0414787	16.753173	16.4503918	16.1429004	15.8356304
GCAM 7.0	NonFossil_NDC	EU-15	Agricultural Demand|Livestock	million t DM/yr	33.2910951	54.8579656	78.224	79.42795	80.5811	81.221	81.67246	82.01091	82.17567	82.07605
GCAM 7.0	NonFossil_NDC	Europe_Eastern	Agricultural Demand|Livestock	million t DM/yr	6.331223	8.0235743	10.0733856	9.8994885	8.9121475	8.9251933	8.7117703	8.4891385	8.2544348	7.9939672
GCAM 7.0	NonFossil_NDC	Europe_Non_EU	Agricultural Demand|Livestock	million t DM/yr	4.0894761	5.5904932	7.4265779	7.81174494	8.05172531	8.24196826	8.43095078	8.58325987	8.70516797	8.78523387
GCAM 7.0	NonFossil_NDC	European Free Trade Association	Agricultural Demand|Livestock	million t DM/yr	8.6850338	11.4524958	12.8643946	13.2635656	13.6020721	13.8859542	14.1209137	14.3210218	14.501149	14.6388277
GCAM 7.0	NonFossil_NDC	India	Agricultural Demand|Livestock	million t DM/yr	27.2981367	32.5806509	39.926659	43.023286	46.809251	50.686807	54.154852	57.055801	59.49524	61.463982
GCAM 7.0	NonFossil_NDC	Indonesia	Agricultural Demand|Livestock	million t DM/yr	6.6763954	11.9857266	22.042802	24.194757	26.640818	29.160181	31.313935	33.204109	34.868791	36.221712
GCAM 7.0	NonFossil_NDC	Japan	Agricultural Demand|Livestock	million t DM/yr	12.079697	10.9360941	10.865687	11.044828	11.00871	10.85101	10.673485	10.4528479	10.2226785	9.9701184
GCAM 7.0	NonFossil_NDC	Mexico	Agricultural Demand|Livestock	million t DM/yr	4.273004	4.7568724	6.501342	6.768691	7.1104	7.420946	7.718261	7.964973	8.161401	8.293357
GCAM 7.0	NonFossil_NDC	Middle East	Agricultural Demand|Livestock	million t DM/yr	6.8559742	8.9474705	11.5962427	12.6584561	13.7885262	14.934174	16.0230421	17.0655183	18.0590851	18.9688099
GCAM 7.0	NonFossil_NDC	Pakistan	Agricultural Demand|Livestock	million t DM/yr	5.4086773	8.3545789	15.0867485	16.24805391	17.9398081	19.79691538	21.72732904	23.68436947	25.61624102	27.49810324
GCAM 7.0	NonFossil_NDC	Russia	Agricultural Demand|Livestock	million t DM/yr	15.7949841	17.5133529	18.3836383	18.5974959	18.4624582	18.28914	18.1066064	17.9036042	17.7132701	17.4937105
GCAM 7.0	NonFossil_NDC	South Africa	Agricultural Demand|Livestock	million t DM/yr	1.3214048	1.7196609	2.1770508	2.26169041	2.40014025	2.54495935	2.70452895	2.85425734	2.9897192	3.11135051
GCAM 7.0	NonFossil_NDC	South America_Northern	Agricultural Demand|Livestock	million t DM/yr	0.7314623	2.3127231	2.0500469	1.77675329	1.90443858	2.0789643	2.1932111	2.28727321	2.36916164	2.44140705
GCAM 7.0	NonFossil_NDC	South America_Southern	Agricultural Demand|Livestock	million t DM/yr	5.1491866	5.0062633	5.3860998	5.7634767	6.1595942	6.5135324	6.8759417	7.2091331	7.5093931	7.7704596
GCAM 7.0	NonFossil_NDC	South Asia	Agricultural Demand|Livestock	million t DM/yr	4.2387482	5.4840011	6.7944343	8.0318919	9.54224798	11.30105057	12.96376457	14.67760383	16.4052425	18.04399388
GCAM 7.0	NonFossil_NDC	South Korea	Agricultural Demand|Livestock	million t DM/yr	5.8724754	6.0367594	6.6308022	6.9600276	7.1368864	7.2298571	7.2165434	7.1026003	6.9284692	6.6811837
GCAM 7.0	NonFossil_NDC	Southeast Asia	Agricultural Demand|Livestock	million t DM/yr	17.5799316	21.9312272	26.014868	28.386452	31.379885	34.321345	36.918726	39.293921	41.493578	43.405578
GCAM 7.0	NonFossil_NDC	Taiwan	Agricultural Demand|Livestock	million t DM/yr	2.1384784	2.0331852	2.2770913	2.3386743	2.389919	2.4198626	2.4285369	2.413901	2.376966	2.3202167
GCAM 7.0	NonFossil_NDC	USA	Agricultural Demand|Livestock	million t DM/yr	16.8741886	36.075931	52.05507	54.0002	55.39514	56.93336	58.29911	59.44871	60.36278	61.0335
GCAM 7.0	NonFossil_NDC	World	Agricultural Demand|Livestock	million t DM/yr	303.6522747	417.8597406	533.5103221	566.1282118	598.5466073	629.7017285	658.3005078	683.7268314	707.1929372	727.7645146
GCAM 7.0	NDC_EI_baseWACC	Africa_Eastern	Agricultural Demand|Livestock	million t DM/yr	2.7398306	7.5352582	8.3187429	9.4916569	10.9186719	12.5548942	14.4120116	16.4408289	18.6376175	20.9822574
GCAM 7.0	NDC_EI_baseWACC	Africa_Northern	Agricultural Demand|Livestock	million t DM/yr	4.6311668	7.0497546	9.5392049	10.48244562	11.5992858	12.79617714	14.05889921	15.30795166	16.53950917	17.69720666
GCAM 7.0	NDC_EI_baseWACC	Africa_Southern	Agricultural Demand|Livestock	million t DM/yr	1.6321464	2.7601934	3.8691759	4.3297102	5.0852719	6.0459591	7.1365629	8.4244037	9.9474703	11.683467
GCAM 7.0	NDC_EI_baseWACC	Africa_Western	Agricultural Demand|Livestock	million t DM/yr	6.3070922	7.9693314	8.5928179	9.5378454	11.3630669	13.8005176	17.4111475	21.7164831	26.7977157	32.5966188
GCAM 7.0	NDC_EI_baseWACC	Argentina	Agricultural Demand|Livestock	million t DM/yr	1.9080671	5.3494905	7.3412657	7.62321573	7.87849966	8.12641145	8.3554979	8.55971296	8.73188178	8.86751801
GCAM 7.0	NDC_EI_baseWACC	Australia_NZ	Agricultural Demand|Livestock	million t DM/yr	5.5035689	8.4300787	9.5024246	10.3074026	10.8641592	11.3779712	11.840322	12.2564247	12.6420432	12.9921577
GCAM 7.0	NDC_EI_baseWACC	Brazil	Agricultural Demand|Livestock	million t DM/yr	6.502906	8.9808044	11.014677	11.43499	11.824666	12.174118	12.456256	12.660543	12.790288	12.837994
GCAM 7.0	NDC_EI_baseWACC	Canada	Agricultural Demand|Livestock	million t DM/yr	3.1498265	5.5055252	7.1574022	7.5951623	7.9276643	8.2617838	8.5798689	8.8615409	9.1035161	9.3113783
GCAM 7.0	NDC_EI_baseWACC	Central America and Caribbean	Agricultural Demand|Livestock	million t DM/yr	1.9419152	2.511478	2.6162076	2.7641229	2.9797915	3.1742493	3.3619176	3.5354961	3.6957218	3.8354593
GCAM 7.0	NDC_EI_baseWACC	Central Asia	Agricultural Demand|Livestock	million t DM/yr	5.1751975	7.2363261	8.6877638	9.3412767	10.0224495	10.6311059	11.2205148	11.7998229	12.3628106	12.8712712
GCAM 7.0	NDC_EI_baseWACC	China	Agricultural Demand|Livestock	million t DM/yr	68.6940554	83.2569741	100.1515645	110.310095	118.42219	123.68281	127.089228	128.2448467	128.1176505	126.5538049
GCAM 7.0	NDC_EI_baseWACC	Colombia	Agricultural Demand|Livestock	million t DM/yr	1.8944338	2.2488283	2.7932426	3.006388734	3.15915999	3.2766506	3.37298546	3.44300813	3.48830306	3.51081765
GCAM 7.0	NDC_EI_baseWACC	EU-12	Agricultural Demand|Livestock	million t DM/yr	8.8824957	13.4266713	17.5488916	17.4464176	17.2858968	17.0414487	16.753173	16.4503318	16.1430704	15.8359504
GCAM 7.0	NDC_EI_baseWACC	EU-15	Agricultural Demand|Livestock	million t DM/yr	33.2910951	54.8579656	78.224	79.42795	80.581	81.2208	81.67256	82.01031	82.17707	82.07855
GCAM 7.0	NDC_EI_baseWACC	Europe_Eastern	Agricultural Demand|Livestock	million t DM/yr	6.331223	8.0235743	10.0733856	9.8994885	8.9121405	8.9251733	8.7118003	8.4890985	8.2545648	7.9941572
GCAM 7.0	NDC_EI_baseWACC	Europe_Non_EU	Agricultural Demand|Livestock	million t DM/yr	4.0894761	5.5904932	7.4265779	7.81174494	8.05171531	8.24193826	8.43096078	8.58327987	8.70531797	8.78548387
GCAM 7.0	NDC_EI_baseWACC	European Free Trade Association	Agricultural Demand|Livestock	million t DM/yr	8.6850338	11.4524958	12.8643946	13.2635656	13.6018221	13.8858442	14.1209137	14.3209418	14.501419	14.6393077
GCAM 7.0	NDC_EI_baseWACC	India	Agricultural Demand|Livestock	million t DM/yr	27.2981367	32.5806509	39.926659	43.023286	46.809151	50.686707	54.157952	57.058801	59.50224	61.471082
GCAM 7.0	NDC_EI_baseWACC	Indonesia	Agricultural Demand|Livestock	million t DM/yr	6.6763954	11.9857266	22.042802	24.194757	26.640718	29.160081	31.314435	33.203509	34.871791	36.226412
GCAM 7.0	NDC_EI_baseWACC	Japan	Agricultural Demand|Livestock	million t DM/yr	12.079697	10.9360941	10.865687	11.044828	11.00863	10.85086	10.673555	10.4525379	10.2232685	9.9711684
GCAM 7.0	NDC_EI_baseWACC	Mexico	Agricultural Demand|Livestock	million t DM/yr	4.273004	4.7568724	6.501342	6.768691	7.11038	7.420906	7.718291	7.964873	8.161681	8.293847
GCAM 7.0	NDC_EI_baseWACC	Middle East	Agricultural Demand|Livestock	million t DM/yr	6.8559742	8.9474705	11.5962427	12.6584561	13.7884762	14.934044	16.0230721	17.0651583	18.0593551	18.9695599
GCAM 7.0	NDC_EI_baseWACC	Pakistan	Agricultural Demand|Livestock	million t DM/yr	5.4086773	8.3545789	15.0867485	16.24805391	17.9397981	19.79684538	21.72735904	23.68435947	25.61643102	27.49863324
GCAM 7.0	NDC_EI_baseWACC	Russia	Agricultural Demand|Livestock	million t DM/yr	15.7949841	17.5133529	18.3836383	18.5974959	18.4623882	18.28901	18.1066564	17.9033542	17.7136501	17.4942905
GCAM 7.0	NDC_EI_baseWACC	South Africa	Agricultural Demand|Livestock	million t DM/yr	1.3214048	1.7196609	2.1770508	2.26169041	2.40013525	2.54494735	2.70453495	2.85422734	2.9897992	3.11155051
GCAM 7.0	NDC_EI_baseWACC	South America_Northern	Agricultural Demand|Livestock	million t DM/yr	0.7314623	2.3127231	2.0500469	1.77675329	1.90443658	2.0789583	2.1932151	2.28724521	2.36916864	2.44144805
GCAM 7.0	NDC_EI_baseWACC	South America_Southern	Agricultural Demand|Livestock	million t DM/yr	5.1491866	5.0062633	5.3860998	5.7634767	6.1595842	6.5135124	6.8759617	7.2090331	7.5095231	7.7707096
GCAM 7.0	NDC_EI_baseWACC	South Asia	Agricultural Demand|Livestock	million t DM/yr	4.2387482	5.4840011	6.7944343	8.0318919	9.54218798	11.30088057	12.96406457	14.67710383	16.4065425	18.04669388
GCAM 7.0	NDC_EI_baseWACC	South Korea	Agricultural Demand|Livestock	million t DM/yr	5.8724754	6.0367594	6.6308022	6.9600276	7.1368364	7.2297571	7.2166134	7.1023603	6.9287692	6.6817637
GCAM 7.0	NDC_EI_baseWACC	Southeast Asia	Agricultural Demand|Livestock	million t DM/yr	17.5799316	21.9312272	26.014868	28.386452	31.379785	34.321045	36.919126	39.292921	41.495878	43.409578
GCAM 7.0	NDC_EI_baseWACC	Taiwan	Agricultural Demand|Livestock	million t DM/yr	2.1384784	2.0331852	2.2770913	2.3386743	2.38991	2.4198406	2.4285469	2.413861	2.377067	2.3203887
GCAM 7.0	NDC_EI_baseWACC	USA	Agricultural Demand|Livestock	million t DM/yr	16.8741886	36.075931	52.05507	54.0002	55.39507	56.93322	58.2993	59.449	60.36493	61.03701
GCAM 7.0	NDC_EI_baseWACC	World	Agricultural Demand|Livestock	million t DM/yr	303.6522747	417.8597406	533.5103221	566.1282128	598.5449383	629.6984675	658.3073028	683.7233694	707.2260642	727.8175356
GCAM 7.0	CP_EI_baseWACC	Africa_Eastern	Agricultural Demand|Livestock|Food	million t DM/yr	1.69982	2.06759	2.23172	2.56508	3.07547	3.74652	4.60911	5.63501	6.82682	8.17358
GCAM 7.0	CP_EI_baseWACC	Africa_Northern	Agricultural Demand|Livestock|Food	million t DM/yr	2.37975	3.04195	4.00873	4.45322	5.10711	5.87271	6.71768	7.54697	8.36829	9.15792
GCAM 7.0	CP_EI_baseWACC	Africa_Southern	Agricultural Demand|Livestock|Food	million t DM/yr	1.15852	1.51251	2.18922	2.37765	2.82134	3.44345	4.15848	5.03062	6.09019	7.34006
GCAM 7.0	CP_EI_baseWACC	Africa_Western	Agricultural Demand|Livestock|Food	million t DM/yr	5.45276	6.84804	7.49484	8.27731	9.82676	12.0006	15.2432	19.0841	23.5696	28.6605
GCAM 7.0	CP_EI_baseWACC	Argentina	Agricultural Demand|Livestock|Food	million t DM/yr	0.683893	0.570029	0.622672	0.613324	0.665487	0.701526	0.734843	0.763335	0.788614	0.810896
GCAM 7.0	CP_EI_baseWACC	Australia_NZ	Agricultural Demand|Livestock|Food	million t DM/yr	0.814558	1.02564	1.17866	1.28138	1.37437	1.46038	1.53627	1.6075	1.6764	1.73926
GCAM 7.0	CP_EI_baseWACC	Brazil	Agricultural Demand|Livestock|Food	million t DM/yr	1.87697	2.33432	2.52042	2.5985	2.74261	2.87091	2.98678	3.08092	3.15589	3.2078
GCAM 7.0	CP_EI_baseWACC	Canada	Agricultural Demand|Livestock|Food	million t DM/yr	0.84628	0.870251	0.876749	0.926591	0.987799	1.04095	1.08952	1.13375	1.17371	1.20949
GCAM 7.0	CP_EI_baseWACC	Central America and Caribbean	Agricultural Demand|Livestock|Food	million t DM/yr	0.777351	0.844515	0.888018	0.939496	1.06209	1.16747	1.27528	1.37928	1.48024	1.57405
GCAM 7.0	CP_EI_baseWACC	Central Asia	Agricultural Demand|Livestock|Food	million t DM/yr	0.568389	0.760589	1.01391	1.10454	1.25202	1.38893	1.53767	1.68031	1.81058	1.9261
GCAM 7.0	CP_EI_baseWACC	China	Agricultural Demand|Livestock|Food	million t DM/yr	54.371	64.6385	77.2261	86.8122	94.7339	100.012	103.563	104.977	105.174	104.163
GCAM 7.0	CP_EI_baseWACC	Colombia	Agricultural Demand|Livestock|Food	million t DM/yr	0.46221	0.467515	0.530428	0.563955	0.624039	0.666223	0.698147	0.722871	0.741386	0.754437
GCAM 7.0	CP_EI_baseWACC	EU-12	Agricultural Demand|Livestock|Food	million t DM/yr	1.90745	1.78115	1.60652	1.65767	1.73034	1.77685	1.79666	1.80074	1.79765	1.7895
GCAM 7.0	CP_EI_baseWACC	EU-15	Agricultural Demand|Livestock|Food	million t DM/yr	10.658	11.3101	11.5166	11.7218	12.1987	12.479	12.6991	12.9121	13.1098	13.2544
GCAM 7.0	CP_EI_baseWACC	Europe_Eastern	Agricultural Demand|Livestock|Food	million t DM/yr	1.08466	1.19041	1.04265	1.05615	0.948912	1.01298	1.04476	1.06281	1.07208	1.07045
GCAM 7.0	CP_EI_baseWACC	Europe_Non_EU	Agricultural Demand|Livestock|Food	million t DM/yr	0.875885	0.926203	0.89064	0.969512	1.06122	1.12439	1.18454	1.23301	1.27517	1.30884
GCAM 7.0	CP_EI_baseWACC	European Free Trade Association	Agricultural Demand|Livestock|Food	million t DM/yr	2.24058	2.14966	2.1514	2.2022	2.31411	2.39522	2.4612	2.51813	2.57209	2.61848
GCAM 7.0	CP_EI_baseWACC	India	Agricultural Demand|Livestock|Food	million t DM/yr	6.38398	7.54008	8.87757	10.2048	12.5862	14.9949	17.1873	18.996	20.5675	21.8925
GCAM 7.0	CP_EI_baseWACC	Indonesia	Agricultural Demand|Livestock|Food	million t DM/yr	5.24603	7.06337	10.3841	11.9404	13.8866	15.9137	17.6403	19.1818	20.56	21.7314
GCAM 7.0	CP_EI_baseWACC	Japan	Agricultural Demand|Livestock|Food	million t DM/yr	8.21403	7.25759	6.56079	6.80059	6.85049	6.79915	6.73652	6.63552	6.52334	6.39291
GCAM 7.0	CP_EI_baseWACC	Mexico	Agricultural Demand|Livestock|Food	million t DM/yr	2.14013	2.19511	2.54292	2.60648	2.79322	2.96055	3.13058	3.27669	3.40195	3.50215
GCAM 7.0	CP_EI_baseWACC	Middle East	Agricultural Demand|Livestock|Food	million t DM/yr	1.88537	2.41383	3.04833	3.28185	3.72401	4.12946	4.52762	4.90505	5.26873	5.60948
GCAM 7.0	CP_EI_baseWACC	Pakistan	Agricultural Demand|Livestock|Food	million t DM/yr	0.810435	0.80344	0.862591	0.975409	1.14195	1.36775	1.64193	1.95256	2.29903	2.67432
GCAM 7.0	CP_EI_baseWACC	Russia	Agricultural Demand|Livestock|Food	million t DM/yr	3.59012	4.50234	4.3734	4.45889	4.51199	4.5348	4.55246	4.54885	4.55209	4.52666
GCAM 7.0	CP_EI_baseWACC	South Africa	Agricultural Demand|Livestock|Food	million t DM/yr	0.69217	0.622849	0.752137	0.752981	0.813435	0.87828	0.966314	1.05187	1.13025	1.205
GCAM 7.0	CP_EI_baseWACC	South America_Northern	Agricultural Demand|Livestock|Food	million t DM/yr	0.530722	0.462012	0.421	0.231016	0.300318	0.358193	0.395838	0.430059	0.465276	0.500494
GCAM 7.0	CP_EI_baseWACC	South America_Southern	Agricultural Demand|Livestock|Food	million t DM/yr	1.50887	1.60909	1.67104	1.75351	1.94936	2.11664	2.29607	2.4677	2.62969	2.77973
GCAM 7.0	CP_EI_baseWACC	South Asia	Agricultural Demand|Livestock|Food	million t DM/yr	2.9128	3.81514	4.82121	5.92278	7.26414	8.87294	10.3935	11.9736	13.5693	15.0979
GCAM 7.0	CP_EI_baseWACC	South Korea	Agricultural Demand|Livestock|Food	million t DM/yr	3.47862	4.05709	4.47468	4.75802	4.92168	5.02151	5.03301	4.96454	4.84979	4.68469
GCAM 7.0	CP_EI_baseWACC	Southeast Asia	Agricultural Demand|Livestock|Food	million t DM/yr	12.4897	15.0602	16.1848	18.0115	20.453	22.918	25.0882	27.1089	28.9964	30.6947
GCAM 7.0	CP_EI_baseWACC	Taiwan	Agricultural Demand|Livestock|Food	million t DM/yr	0.818049	0.843718	0.815911	0.856598	0.89436	0.918536	0.931614	0.934215	0.926678	0.909606
GCAM 7.0	CP_EI_baseWACC	USA	Agricultural Demand|Livestock|Food	million t DM/yr	6.97731	6.99253	7.81356	8.16335	8.54342	8.90438	9.20144	9.45049	9.66614	9.83998
GCAM 7.0	CP_EI_baseWACC	World	Agricultural Demand|Livestock|Food	million t DM/yr	145.536412	167.577361	191.593316	210.838752	233.16045	253.848898	273.058936	290.0463	306.088674	320.800283
GCAM 7.0	Fossil_NDC	Africa_Eastern	Agricultural Demand|Livestock|Food	million t DM/yr	1.69982	2.06759	2.23172	2.56514	3.0812	3.75664	4.62423	5.65326	6.84913	8.2014
GCAM 7.0	Fossil_NDC	Africa_Northern	Agricultural Demand|Livestock|Food	million t DM/yr	2.37975	3.04195	4.00873	4.45376	5.12407	5.90023	6.75824	7.60273	8.44371	9.24644
GCAM 7.0	Fossil_NDC	Africa_Southern	Agricultural Demand|Livestock|Food	million t DM/yr	1.15852	1.51251	2.18922	2.37781	2.84568	3.49559	4.25657	5.20064	6.37106	7.75099
GCAM 7.0	Fossil_NDC	Africa_Western	Agricultural Demand|Livestock|Food	million t DM/yr	5.45276	6.84804	7.49484	8.27782	9.92551	12.1684	15.5712	19.6616	24.5197	30.0943
GCAM 7.0	Fossil_NDC	Argentina	Agricultural Demand|Livestock|Food	million t DM/yr	0.683893	0.570029	0.622672	0.613347	0.667116	0.70415	0.738897	0.768664	0.795494	0.818753
GCAM 7.0	Fossil_NDC	Australia_NZ	Agricultural Demand|Livestock|Food	million t DM/yr	0.814558	1.02564	1.17866	1.28154	1.38099	1.46902	1.54938	1.62283	1.69432	1.75809
GCAM 7.0	Fossil_NDC	Brazil	Agricultural Demand|Livestock|Food	million t DM/yr	1.87697	2.33432	2.52042	2.5986	2.75272	2.88487	3.00347	3.10126	3.18419	3.23695
GCAM 7.0	Fossil_NDC	Canada	Agricultural Demand|Livestock|Food	million t DM/yr	0.84628	0.870251	0.876749	0.926669	0.992321	1.04685	1.0981	1.14384	1.18618	1.22262
GCAM 7.0	Fossil_NDC	Central America and Caribbean	Agricultural Demand|Livestock|Food	million t DM/yr	0.777351	0.844515	0.888018	0.939616	1.06809	1.17655	1.28661	1.3923	1.49596	1.59114
GCAM 7.0	Fossil_NDC	Central Asia	Agricultural Demand|Livestock|Food	million t DM/yr	0.568389	0.760589	1.01391	1.1046	1.25539	1.39437	1.54596	1.69115	1.82527	1.94393
GCAM 7.0	Fossil_NDC	China	Agricultural Demand|Livestock|Food	million t DM/yr	54.371	64.6385	77.2261	86.8205	94.9187	100.308	103.97	105.489	105.806	104.837
GCAM 7.0	Fossil_NDC	Colombia	Agricultural Demand|Livestock|Food	million t DM/yr	0.46221	0.467515	0.530428	0.563977	0.62733	0.671719	0.70489	0.729902	0.74866	0.761149
GCAM 7.0	Fossil_NDC	EU-12	Agricultural Demand|Livestock|Food	million t DM/yr	1.90745	1.78115	1.60652	1.65926	1.73768	1.78589	1.80542	1.81143	1.811	1.80389
GCAM 7.0	Fossil_NDC	EU-15	Agricultural Demand|Livestock|Food	million t DM/yr	10.658	11.3101	11.5166	11.7309	12.255	12.551	12.7801	13.0114	13.2307	13.3848
GCAM 7.0	Fossil_NDC	Europe_Eastern	Agricultural Demand|Livestock|Food	million t DM/yr	1.08466	1.19041	1.04265	1.0562	0.951222	1.01715	1.05112	1.0705	1.08092	1.07971
GCAM 7.0	Fossil_NDC	Europe_Non_EU	Agricultural Demand|Livestock|Food	million t DM/yr	0.875885	0.926203	0.89064	0.969536	1.06442	1.12863	1.19158	1.24188	1.28609	1.32079
GCAM 7.0	Fossil_NDC	European Free Trade Association	Agricultural Demand|Livestock|Food	million t DM/yr	2.24058	2.14966	2.1514	2.20263	2.32151	2.40561	2.47515	2.53553	2.59382	2.64179
GCAM 7.0	Fossil_NDC	India	Agricultural Demand|Livestock|Food	million t DM/yr	6.38398	7.54008	8.87757	10.2062	12.6204	15.0597	17.2668	19.1154	20.7296	22.096
GCAM 7.0	Fossil_NDC	Indonesia	Agricultural Demand|Livestock|Food	million t DM/yr	5.24603	7.06337	10.3841	11.9416	13.9315	15.9856	17.7392	19.2952	20.7061	21.8925
GCAM 7.0	Fossil_NDC	Japan	Agricultural Demand|Livestock|Food	million t DM/yr	8.21403	7.25759	6.56079	6.8016	6.87518	6.83327	6.77751	6.68386	6.58119	6.4525
GCAM 7.0	Fossil_NDC	Mexico	Agricultural Demand|Livestock|Food	million t DM/yr	2.14013	2.19511	2.54292	2.60691	2.80813	2.97662	3.15029	3.29967	3.43125	3.53206
GCAM 7.0	Fossil_NDC	Middle East	Agricultural Demand|Livestock|Food	million t DM/yr	1.88537	2.41383	3.04833	3.28212	3.73826	4.1509	4.55613	4.9417	5.31571	5.66191
GCAM 7.0	Fossil_NDC	Pakistan	Agricultural Demand|Livestock|Food	million t DM/yr	0.810435	0.80344	0.862591	0.975453	1.14346	1.37039	1.64647	1.95942	2.30892	2.68916
GCAM 7.0	Fossil_NDC	Russia	Agricultural Demand|Livestock|Food	million t DM/yr	3.59012	4.50234	4.3734	4.4592	4.5222	4.54991	4.58087	4.58515	4.58431	4.55999
GCAM 7.0	Fossil_NDC	South Africa	Agricultural Demand|Livestock|Food	million t DM/yr	0.69217	0.622849	0.752137	0.753015	0.816994	0.883672	0.97409	1.06126	1.14172	1.21817
GCAM 7.0	Fossil_NDC	South America_Northern	Agricultural Demand|Livestock|Food	million t DM/yr	0.530722	0.462012	0.421	0.231028	0.300835	0.359089	0.396963	0.431635	0.467506	0.503099
GCAM 7.0	Fossil_NDC	South America_Southern	Agricultural Demand|Livestock|Food	million t DM/yr	1.50887	1.60909	1.67104	1.75361	1.95657	2.13022	2.31554	2.49269	2.66082	2.81404
GCAM 7.0	Fossil_NDC	South Asia	Agricultural Demand|Livestock|Food	million t DM/yr	2.9128	3.81514	4.82121	5.92342	7.29036	8.92018	10.4668	12.0782	13.7162	15.2765
GCAM 7.0	Fossil_NDC	South Korea	Agricultural Demand|Livestock|Food	million t DM/yr	3.47862	4.05709	4.47468	4.75847	4.94131	5.05003	5.06721	5.00332	4.89531	4.73023
GCAM 7.0	Fossil_NDC	Southeast Asia	Agricultural Demand|Livestock|Food	million t DM/yr	12.4897	15.0602	16.1848	18.0133	20.5295	23.046	25.2822	27.3645	29.3356	31.0758
GCAM 7.0	Fossil_NDC	Taiwan	Agricultural Demand|Livestock|Food	million t DM/yr	0.818049	0.843718	0.815911	0.856759	0.897922	0.923738	0.937684	0.941433	0.935559	0.918722
GCAM 7.0	Fossil_NDC	USA	Agricultural Demand|Livestock|Food	million t DM/yr	6.97731	6.99253	7.81356	8.16378	8.56866	8.94205	9.2481	9.50334	9.72837	9.90647
GCAM 7.0	Fossil_NDC	World	Agricultural Demand|Livestock|Food	million t DM/yr	145.536412	167.577361	191.593316	210.86837	233.91023	255.046038	274.816774	292.484694	309.460369	325.020893
GCAM 7.0	NonFossil_NDC	Africa_Eastern	Agricultural Demand|Livestock|Food	million t DM/yr	1.69982	2.06759	2.23172	2.56514	3.08119	3.75666	4.62411	5.65285	6.84811	8.19958
GCAM 7.0	NonFossil_NDC	Africa_Northern	Agricultural Demand|Livestock|Food	million t DM/yr	2.37975	3.04195	4.00873	4.45377	5.12395	5.90008	6.75767	7.60141	8.4412	9.24247
GCAM 7.0	NonFossil_NDC	Africa_Southern	Agricultural Demand|Livestock|Food	million t DM/yr	1.15852	1.51251	2.18922	2.37782	2.84567	3.49558	4.25642	5.20031	6.37037	7.74954
GCAM 7.0	NonFossil_NDC	Africa_Western	Agricultural Demand|Livestock|Food	million t DM/yr	5.45276	6.84804	7.49484	8.27783	9.92543	12.1682	15.5702	19.6588	24.5147	30.0867
GCAM 7.0	NonFossil_NDC	Argentina	Agricultural Demand|Livestock|Food	million t DM/yr	0.683893	0.570029	0.622672	0.613347	0.667115	0.704156	0.738886	0.768612	0.795391	0.818605
GCAM 7.0	NonFossil_NDC	Australia_NZ	Agricultural Demand|Livestock|Food	million t DM/yr	0.814558	1.02564	1.17866	1.28155	1.38099	1.46907	1.54936	1.62294	1.6943	1.7578
GCAM 7.0	NonFossil_NDC	Brazil	Agricultural Demand|Livestock|Food	million t DM/yr	1.87697	2.33432	2.52042	2.5986	2.75272	2.88491	3.00345	3.10105	3.1837	3.23611
GCAM 7.0	NonFossil_NDC	Canada	Agricultural Demand|Livestock|Food	million t DM/yr	0.84628	0.870251	0.876749	0.926671	0.992317	1.04688	1.09808	1.14371	1.1859	1.22218
GCAM 7.0	NonFossil_NDC	Central America and Caribbean	Agricultural Demand|Livestock|Food	million t DM/yr	0.777351	0.844515	0.888018	0.939617	1.06809	1.17656	1.28656	1.39214	1.49564	1.59067
GCAM 7.0	NonFossil_NDC	Central Asia	Agricultural Demand|Livestock|Food	million t DM/yr	0.568389	0.760589	1.01391	1.1046	1.25538	1.3944	1.54593	1.69103	1.82501	1.94349
GCAM 7.0	NonFossil_NDC	China	Agricultural Demand|Livestock|Food	million t DM/yr	54.371	64.6385	77.2261	86.8206	94.9182	100.31	103.967	105.478	105.787	104.811
GCAM 7.0	NonFossil_NDC	Colombia	Agricultural Demand|Livestock|Food	million t DM/yr	0.46221	0.467515	0.530428	0.563977	0.627333	0.67171	0.704857	0.729828	0.748526	0.760322
GCAM 7.0	NonFossil_NDC	EU-12	Agricultural Demand|Livestock|Food	million t DM/yr	1.90745	1.78115	1.60652	1.65926	1.73766	1.78592	1.80537	1.81124	1.81061	1.80329
GCAM 7.0	NonFossil_NDC	EU-15	Agricultural Demand|Livestock|Food	million t DM/yr	10.658	11.3101	11.5166	11.7309	12.255	12.5512	12.7797	13.0099	13.2276	13.3801
GCAM 7.0	NonFossil_NDC	Europe_Eastern	Agricultural Demand|Livestock|Food	million t DM/yr	1.08466	1.19041	1.04265	1.05621	0.951219	1.01716	1.05108	1.07035	1.08066	1.07936
GCAM 7.0	NonFossil_NDC	Europe_Non_EU	Agricultural Demand|Livestock|Food	million t DM/yr	0.875885	0.926203	0.89064	0.969537	1.06441	1.12861	1.19148	1.24166	1.28568	1.32025
GCAM 7.0	NonFossil_NDC	European Free Trade Association	Agricultural Demand|Livestock|Food	million t DM/yr	2.24058	2.14966	2.1514	2.20263	2.32153	2.40572	2.4751	2.53522	2.59323	2.64088
GCAM 7.0	NonFossil_NDC	India	Agricultural Demand|Livestock|Food	million t DM/yr	6.38398	7.54008	8.87757	10.2068	12.6176	15.0529	17.2542	19.0971	20.7062	22.072
GCAM 7.0	NonFossil_NDC	Indonesia	Agricultural Demand|Livestock|Food	million t DM/yr	5.24603	7.06337	10.3841	11.9416	13.9313	15.9851	17.7374	19.2907	20.6978	21.881
GCAM 7.0	NonFossil_NDC	Japan	Agricultural Demand|Livestock|Food	million t DM/yr	8.21403	7.25759	6.56079	6.80162	6.87515	6.83341	6.77729	6.68313	6.57974	6.45031
GCAM 7.0	NonFossil_NDC	Mexico	Agricultural Demand|Livestock|Food	million t DM/yr	2.14013	2.19511	2.54292	2.60691	2.80813	2.97661	3.1502	3.29934	3.4306	3.53108
GCAM 7.0	NonFossil_NDC	Middle East	Agricultural Demand|Livestock|Food	million t DM/yr	1.88537	2.41383	3.04833	3.28213	3.73822	4.15096	4.55594	4.94115	5.31455	5.65998
GCAM 7.0	NonFossil_NDC	Pakistan	Agricultural Demand|Livestock|Food	million t DM/yr	0.810435	0.80344	0.862591	0.975455	1.14333	1.37024	1.64614	1.95887	2.30845	2.68889
GCAM 7.0	NonFossil_NDC	Russia	Agricultural Demand|Livestock|Food	million t DM/yr	3.59012	4.50234	4.3734	4.4592	4.52222	4.54997	4.58076	4.58474	4.58354	4.55892
GCAM 7.0	NonFossil_NDC	South Africa	Agricultural Demand|Livestock|Food	million t DM/yr	0.69217	0.622849	0.752137	0.753016	0.816991	0.883673	0.974064	1.06117	1.14151	1.2178
GCAM 7.0	NonFossil_NDC	South America_Northern	Agricultural Demand|Livestock|Food	million t DM/yr	0.530722	0.462012	0.421	0.231029	0.300832	0.359092	0.396952	0.431609	0.467444	0.502977
GCAM 7.0	NonFossil_NDC	South America_Southern	Agricultural Demand|Livestock|Food	million t DM/yr	1.50887	1.60909	1.67104	1.75361	1.95656	2.13023	2.31549	2.49252	2.66048	2.81352
GCAM 7.0	NonFossil_NDC	South Asia	Agricultural Demand|Livestock|Food	million t DM/yr	2.9128	3.81514	4.82121	5.92344	7.29012	8.91988	10.4656	12.0759	13.7119	15.27
GCAM 7.0	NonFossil_NDC	South Korea	Agricultural Demand|Livestock|Food	million t DM/yr	3.47862	4.05709	4.47468	4.75848	4.94128	5.05009	5.06704	5.00281	4.89435	4.72879
GCAM 7.0	NonFossil_NDC	Southeast Asia	Agricultural Demand|Livestock|Food	million t DM/yr	12.4897	15.0602	16.1848	18.0133	20.5294	23.0459	25.2812	27.3615	29.3298	31.0673
GCAM 7.0	NonFossil_NDC	Taiwan	Agricultural Demand|Livestock|Food	million t DM/yr	0.818049	0.843718	0.815911	0.85676	0.897918	0.923753	0.937658	0.941326	0.935336	0.918373
GCAM 7.0	NonFossil_NDC	USA	Agricultural Demand|Livestock|Food	million t DM/yr	6.97731	6.99253	7.81356	8.16378	8.56867	8.94214	9.24774	9.50191	9.72536	9.90182
GCAM 7.0	NonFossil_NDC	World	Agricultural Demand|Livestock|Food	million t DM/yr	145.536412	167.577361	191.593316	210.869189	233.905925	255.040764	274.792927	292.432825	309.374687	324.905107
GCAM 7.0	NDC_EI_baseWACC	Africa_Eastern	Agricultural Demand|Livestock|Food	million t DM/yr	1.69982	2.06759	2.23172	2.56514	3.08117	3.75663	4.62417	5.65266	6.84849	8.20044
GCAM 7.0	NDC_EI_baseWACC	Africa_Northern	Agricultural Demand|Livestock|Food	million t DM/yr	2.37975	3.04195	4.00873	4.45377	5.12392	5.90001	6.75785	7.60116	8.44218	9.24439
GCAM 7.0	NDC_EI_baseWACC	Africa_Southern	Agricultural Demand|Livestock|Food	million t DM/yr	1.15852	1.51251	2.18922	2.37782	2.84565	3.49555	4.2565	5.20007	6.3705	7.75012
GCAM 7.0	NDC_EI_baseWACC	Africa_Western	Agricultural Demand|Livestock|Food	million t DM/yr	5.45276	6.84804	7.49484	8.27783	9.9254	12.1681	15.5707	19.6586	24.5166	30.0901
GCAM 7.0	NDC_EI_baseWACC	Argentina	Agricultural Demand|Livestock|Food	million t DM/yr	0.683893	0.570029	0.622672	0.613348	0.667112	0.70415	0.738893	0.768599	0.795447	0.818695
GCAM 7.0	NDC_EI_baseWACC	Australia_NZ	Agricultural Demand|Livestock|Food	million t DM/yr	0.814558	1.02564	1.17866	1.28155	1.38098	1.46905	1.54936	1.62268	1.69416	1.75789
GCAM 7.0	NDC_EI_baseWACC	Brazil	Agricultural Demand|Livestock|Food	million t DM/yr	1.87697	2.33432	2.52042	2.5986	2.7527	2.88486	3.00346	3.10099	3.18393	3.23642
GCAM 7.0	NDC_EI_baseWACC	Canada	Agricultural Demand|Livestock|Food	million t DM/yr	0.84628	0.870251	0.876749	0.926671	0.992307	1.04685	1.09808	1.14362	1.18602	1.2224
GCAM 7.0	NDC_EI_baseWACC	Central America and Caribbean	Agricultural Demand|Livestock|Food	million t DM/yr	0.777351	0.844515	0.888018	0.939617	1.06808	1.17654	1.28654	1.39208	1.49575	1.59088
GCAM 7.0	NDC_EI_baseWACC	Central Asia	Agricultural Demand|Livestock|Food	million t DM/yr	0.568389	0.760589	1.01391	1.1046	1.25537	1.39436	1.54592	1.69095	1.82509	1.94368
GCAM 7.0	NDC_EI_baseWACC	China	Agricultural Demand|Livestock|Food	million t DM/yr	54.371	64.6385	77.2261	86.8206	94.9178	100.309	103.968	105.477	105.796	104.825
GCAM 7.0	NDC_EI_baseWACC	Colombia	Agricultural Demand|Livestock|Food	million t DM/yr	0.46221	0.467515	0.530428	0.563977	0.62734	0.671725	0.704895	0.729847	0.748609	0.76108
GCAM 7.0	NDC_EI_baseWACC	EU-12	Agricultural Demand|Livestock|Food	million t DM/yr	1.90745	1.78115	1.60652	1.65926	1.73765	1.78589	1.80537	1.81118	1.81078	1.80361
GCAM 7.0	NDC_EI_baseWACC	EU-15	Agricultural Demand|Livestock|Food	million t DM/yr	10.658	11.3101	11.5166	11.7309	12.2549	12.551	12.7798	13.0093	13.229	13.3826
GCAM 7.0	NDC_EI_baseWACC	Europe_Eastern	Agricultural Demand|Livestock|Food	million t DM/yr	1.08466	1.19041	1.04265	1.05621	0.951212	1.01714	1.05111	1.07031	1.08079	1.07955
GCAM 7.0	NDC_EI_baseWACC	Europe_Non_EU	Agricultural Demand|Livestock|Food	million t DM/yr	0.875885	0.926203	0.89064	0.969537	1.0644	1.12858	1.19149	1.24168	1.28583	1.3205
GCAM 7.0	NDC_EI_baseWACC	European Free Trade Association	Agricultural Demand|Livestock|Food	million t DM/yr	2.24058	2.14966	2.1514	2.20263	2.32128	2.40561	2.4751	2.53514	2.5935	2.64136
GCAM 7.0	NDC_EI_baseWACC	India	Agricultural Demand|Livestock|Food	million t DM/yr	6.38398	7.54008	8.87757	10.2068	12.6175	15.0528	17.2573	19.1001	20.7132	22.0791
GCAM 7.0	NDC_EI_baseWACC	Indonesia	Agricultural Demand|Livestock|Food	million t DM/yr	5.24603	7.06337	10.3841	11.9416	13.9312	15.985	17.7379	19.2901	20.7008	21.8857
GCAM 7.0	NDC_EI_baseWACC	Japan	Agricultural Demand|Livestock|Food	million t DM/yr	8.21403	7.25759	6.56079	6.80162	6.87507	6.83326	6.77736	6.68282	6.58033	6.45136
GCAM 7.0	NDC_EI_baseWACC	Mexico	Agricultural Demand|Livestock|Food	million t DM/yr	2.14013	2.19511	2.54292	2.60691	2.80811	2.97657	3.15023	3.29924	3.43088	3.53157
GCAM 7.0	NDC_EI_baseWACC	Middle East	Agricultural Demand|Livestock|Food	million t DM/yr	1.88537	2.41383	3.04833	3.28213	3.73817	4.15083	4.55597	4.94079	5.31482	5.66073
GCAM 7.0	NDC_EI_baseWACC	Pakistan	Agricultural Demand|Livestock|Food	million t DM/yr	0.810435	0.80344	0.862591	0.975455	1.14332	1.37017	1.64617	1.95886	2.30864	2.68942
GCAM 7.0	NDC_EI_baseWACC	Russia	Agricultural Demand|Livestock|Food	million t DM/yr	3.59012	4.50234	4.3734	4.4592	4.52215	4.54984	4.58081	4.58449	4.58392	4.5595
GCAM 7.0	NDC_EI_baseWACC	South Africa	Agricultural Demand|Livestock|Food	million t DM/yr	0.69217	0.622849	0.752137	0.753016	0.816986	0.883661	0.97407	1.06114	1.14159	1.218
GCAM 7.0	NDC_EI_baseWACC	South America_Northern	Agricultural Demand|Livestock|Food	million t DM/yr	0.530722	0.462012	0.421	0.231029	0.30083	0.359086	0.396956	0.431581	0.467451	0.503018
GCAM 7.0	NDC_EI_baseWACC	South America_Southern	Agricultural Demand|Livestock|Food	million t DM/yr	1.50887	1.60909	1.67104	1.75361	1.95655	2.13021	2.31551	2.49242	2.66061	2.81377
GCAM 7.0	NDC_EI_baseWACC	South Asia	Agricultural Demand|Livestock|Food	million t DM/yr	2.9128	3.81514	4.82121	5.92344	7.29006	8.91971	10.4659	12.0754	13.7132	15.2727
GCAM 7.0	NDC_EI_baseWACC	South Korea	Agricultural Demand|Livestock|Food	million t DM/yr	3.47862	4.05709	4.47468	4.75848	4.94123	5.04999	5.06711	5.00257	4.89465	4.72937
GCAM 7.0	NDC_EI_baseWACC	Southeast Asia	Agricultural Demand|Livestock|Food	million t DM/yr	12.4897	15.0602	16.1848	18.0133	20.5293	23.0456	25.2816	27.3605	29.3321	31.0713
GCAM 7.0	NDC_EI_baseWACC	Taiwan	Agricultural Demand|Livestock|Food	million t DM/yr	0.818049	0.843718	0.815911	0.85676	0.897909	0.923731	0.937668	0.941286	0.935437	0.918545
GCAM 7.0	NDC_EI_baseWACC	USA	Agricultural Demand|Livestock|Food	million t DM/yr	6.97731	6.99253	7.81356	8.16378	8.5686	8.942	9.24793	9.5022	9.72751	9.90533
GCAM 7.0	NDC_EI_baseWACC	World	Agricultural Demand|Livestock|Food	million t DM/yr	145.536412	167.577361	191.593316	210.86919	233.904256	255.037503	274.799722	292.429363	309.407814	324.958128
GCAM 7.0	CP_EI_baseWACC	Africa_Eastern	Agricultural Demand|Livestock|Other	million t DM/yr	1.0400106	5.4676682	6.0870229	6.9265169	7.8375019	8.7982642	9.7878416	10.7881689	11.7891275	12.7818174
GCAM 7.0	CP_EI_baseWACC	Africa_Northern	Agricultural Demand|Livestock|Other	million t DM/yr	2.2514168	4.0078046	5.5304749	6.02867562	6.4753658	6.89616714	7.30104921	7.70679166	8.09732917	8.45281666
GCAM 7.0	CP_EI_baseWACC	Africa_Southern	Agricultural Demand|Livestock|Other	million t DM/yr	0.4736264	1.2476834	1.6799559	1.9518902	2.2396219	2.5504091	2.8800629	3.2243337	3.5769703	3.933347
GCAM 7.0	CP_EI_baseWACC	Africa_Western	Agricultural Demand|Livestock|Other	million t DM/yr	0.8543322	1.1212914	1.0979779	1.2600154	1.4376669	1.6324176	1.8404475	2.0578831	2.2811157	2.5065188
GCAM 7.0	CP_EI_baseWACC	Argentina	Agricultural Demand|Livestock|Other	million t DM/yr	1.2241741	4.7794615	6.7185937	7.00986773	7.21138766	7.42226145	7.6166049	7.79111396	7.93643478	8.04882301
GCAM 7.0	CP_EI_baseWACC	Australia_NZ	Agricultural Demand|Livestock|Other	million t DM/yr	4.6890109	7.4044387	8.3237646	9.0258526	9.4831792	9.9089212	10.290962	10.6337447	10.9478832	11.2342677
GCAM 7.0	CP_EI_baseWACC	Brazil	Agricultural Demand|Livestock|Other	million t DM/yr	4.625936	6.6464844	8.494257	8.83639	9.071966	9.289258	9.452796	9.559553	9.606358	9.601574
GCAM 7.0	CP_EI_baseWACC	Canada	Agricultural Demand|Livestock|Other	million t DM/yr	2.3035465	4.6352742	6.2806532	6.6684913	6.9353573	7.2149338	7.4817889	7.7179209	7.9174961	8.0889783
GCAM 7.0	CP_EI_baseWACC	Central America and Caribbean	Agricultural Demand|Livestock|Other	million t DM/yr	1.1645642	1.666963	1.7281896	1.8245059	1.9117115	1.9977093	2.0753776	2.1434161	2.1999718	2.2445793
GCAM 7.0	CP_EI_baseWACC	Central Asia	Agricultural Demand|Livestock|Other	million t DM/yr	4.6068085	6.4757371	7.6738538	8.2366767	8.7670795	9.2367459	9.6745948	10.1088729	10.5377206	10.9275912
GCAM 7.0	CP_EI_baseWACC	China	Agricultural Demand|Livestock|Other	million t DM/yr	14.3230554	18.6184741	22.9254645	23.489495	23.50439	23.37381	23.121228	22.7678467	22.3216505	21.7288049
GCAM 7.0	CP_EI_baseWACC	Colombia	Agricultural Demand|Livestock|Other	million t DM/yr	1.4322238	1.7813133	2.2628146	2.442411734	2.53181999	2.6049256	2.66809046	2.71316113	2.73969406	2.74973765
GCAM 7.0	CP_EI_baseWACC	EU-12	Agricultural Demand|Livestock|Other	million t DM/yr	6.9750457	11.6455213	15.9423716	15.7871576	15.5482468	15.2555587	14.947803	14.6391518	14.3322904	14.0323404
GCAM 7.0	CP_EI_baseWACC	EU-15	Agricultural Demand|Livestock|Other	million t DM/yr	22.6330951	43.5478656	66.7074	67.69705	68.3261	68.6698	68.89276	69.00101	68.94807	68.69595
GCAM 7.0	CP_EI_baseWACC	Europe_Eastern	Agricultural Demand|Livestock|Other	million t DM/yr	5.246563	6.8331643	9.0307356	8.8432785	7.9609285	7.9080333	7.6606903	7.4187885	7.1737748	6.9146072
GCAM 7.0	CP_EI_baseWACC	Europe_Non_EU	Agricultural Demand|Livestock|Other	million t DM/yr	3.2135911	4.6642902	6.5359379	6.84220794	6.98731531	7.11335826	7.23947078	7.34159987	7.41948797	7.46498387
GCAM 7.0	CP_EI_baseWACC	European Free Trade Association	Agricultural Demand|Livestock|Other	million t DM/yr	6.4444538	9.3028358	10.7129946	11.0609356	11.2805421	11.4802342	11.6458137	11.7858018	11.907919	11.9979477
GCAM 7.0	CP_EI_baseWACC	India	Agricultural Demand|Livestock|Other	million t DM/yr	20.9141567	25.0405709	31.049089	32.816486	34.191651	35.633907	36.900652	37.958701	38.78904	39.391982
GCAM 7.0	CP_EI_baseWACC	Indonesia	Agricultural Demand|Livestock|Other	million t DM/yr	1.4303654	4.9223566	11.658702	12.253157	12.709518	13.175081	13.576535	13.913409	14.170991	14.340712
GCAM 7.0	CP_EI_baseWACC	Japan	Agricultural Demand|Livestock|Other	million t DM/yr	3.865667	3.6785041	4.304897	4.243208	4.13356	4.0176	3.896195	3.7697179	3.6429385	3.5198084
GCAM 7.0	CP_EI_baseWACC	Mexico	Agricultural Demand|Livestock|Other	million t DM/yr	2.132874	2.5617624	3.958422	4.161781	4.30227	4.444336	4.568061	4.665633	4.730801	4.762277
GCAM 7.0	CP_EI_baseWACC	Middle East	Agricultural Demand|Livestock|Other	million t DM/yr	4.9706042	6.5336405	8.5479127	9.3763261	10.0503062	10.783214	11.4671021	12.1243683	12.7445351	13.3088299
GCAM 7.0	CP_EI_baseWACC	Pakistan	Agricultural Demand|Livestock|Other	million t DM/yr	4.5982423	7.5511389	14.2241575	15.27259891	16.7964781	18.42667538	20.08118904	21.72549947	23.30779102	24.80921324
GCAM 7.0	CP_EI_baseWACC	Russia	Agricultural Demand|Livestock|Other	million t DM/yr	12.2048641	13.0110129	14.0102383	14.1382959	13.9402382	13.73917	13.5258464	13.3188642	13.1297301	12.9347905
GCAM 7.0	CP_EI_baseWACC	South Africa	Agricultural Demand|Livestock|Other	million t DM/yr	0.6292348	1.0968119	1.4249138	1.50867441	1.58314925	1.66128635	1.73046495	1.79308734	1.8482092	1.89355051
GCAM 7.0	CP_EI_baseWACC	South America_Northern	Agricultural Demand|Livestock|Other	million t DM/yr	0.2007403	1.8507111	1.6290469	1.54572429	1.60360658	1.7198723	1.7962591	1.85566421	1.90171764	1.93843005
GCAM 7.0	CP_EI_baseWACC	South America_Southern	Agricultural Demand|Livestock|Other	million t DM/yr	3.6403166	3.3971733	3.7150598	4.0098667	4.2030342	4.3833024	4.5604517	4.7166131	4.8489131	4.9569396
GCAM 7.0	CP_EI_baseWACC	South Asia	Agricultural Demand|Livestock|Other	million t DM/yr	1.3259482	1.6688611	1.9732243	2.1084519	2.25212798	2.38117057	2.49816457	2.60170383	2.6933425	2.77399388
GCAM 7.0	CP_EI_baseWACC	South Korea	Agricultural Demand|Livestock|Other	million t DM/yr	2.3938554	1.9796694	2.1561222	2.2015476	2.1956064	2.1797671	2.1495034	2.0997903	2.0341192	1.9523937
GCAM 7.0	CP_EI_baseWACC	Southeast Asia	Agricultural Demand|Livestock|Other	million t DM/yr	5.0902316	6.8710272	9.830068	10.373152	10.850485	11.275445	11.637526	11.932421	12.163778	12.338278
GCAM 7.0	CP_EI_baseWACC	Taiwan	Agricultural Demand|Livestock|Other	million t DM/yr	1.3204294	1.1894672	1.4611803	1.4819143	1.492001	1.4961096	1.4908789	1.472575	1.44163	1.4018437
GCAM 7.0	CP_EI_baseWACC	USA	Agricultural Demand|Livestock|Other	million t DM/yr	9.8968786	29.083401	44.24151	45.83642	46.82647	47.99122	49.05137	49.9468	50.63742	51.13168
GCAM 7.0	CP_EI_baseWACC	World	Agricultural Demand|Livestock|Other	million t DM/yr	158.1158627	250.2823796	341.9170061	355.2590228	364.6406823	374.6609645	383.5075808	391.2940064	397.8182502	402.8594076
GCAM 7.0	Fossil_NDC	Africa_Eastern	Agricultural Demand|Livestock|Other	million t DM/yr	1.0400106	5.4676682	6.0870229	6.9265169	7.8375019	8.7982642	9.7878416	10.7881689	11.7891275	12.7818174
GCAM 7.0	Fossil_NDC	Africa_Northern	Agricultural Demand|Livestock|Other	million t DM/yr	2.2514168	4.0078046	5.5304749	6.02867562	6.4753658	6.89616714	7.30104921	7.70679166	8.09732917	8.45281666
GCAM 7.0	Fossil_NDC	Africa_Southern	Agricultural Demand|Livestock|Other	million t DM/yr	0.4736264	1.2476834	1.6799559	1.9518902	2.2396219	2.5504091	2.8800629	3.2243337	3.5769703	3.933347
GCAM 7.0	Fossil_NDC	Africa_Western	Agricultural Demand|Livestock|Other	million t DM/yr	0.8543322	1.1212914	1.0979779	1.2600154	1.4376669	1.6324176	1.8404475	2.0578831	2.2811157	2.5065188
GCAM 7.0	Fossil_NDC	Argentina	Agricultural Demand|Livestock|Other	million t DM/yr	1.2241741	4.7794615	6.7185937	7.00986773	7.21138766	7.42226145	7.6166049	7.79111396	7.93643478	8.04882301
GCAM 7.0	Fossil_NDC	Australia_NZ	Agricultural Demand|Livestock|Other	million t DM/yr	4.6890109	7.4044387	8.3237646	9.0258526	9.4831792	9.9089212	10.290962	10.6337447	10.9478832	11.2342677
GCAM 7.0	Fossil_NDC	Brazil	Agricultural Demand|Livestock|Other	million t DM/yr	4.625936	6.6464844	8.494257	8.83639	9.071966	9.289258	9.452796	9.559553	9.606358	9.601574
GCAM 7.0	Fossil_NDC	Canada	Agricultural Demand|Livestock|Other	million t DM/yr	2.3035465	4.6352742	6.2806532	6.6684913	6.9353573	7.2149338	7.4817889	7.7179209	7.9174961	8.0889783
GCAM 7.0	Fossil_NDC	Central America and Caribbean	Agricultural Demand|Livestock|Other	million t DM/yr	1.1645642	1.666963	1.7281896	1.8245059	1.9117115	1.9977093	2.0753776	2.1434161	2.1999718	2.2445793
GCAM 7.0	Fossil_NDC	Central Asia	Agricultural Demand|Livestock|Other	million t DM/yr	4.6068085	6.4757371	7.6738538	8.2366767	8.7670795	9.2367459	9.6745948	10.1088729	10.5377206	10.9275912
GCAM 7.0	Fossil_NDC	China	Agricultural Demand|Livestock|Other	million t DM/yr	14.3230554	18.6184741	22.9254645	23.489495	23.50439	23.37381	23.121228	22.7678467	22.3216505	21.7288049
GCAM 7.0	Fossil_NDC	Colombia	Agricultural Demand|Livestock|Other	million t DM/yr	1.4322238	1.7813133	2.2628146	2.442411734	2.53181999	2.6049256	2.66809046	2.71316113	2.73969406	2.74973765
GCAM 7.0	Fossil_NDC	EU-12	Agricultural Demand|Livestock|Other	million t DM/yr	6.9750457	11.6455213	15.9423716	15.7871576	15.5482468	15.2555587	14.947803	14.6391518	14.3322904	14.0323404
GCAM 7.0	Fossil_NDC	EU-15	Agricultural Demand|Livestock|Other	million t DM/yr	22.6330951	43.5478656	66.7074	67.69705	68.3261	68.6698	68.89276	69.00101	68.94807	68.69595
GCAM 7.0	Fossil_NDC	Europe_Eastern	Agricultural Demand|Livestock|Other	million t DM/yr	5.246563	6.8331643	9.0307356	8.8432785	7.9609285	7.9080333	7.6606903	7.4187885	7.1737748	6.9146072
GCAM 7.0	Fossil_NDC	Europe_Non_EU	Agricultural Demand|Livestock|Other	million t DM/yr	3.2135911	4.6642902	6.5359379	6.84220794	6.98731531	7.11335826	7.23947078	7.34159987	7.41948797	7.46498387
GCAM 7.0	Fossil_NDC	European Free Trade Association	Agricultural Demand|Livestock|Other	million t DM/yr	6.4444538	9.3028358	10.7129946	11.0609356	11.2805421	11.4802342	11.6458137	11.7858018	11.907919	11.9979477
GCAM 7.0	Fossil_NDC	India	Agricultural Demand|Livestock|Other	million t DM/yr	20.9141567	25.0405709	31.049089	32.816486	34.191651	35.633907	36.900652	37.958701	38.78904	39.391982
GCAM 7.0	Fossil_NDC	Indonesia	Agricultural Demand|Livestock|Other	million t DM/yr	1.4303654	4.9223566	11.658702	12.253157	12.709518	13.175081	13.576535	13.913409	14.170991	14.340712
GCAM 7.0	Fossil_NDC	Japan	Agricultural Demand|Livestock|Other	million t DM/yr	3.865667	3.6785041	4.304897	4.243208	4.13356	4.0176	3.896195	3.7697179	3.6429385	3.5198084
GCAM 7.0	Fossil_NDC	Mexico	Agricultural Demand|Livestock|Other	million t DM/yr	2.132874	2.5617624	3.958422	4.161781	4.30227	4.444336	4.568061	4.665633	4.730801	4.762277
GCAM 7.0	Fossil_NDC	Middle East	Agricultural Demand|Livestock|Other	million t DM/yr	4.9706042	6.5336405	8.5479127	9.3763261	10.0503062	10.783214	11.4671021	12.1243683	12.7445351	13.3088299
GCAM 7.0	Fossil_NDC	Pakistan	Agricultural Demand|Livestock|Other	million t DM/yr	4.5982423	7.5511389	14.2241575	15.27259891	16.7964781	18.42667538	20.08118904	21.72549947	23.30779102	24.80921324
GCAM 7.0	Fossil_NDC	Russia	Agricultural Demand|Livestock|Other	million t DM/yr	12.2048641	13.0110129	14.0102383	14.1382959	13.9402382	13.73917	13.5258464	13.3188642	13.1297301	12.9347905
GCAM 7.0	Fossil_NDC	South Africa	Agricultural Demand|Livestock|Other	million t DM/yr	0.6292348	1.0968119	1.4249138	1.50867441	1.58314925	1.66128635	1.73046495	1.79308734	1.8482092	1.89355051
GCAM 7.0	Fossil_NDC	South America_Northern	Agricultural Demand|Livestock|Other	million t DM/yr	0.2007403	1.8507111	1.6290469	1.54572429	1.60360658	1.7198723	1.7962591	1.85566421	1.90171764	1.93843005
GCAM 7.0	Fossil_NDC	South America_Southern	Agricultural Demand|Livestock|Other	million t DM/yr	3.6403166	3.3971733	3.7150598	4.0098667	4.2030342	4.3833024	4.5604517	4.7166131	4.8489131	4.9569396
GCAM 7.0	Fossil_NDC	South Asia	Agricultural Demand|Livestock|Other	million t DM/yr	1.3259482	1.6688611	1.9732243	2.1084519	2.25212798	2.38117057	2.49816457	2.60170383	2.6933425	2.77399388
GCAM 7.0	Fossil_NDC	South Korea	Agricultural Demand|Livestock|Other	million t DM/yr	2.3938554	1.9796694	2.1561222	2.2015476	2.1956064	2.1797671	2.1495034	2.0997903	2.0341192	1.9523937
GCAM 7.0	Fossil_NDC	Southeast Asia	Agricultural Demand|Livestock|Other	million t DM/yr	5.0902316	6.8710272	9.830068	10.373152	10.850485	11.275445	11.637526	11.932421	12.163778	12.338278
GCAM 7.0	Fossil_NDC	Taiwan	Agricultural Demand|Livestock|Other	million t DM/yr	1.3204294	1.1894672	1.4611803	1.4819143	1.492001	1.4961096	1.4908789	1.472575	1.44163	1.4018437
GCAM 7.0	Fossil_NDC	USA	Agricultural Demand|Livestock|Other	million t DM/yr	9.8968786	29.083401	44.24151	45.83642	46.82647	47.99122	49.05137	49.9468	50.63742	51.13168
GCAM 7.0	Fossil_NDC	World	Agricultural Demand|Livestock|Other	million t DM/yr	158.1158627	250.2823796	341.9170061	355.2590228	364.6406823	374.6609645	383.5075808	391.2940064	397.8182502	402.8594076
GCAM 7.0	NonFossil_NDC	Africa_Eastern	Agricultural Demand|Livestock|Other	million t DM/yr	1.0400106	5.4676682	6.0870229	6.9265169	7.8375019	8.7982642	9.7878416	10.7881689	11.7891275	12.7818174
GCAM 7.0	NonFossil_NDC	Africa_Northern	Agricultural Demand|Livestock|Other	million t DM/yr	2.2514168	4.0078046	5.5304749	6.02867562	6.4753658	6.89616714	7.30104921	7.70679166	8.09732917	8.45281666
GCAM 7.0	NonFossil_NDC	Africa_Southern	Agricultural Demand|Livestock|Other	million t DM/yr	0.4736264	1.2476834	1.6799559	1.9518902	2.2396219	2.5504091	2.8800629	3.2243337	3.5769703	3.933347
GCAM 7.0	NonFossil_NDC	Africa_Western	Agricultural Demand|Livestock|Other	million t DM/yr	0.8543322	1.1212914	1.0979779	1.2600154	1.4376669	1.6324176	1.8404475	2.0578831	2.2811157	2.5065188
GCAM 7.0	NonFossil_NDC	Argentina	Agricultural Demand|Livestock|Other	million t DM/yr	1.2241741	4.7794615	6.7185937	7.00986773	7.21138766	7.42226145	7.6166049	7.79111396	7.93643478	8.04882301
GCAM 7.0	NonFossil_NDC	Australia_NZ	Agricultural Demand|Livestock|Other	million t DM/yr	4.6890109	7.4044387	8.3237646	9.0258526	9.4831792	9.9089212	10.290962	10.6337447	10.9478832	11.2342677
GCAM 7.0	NonFossil_NDC	Brazil	Agricultural Demand|Livestock|Other	million t DM/yr	4.625936	6.6464844	8.494257	8.83639	9.071966	9.289258	9.452796	9.559553	9.606358	9.601574
GCAM 7.0	NonFossil_NDC	Canada	Agricultural Demand|Livestock|Other	million t DM/yr	2.3035465	4.6352742	6.2806532	6.6684913	6.9353573	7.2149338	7.4817889	7.7179209	7.9174961	8.0889783
GCAM 7.0	NonFossil_NDC	Central America and Caribbean	Agricultural Demand|Livestock|Other	million t DM/yr	1.1645642	1.666963	1.7281896	1.8245059	1.9117115	1.9977093	2.0753776	2.1434161	2.1999718	2.2445793
GCAM 7.0	NonFossil_NDC	Central Asia	Agricultural Demand|Livestock|Other	million t DM/yr	4.6068085	6.4757371	7.6738538	8.2366767	8.7670795	9.2367459	9.6745948	10.1088729	10.5377206	10.9275912
GCAM 7.0	NonFossil_NDC	China	Agricultural Demand|Livestock|Other	million t DM/yr	14.3230554	18.6184741	22.9254645	23.489495	23.50439	23.37381	23.121228	22.7678467	22.3216505	21.7288049
GCAM 7.0	NonFossil_NDC	Colombia	Agricultural Demand|Livestock|Other	million t DM/yr	1.4322238	1.7813133	2.2628146	2.442411734	2.53181999	2.6049256	2.66809046	2.71316113	2.73969406	2.74973765
GCAM 7.0	NonFossil_NDC	EU-12	Agricultural Demand|Livestock|Other	million t DM/yr	6.9750457	11.6455213	15.9423716	15.7871576	15.5482468	15.2555587	14.947803	14.6391518	14.3322904	14.0323404
GCAM 7.0	NonFossil_NDC	EU-15	Agricultural Demand|Livestock|Other	million t DM/yr	22.6330951	43.5478656	66.7074	67.69705	68.3261	68.6698	68.89276	69.00101	68.94807	68.69595
GCAM 7.0	NonFossil_NDC	Europe_Eastern	Agricultural Demand|Livestock|Other	million t DM/yr	5.246563	6.8331643	9.0307356	8.8432785	7.9609285	7.9080333	7.6606903	7.4187885	7.1737748	6.9146072
GCAM 7.0	NonFossil_NDC	Europe_Non_EU	Agricultural Demand|Livestock|Other	million t DM/yr	3.2135911	4.6642902	6.5359379	6.84220794	6.98731531	7.11335826	7.23947078	7.34159987	7.41948797	7.46498387
GCAM 7.0	NonFossil_NDC	European Free Trade Association	Agricultural Demand|Livestock|Other	million t DM/yr	6.4444538	9.3028358	10.7129946	11.0609356	11.2805421	11.4802342	11.6458137	11.7858018	11.907919	11.9979477
GCAM 7.0	NonFossil_NDC	India	Agricultural Demand|Livestock|Other	million t DM/yr	20.9141567	25.0405709	31.049089	32.816486	34.191651	35.633907	36.900652	37.958701	38.78904	39.391982
GCAM 7.0	NonFossil_NDC	Indonesia	Agricultural Demand|Livestock|Other	million t DM/yr	1.4303654	4.9223566	11.658702	12.253157	12.709518	13.175081	13.576535	13.913409	14.170991	14.340712
GCAM 7.0	NonFossil_NDC	Japan	Agricultural Demand|Livestock|Other	million t DM/yr	3.865667	3.6785041	4.304897	4.243208	4.13356	4.0176	3.896195	3.7697179	3.6429385	3.5198084
GCAM 7.0	NonFossil_NDC	Mexico	Agricultural Demand|Livestock|Other	million t DM/yr	2.132874	2.5617624	3.958422	4.161781	4.30227	4.444336	4.568061	4.665633	4.730801	4.762277
GCAM 7.0	NonFossil_NDC	Middle East	Agricultural Demand|Livestock|Other	million t DM/yr	4.9706042	6.5336405	8.5479127	9.3763261	10.0503062	10.783214	11.4671021	12.1243683	12.7445351	13.3088299
GCAM 7.0	NonFossil_NDC	Pakistan	Agricultural Demand|Livestock|Other	million t DM/yr	4.5982423	7.5511389	14.2241575	15.27259891	16.7964781	18.42667538	20.08118904	21.72549947	23.30779102	24.80921324
GCAM 7.0	NonFossil_NDC	Russia	Agricultural Demand|Livestock|Other	million t DM/yr	12.2048641	13.0110129	14.0102383	14.1382959	13.9402382	13.73917	13.5258464	13.3188642	13.1297301	12.9347905
GCAM 7.0	NonFossil_NDC	South Africa	Agricultural Demand|Livestock|Other	million t DM/yr	0.6292348	1.0968119	1.4249138	1.50867441	1.58314925	1.66128635	1.73046495	1.79308734	1.8482092	1.89355051
GCAM 7.0	NonFossil_NDC	South America_Northern	Agricultural Demand|Livestock|Other	million t DM/yr	0.2007403	1.8507111	1.6290469	1.54572429	1.60360658	1.7198723	1.7962591	1.85566421	1.90171764	1.93843005
GCAM 7.0	NonFossil_NDC	South America_Southern	Agricultural Demand|Livestock|Other	million t DM/yr	3.6403166	3.3971733	3.7150598	4.0098667	4.2030342	4.3833024	4.5604517	4.7166131	4.8489131	4.9569396
GCAM 7.0	NonFossil_NDC	South Asia	Agricultural Demand|Livestock|Other	million t DM/yr	1.3259482	1.6688611	1.9732243	2.1084519	2.25212798	2.38117057	2.49816457	2.60170383	2.6933425	2.77399388
GCAM 7.0	NonFossil_NDC	South Korea	Agricultural Demand|Livestock|Other	million t DM/yr	2.3938554	1.9796694	2.1561222	2.2015476	2.1956064	2.1797671	2.1495034	2.0997903	2.0341192	1.9523937
GCAM 7.0	NonFossil_NDC	Southeast Asia	Agricultural Demand|Livestock|Other	million t DM/yr	5.0902316	6.8710272	9.830068	10.373152	10.850485	11.275445	11.637526	11.932421	12.163778	12.338278
GCAM 7.0	NonFossil_NDC	Taiwan	Agricultural Demand|Livestock|Other	million t DM/yr	1.3204294	1.1894672	1.4611803	1.4819143	1.492001	1.4961096	1.4908789	1.472575	1.44163	1.4018437
GCAM 7.0	NonFossil_NDC	USA	Agricultural Demand|Livestock|Other	million t DM/yr	9.8968786	29.083401	44.24151	45.83642	46.82647	47.99122	49.05137	49.9468	50.63742	51.13168
GCAM 7.0	NonFossil_NDC	World	Agricultural Demand|Livestock|Other	million t DM/yr	158.1158627	250.2823796	341.9170061	355.2590228	364.6406823	374.6609645	383.5075808	391.2940064	397.8182502	402.8594076
GCAM 7.0	NDC_EI_baseWACC	Africa_Eastern	Agricultural Demand|Livestock|Other	million t DM/yr	1.0400106	5.4676682	6.0870229	6.9265169	7.8375019	8.7982642	9.7878416	10.7881689	11.7891275	12.7818174
GCAM 7.0	NDC_EI_baseWACC	Africa_Northern	Agricultural Demand|Livestock|Other	million t DM/yr	2.2514168	4.0078046	5.5304749	6.02867562	6.4753658	6.89616714	7.30104921	7.70679166	8.09732917	8.45281666
GCAM 7.0	NDC_EI_baseWACC	Africa_Southern	Agricultural Demand|Livestock|Other	million t DM/yr	0.4736264	1.2476834	1.6799559	1.9518902	2.2396219	2.5504091	2.8800629	3.2243337	3.5769703	3.933347
GCAM 7.0	NDC_EI_baseWACC	Africa_Western	Agricultural Demand|Livestock|Other	million t DM/yr	0.8543322	1.1212914	1.0979779	1.2600154	1.4376669	1.6324176	1.8404475	2.0578831	2.2811157	2.5065188
GCAM 7.0	NDC_EI_baseWACC	Argentina	Agricultural Demand|Livestock|Other	million t DM/yr	1.2241741	4.7794615	6.7185937	7.00986773	7.21138766	7.42226145	7.6166049	7.79111396	7.93643478	8.04882301
GCAM 7.0	NDC_EI_baseWACC	Australia_NZ	Agricultural Demand|Livestock|Other	million t DM/yr	4.6890109	7.4044387	8.3237646	9.0258526	9.4831792	9.9089212	10.290962	10.6337447	10.9478832	11.2342677
GCAM 7.0	NDC_EI_baseWACC	Brazil	Agricultural Demand|Livestock|Other	million t DM/yr	4.625936	6.6464844	8.494257	8.83639	9.071966	9.289258	9.452796	9.559553	9.606358	9.601574
GCAM 7.0	NDC_EI_baseWACC	Canada	Agricultural Demand|Livestock|Other	million t DM/yr	2.3035465	4.6352742	6.2806532	6.6684913	6.9353573	7.2149338	7.4817889	7.7179209	7.9174961	8.0889783
GCAM 7.0	NDC_EI_baseWACC	Central America and Caribbean	Agricultural Demand|Livestock|Other	million t DM/yr	1.1645642	1.666963	1.7281896	1.8245059	1.9117115	1.9977093	2.0753776	2.1434161	2.1999718	2.2445793
GCAM 7.0	NDC_EI_baseWACC	Central Asia	Agricultural Demand|Livestock|Other	million t DM/yr	4.6068085	6.4757371	7.6738538	8.2366767	8.7670795	9.2367459	9.6745948	10.1088729	10.5377206	10.9275912
GCAM 7.0	NDC_EI_baseWACC	China	Agricultural Demand|Livestock|Other	million t DM/yr	14.3230554	18.6184741	22.9254645	23.489495	23.50439	23.37381	23.121228	22.7678467	22.3216505	21.7288049
GCAM 7.0	NDC_EI_baseWACC	Colombia	Agricultural Demand|Livestock|Other	million t DM/yr	1.4322238	1.7813133	2.2628146	2.442411734	2.53181999	2.6049256	2.66809046	2.71316113	2.73969406	2.74973765
GCAM 7.0	NDC_EI_baseWACC	EU-12	Agricultural Demand|Livestock|Other	million t DM/yr	6.9750457	11.6455213	15.9423716	15.7871576	15.5482468	15.2555587	14.947803	14.6391518	14.3322904	14.0323404
GCAM 7.0	NDC_EI_baseWACC	EU-15	Agricultural Demand|Livestock|Other	million t DM/yr	22.6330951	43.5478656	66.7074	67.69705	68.3261	68.6698	68.89276	69.00101	68.94807	68.69595
GCAM 7.0	NDC_EI_baseWACC	Europe_Eastern	Agricultural Demand|Livestock|Other	million t DM/yr	5.246563	6.8331643	9.0307356	8.8432785	7.9609285	7.9080333	7.6606903	7.4187885	7.1737748	6.9146072
GCAM 7.0	NDC_EI_baseWACC	Europe_Non_EU	Agricultural Demand|Livestock|Other	million t DM/yr	3.2135911	4.6642902	6.5359379	6.84220794	6.98731531	7.11335826	7.23947078	7.34159987	7.41948797	7.46498387
GCAM 7.0	NDC_EI_baseWACC	European Free Trade Association	Agricultural Demand|Livestock|Other	million t DM/yr	6.4444538	9.3028358	10.7129946	11.0609356	11.2805421	11.4802342	11.6458137	11.7858018	11.907919	11.9979477
GCAM 7.0	NDC_EI_baseWACC	India	Agricultural Demand|Livestock|Other	million t DM/yr	20.9141567	25.0405709	31.049089	32.816486	34.191651	35.633907	36.900652	37.958701	38.78904	39.391982
GCAM 7.0	NDC_EI_baseWACC	Indonesia	Agricultural Demand|Livestock|Other	million t DM/yr	1.4303654	4.9223566	11.658702	12.253157	12.709518	13.175081	13.576535	13.913409	14.170991	14.340712
GCAM 7.0	NDC_EI_baseWACC	Japan	Agricultural Demand|Livestock|Other	million t DM/yr	3.865667	3.6785041	4.304897	4.243208	4.13356	4.0176	3.896195	3.7697179	3.6429385	3.5198084
GCAM 7.0	NDC_EI_baseWACC	Mexico	Agricultural Demand|Livestock|Other	million t DM/yr	2.132874	2.5617624	3.958422	4.161781	4.30227	4.444336	4.568061	4.665633	4.730801	4.762277
GCAM 7.0	NDC_EI_baseWACC	Middle East	Agricultural Demand|Livestock|Other	million t DM/yr	4.9706042	6.5336405	8.5479127	9.3763261	10.0503062	10.783214	11.4671021	12.1243683	12.7445351	13.3088299
GCAM 7.0	NDC_EI_baseWACC	Pakistan	Agricultural Demand|Livestock|Other	million t DM/yr	4.5982423	7.5511389	14.2241575	15.27259891	16.7964781	18.42667538	20.08118904	21.72549947	23.30779102	24.80921324
GCAM 7.0	NDC_EI_baseWACC	Russia	Agricultural Demand|Livestock|Other	million t DM/yr	12.2048641	13.0110129	14.0102383	14.1382959	13.9402382	13.73917	13.5258464	13.3188642	13.1297301	12.9347905
GCAM 7.0	NDC_EI_baseWACC	South Africa	Agricultural Demand|Livestock|Other	million t DM/yr	0.6292348	1.0968119	1.4249138	1.50867441	1.58314925	1.66128635	1.73046495	1.79308734	1.8482092	1.89355051
GCAM 7.0	NDC_EI_baseWACC	South America_Northern	Agricultural Demand|Livestock|Other	million t DM/yr	0.2007403	1.8507111	1.6290469	1.54572429	1.60360658	1.7198723	1.7962591	1.85566421	1.90171764	1.93843005
GCAM 7.0	NDC_EI_baseWACC	South America_Southern	Agricultural Demand|Livestock|Other	million t DM/yr	3.6403166	3.3971733	3.7150598	4.0098667	4.2030342	4.3833024	4.5604517	4.7166131	4.8489131	4.9569396
GCAM 7.0	NDC_EI_baseWACC	South Asia	Agricultural Demand|Livestock|Other	million t DM/yr	1.3259482	1.6688611	1.9732243	2.1084519	2.25212798	2.38117057	2.49816457	2.60170383	2.6933425	2.77399388
GCAM 7.0	NDC_EI_baseWACC	South Korea	Agricultural Demand|Livestock|Other	million t DM/yr	2.3938554	1.9796694	2.1561222	2.2015476	2.1956064	2.1797671	2.1495034	2.0997903	2.0341192	1.9523937
GCAM 7.0	NDC_EI_baseWACC	Southeast Asia	Agricultural Demand|Livestock|Other	million t DM/yr	5.0902316	6.8710272	9.830068	10.373152	10.850485	11.275445	11.637526	11.932421	12.163778	12.338278
GCAM 7.0	NDC_EI_baseWACC	Taiwan	Agricultural Demand|Livestock|Other	million t DM/yr	1.3204294	1.1894672	1.4611803	1.4819143	1.492001	1.4961096	1.4908789	1.472575	1.44163	1.4018437
GCAM 7.0	NDC_EI_baseWACC	USA	Agricultural Demand|Livestock|Other	million t DM/yr	9.8968786	29.083401	44.24151	45.83642	46.82647	47.99122	49.05137	49.9468	50.63742	51.13168
GCAM 7.0	NDC_EI_baseWACC	World	Agricultural Demand|Livestock|Other	million t DM/yr	158.1158627	250.2823796	341.9170061	355.2590228	364.6406823	374.6609645	383.5075808	391.2940064	397.8182502	402.8594076
GCAM 7.0	CP_EI_baseWACC	Africa_Eastern	Agricultural Production	million t DM/yr	314.7419538	346.1882087	375.3965935	422.4431965	486.9195998	563.5151546	652.6981578	746.2368286	843.0815866	936.6456353
GCAM 7.0	CP_EI_baseWACC	Africa_Northern	Agricultural Production	million t DM/yr	183.2245991	200.2596974	216.7135766	235.7954279	262.4159608	289.5389919	311.8320887	331.4093627	351.6219031	369.3614502
GCAM 7.0	CP_EI_baseWACC	Africa_Southern	Agricultural Production	million t DM/yr	138.6542242	180.9873871	218.6297166	243.8028333	281.521864	327.081452	376.4780389	429.6936301	487.307347	547.7445985
GCAM 7.0	CP_EI_baseWACC	Africa_Western	Agricultural Production	million t DM/yr	373.3709076	451.6775622	548.1932713	616.1951645	711.6409331	828.3291644	979.8931356	1143.236891	1321.937745	1506.461718
GCAM 7.0	CP_EI_baseWACC	Argentina	Agricultural Production	million t DM/yr	332.0056853	337.8180873	361.2687492	388.9039302	432.7646823	474.8171545	506.7148033	534.81466	563.8675575	586.6977837
GCAM 7.0	CP_EI_baseWACC	Australia_NZ	Agricultural Production	million t DM/yr	250.6230631	252.1897998	259.5866041	296.6426878	340.6518079	376.1253076	401.7743407	424.3123762	440.7719855	453.3809634
GCAM 7.0	CP_EI_baseWACC	Brazil	Agricultural Production	million t DM/yr	932.2334355	1217.13745	1406.019535	1560.003632	1676.639936	1852.541636	2040.985386	2213.977192	2310.43212	2390.118733
GCAM 7.0	CP_EI_baseWACC	Canada	Agricultural Production	million t DM/yr	110.9725956	119.0888862	135.8091853	154.3888025	166.6949661	179.7482306	190.7092372	200.2190325	208.1979449	213.7912562
GCAM 7.0	CP_EI_baseWACC	Central America and Caribbean	Agricultural Production	million t DM/yr	140.3260203	151.3698087	180.7689304	197.6942195	220.2907584	244.2050689	266.6548101	285.6767769	302.3921115	317.2454812
GCAM 7.0	CP_EI_baseWACC	Central Asia	Agricultural Production	million t DM/yr	94.4139869	110.3894435	132.7544214	144.0484809	159.4868363	174.6613903	189.1663457	203.1513473	217.1275891	229.1003262
GCAM 7.0	CP_EI_baseWACC	China	Agricultural Production	million t DM/yr	1611.299625	1822.86292	1988.121414	1998.967346	2062.947521	2086.353389	2128.694267	2150.053137	2154.199372	2138.92747
GCAM 7.0	CP_EI_baseWACC	Colombia	Agricultural Production	million t DM/yr	102.3142165	100.3111773	113.7600768	124.4362126	138.7371663	151.1254155	163.4789698	173.962826	182.2726595	187.2674413
GCAM 7.0	CP_EI_baseWACC	EU-12	Agricultural Production	million t DM/yr	268.5982669	278.2060648	304.2265688	313.6357409	296.5539919	286.7784898	301.7732535	319.5332031	336.6957311	350.2354591
GCAM 7.0	CP_EI_baseWACC	EU-15	Agricultural Production	million t DM/yr	956.259332	1025.57385	1067.467086	1136.182663	1163.421552	1203.910678	1250.208868	1313.583581	1377.693838	1429.129917
GCAM 7.0	CP_EI_baseWACC	Europe_Eastern	Agricultural Production	million t DM/yr	171.2824203	199.7277312	227.0161134	243.4351006	260.5089892	283.3187319	297.7264295	310.2672503	317.7291031	324.3041264
GCAM 7.0	CP_EI_baseWACC	Europe_Non_EU	Agricultural Production	million t DM/yr	167.5261304	183.0999506	202.3487982	216.9934377	234.6777807	250.1577744	259.4845784	264.8724282	267.3042581	266.8339804
GCAM 7.0	CP_EI_baseWACC	European Free Trade Association	Agricultural Production	million t DM/yr	84.09668186	87.26065838	90.11528028	95.9997832	100.6280791	105.6889101	110.9325265	114.0590356	116.5745353	118.0852891
GCAM 7.0	CP_EI_baseWACC	India	Agricultural Production	million t DM/yr	915.5260072	1065.253647	1154.756556	1570.301002	1878.130432	2172.442912	2436.422946	2571.420428	2642.43964	2622.234329
GCAM 7.0	CP_EI_baseWACC	Indonesia	Agricultural Production	million t DM/yr	248.3732927	333.9643532	427.3574312	490.2496779	541.5726514	599.5504382	662.3992164	726.2418632	781.3478038	822.6037891
GCAM 7.0	CP_EI_baseWACC	Japan	Agricultural Production	million t DM/yr	56.68420638	69.80121371	68.2601133	69.46292615	69.8950093	70.06129682	69.27979313	68.98328396	68.386428	67.6526618
GCAM 7.0	CP_EI_baseWACC	Mexico	Agricultural Production	million t DM/yr	230.9314879	239.7650109	267.7192392	286.9265505	318.7933195	352.2723413	376.5114298	398.2901872	418.9604389	435.5996503
GCAM 7.0	CP_EI_baseWACC	Middle East	Agricultural Production	million t DM/yr	164.8621947	163.4839942	162.4839339	176.4058573	201.2779911	228.8599614	245.3910108	272.8350495	295.2812255	313.9093704
GCAM 7.0	CP_EI_baseWACC	Pakistan	Agricultural Production	million t DM/yr	135.3821079	157.7203137	188.308014	201.3287731	223.9232313	251.9839529	280.9883594	311.1929362	342.7432525	371.0085118
GCAM 7.0	CP_EI_baseWACC	Russia	Agricultural Production	million t DM/yr	235.0320863	254.9755396	301.4129045	320.4913218	343.999704	368.232666	390.870305	412.1868152	394.3741112	400.5206893
GCAM 7.0	CP_EI_baseWACC	South Africa	Agricultural Production	million t DM/yr	72.8654517	74.6826874	74.0198538	79.60007668	88.08445452	97.58017003	106.8988031	115.157534	123.161371	129.5696195
GCAM 7.0	CP_EI_baseWACC	South America_Northern	Agricultural Production	million t DM/yr	44.6802454	50.70152922	45.0512126	33.93555173	39.91599556	45.44406512	49.46070943	52.79857432	55.74545416	58.42505655
GCAM 7.0	CP_EI_baseWACC	South America_Southern	Agricultural Production	million t DM/yr	183.673637	209.6099152	235.7202854	260.9511197	293.1129431	325.0317473	350.0698715	371.4418731	394.1192787	412.9259544
GCAM 7.0	CP_EI_baseWACC	South Asia	Agricultural Production	million t DM/yr	114.6307002	135.2983619	150.3831676	166.638668	185.5247753	205.0877976	222.2720526	237.7851702	252.8427957	264.8709558
GCAM 7.0	CP_EI_baseWACC	South Korea	Agricultural Production	million t DM/yr	28.93757291	29.88775093	29.178642	30.44463294	31.30834591	31.93752816	32.03265525	31.9025966	31.16803468	30.55026255
GCAM 7.0	CP_EI_baseWACC	Southeast Asia	Agricultural Production	million t DM/yr	519.6842245	617.3171628	678.4936663	768.8558631	858.5582672	965.5160135	1083.616984	1195.910382	1281.947157	1369.215113
GCAM 7.0	CP_EI_baseWACC	Taiwan	Agricultural Production	million t DM/yr	9.257274921	8.70284167	8.73836797	9.270236602	9.756624152	10.2507006	10.53088319	10.66155752	10.7432706	10.7186053
GCAM 7.0	CP_EI_baseWACC	USA	Agricultural Production	million t DM/yr	1029.010927	1033.046205	1111.239686	1227.131227	1295.368867	1367.820332	1441.645545	1506.787152	1580.932892	1644.611472
GCAM 7.0	CP_EI_baseWACC	World	Agricultural Production	million t DM/yr	10221.47456	11508.35921	12731.31899	14081.56214	15375.72504	16769.96886	18187.5958	19442.65496	20473.40054	21319.74767
GCAM 7.0	Fossil_NDC	Africa_Eastern	Agricultural Production	million t DM/yr	314.7419538	346.1882087	375.3965935	422.6406119	486.0765012	559.6523489	647.0460858	747.8074341	854.3063478	949.2609005
GCAM 7.0	Fossil_NDC	Africa_Northern	Agricultural Production	million t DM/yr	183.2245991	200.2596974	216.7135766	235.9688593	267.7707954	296.4083696	321.8417219	343.334859	365.3354001	383.8794843
GCAM 7.0	Fossil_NDC	Africa_Southern	Agricultural Production	million t DM/yr	138.6542242	180.9873871	218.6297166	244.1134582	264.6810596	290.5902569	311.1948046	330.0597155	345.2463005	362.9885627
GCAM 7.0	Fossil_NDC	Africa_Western	Agricultural Production	million t DM/yr	373.3709076	451.6775622	548.1932713	616.5996852	687.4468551	788.480432	902.379055	1020.77481	1137.176123	1246.927515
GCAM 7.0	Fossil_NDC	Argentina	Agricultural Production	million t DM/yr	332.0056853	337.8180873	361.2687492	389.3639336	429.2719373	465.5727163	493.4087508	515.1323032	533.3250031	549.9459305
GCAM 7.0	Fossil_NDC	Australia_NZ	Agricultural Production	million t DM/yr	250.6230631	252.1897998	259.5866041	298.288263	320.8318504	337.6016438	355.6919847	376.0303652	397.8037802	421.6471543
GCAM 7.0	Fossil_NDC	Brazil	Agricultural Production	million t DM/yr	932.2334355	1217.13745	1406.019535	1561.273684	1650.450543	1815.739405	1988.16761	2138.939143	2256.158095	2386.64214
GCAM 7.0	Fossil_NDC	Canada	Agricultural Production	million t DM/yr	110.9725956	119.0888862	135.8091853	154.7575021	169.3322994	185.5613839	195.2674591	203.0499039	208.9488067	214.8363923
GCAM 7.0	Fossil_NDC	Central America and Caribbean	Agricultural Production	million t DM/yr	140.3260203	151.3698087	180.7689304	197.9417736	213.4754441	233.9197525	255.7302478	278.2801254	298.0841154	313.6480258
GCAM 7.0	Fossil_NDC	Central Asia	Agricultural Production	million t DM/yr	94.4139869	110.3894435	132.7544214	144.1541555	159.2537689	172.724563	186.7643939	200.582443	213.4876396	223.6781703
GCAM 7.0	Fossil_NDC	China	Agricultural Production	million t DM/yr	1611.299625	1822.86292	1988.121414	1999.177317	2070.896908	2102.778533	2144.174514	2161.286709	2164.15382	2149.989377
GCAM 7.0	Fossil_NDC	Colombia	Agricultural Production	million t DM/yr	102.3142165	100.3111773	113.7600768	124.4976784	139.0062785	151.0336153	164.3800495	178.3867564	190.5734858	199.5117583
GCAM 7.0	Fossil_NDC	EU-12	Agricultural Production	million t DM/yr	268.5982669	278.2060648	304.2265688	311.4488687	299.7438341	292.6720735	314.5539682	334.0365756	352.5582103	366.6147513
GCAM 7.0	Fossil_NDC	EU-15	Agricultural Production	million t DM/yr	956.259332	1025.57385	1067.467086	1128.986545	1181.626481	1230.61497	1312.290233	1388.197593	1461.640562	1519.999612
GCAM 7.0	Fossil_NDC	Europe_Eastern	Agricultural Production	million t DM/yr	171.2824203	199.7277312	227.0161134	243.7035816	263.3722916	280.7997257	293.491314	305.417321	314.7929981	323.5974701
GCAM 7.0	Fossil_NDC	Europe_Non_EU	Agricultural Production	million t DM/yr	167.5261304	183.0999506	202.3487982	217.1186889	237.2033872	255.250144	263.1192922	269.7685474	271.7902124	272.0088232
GCAM 7.0	Fossil_NDC	European Free Trade Association	Agricultural Production	million t DM/yr	84.09668186	87.26065838	90.11528028	96.18785815	103.2919202	108.2451419	113.474634	115.5068515	117.3447472	118.4746638
GCAM 7.0	Fossil_NDC	India	Agricultural Production	million t DM/yr	915.5260072	1065.253647	1154.756556	1571.542779	1897.41001	2215.443536	2435.48251	2590.341222	2676.524923	2660.564495
GCAM 7.0	Fossil_NDC	Indonesia	Agricultural Production	million t DM/yr	248.3732927	333.9643532	427.3574312	490.4330719	547.8488692	608.5604447	682.358733	755.7189444	820.5012115	866.4602105
GCAM 7.0	Fossil_NDC	Japan	Agricultural Production	million t DM/yr	56.68420638	69.80121371	68.2601133	69.50664153	70.69083323	71.38134108	70.91667373	70.6190839	70.41379667	69.81968381
GCAM 7.0	Fossil_NDC	Mexico	Agricultural Production	million t DM/yr	230.9314879	239.7650109	267.7192392	287.3669885	319.123158	359.1538941	389.9389537	416.0683836	438.21836	459.7169135
GCAM 7.0	Fossil_NDC	Middle East	Agricultural Production	million t DM/yr	164.8621947	163.4839942	162.4839339	176.6411493	200.1154459	223.8295931	245.8196025	271.6225324	296.9623609	317.7401447
GCAM 7.0	Fossil_NDC	Pakistan	Agricultural Production	million t DM/yr	135.3821079	157.7203137	188.308014	201.3800749	225.3183324	253.9105615	283.0310734	313.9385909	345.6256237	373.0394896
GCAM 7.0	Fossil_NDC	Russia	Agricultural Production	million t DM/yr	235.0320863	254.9755396	301.4129045	320.8379784	349.6136632	373.2431791	380.4840038	391.7659211	399.0106785	408.4085463
GCAM 7.0	Fossil_NDC	South Africa	Agricultural Production	million t DM/yr	72.8654517	74.6826874	74.0198538	79.6789073	86.55719763	94.75718771	102.9882188	111.5784781	120.2094522	126.7706714
GCAM 7.0	Fossil_NDC	South America_Northern	Agricultural Production	million t DM/yr	44.6802454	50.70152922	45.0512126	33.98672902	40.82344078	46.95505515	51.56008174	55.58174043	59.48665662	62.72218343
GCAM 7.0	Fossil_NDC	South America_Southern	Agricultural Production	million t DM/yr	183.673637	209.6099152	235.7202854	261.7545055	284.1287254	300.2178329	316.2379176	331.9783164	349.3698962	367.7165039
GCAM 7.0	Fossil_NDC	South Asia	Agricultural Production	million t DM/yr	114.6307002	135.2983619	150.3831676	166.7033869	187.0251082	207.148968	224.9193671	241.6143446	256.5529671	268.80745
GCAM 7.0	Fossil_NDC	South Korea	Agricultural Production	million t DM/yr	28.93757291	29.88775093	29.178642	30.49429943	31.70522271	32.3848399	32.32240257	32.19529505	31.94241705	31.29043291
GCAM 7.0	Fossil_NDC	Southeast Asia	Agricultural Production	million t DM/yr	519.6842245	617.3171628	678.4936663	769.4064874	855.1689687	955.2674547	1067.284654	1183.405715	1294.717164	1383.117499
GCAM 7.0	Fossil_NDC	Taiwan	Agricultural Production	million t DM/yr	9.257274921	8.70284167	8.73836797	9.277815915	9.91311749	10.47297934	10.77256124	11.0252601	11.23966275	11.28835368
GCAM 7.0	Fossil_NDC	USA	Agricultural Production	million t DM/yr	1029.010927	1033.046205	1111.239686	1229.020536	1302.078892	1399.618481	1499.217508	1589.177356	1691.428983	1778.753795
GCAM 7.0	Fossil_NDC	World	Agricultural Production	million t DM/yr	10221.47456	11508.35921	12731.31899	14084.25381	15351.25314	16719.99042	18056.31038	19273.22264	20344.9298	21189.8671
GCAM 7.0	NonFossil_NDC	Africa_Eastern	Agricultural Production	million t DM/yr	314.7419538	346.1882087	375.3965935	422.6411237	486.0801229	559.6661488	647.075149	747.8503844	854.3489544	949.3065086
GCAM 7.0	NonFossil_NDC	Africa_Northern	Agricultural Production	million t DM/yr	183.2245991	200.2596974	216.7135766	235.9713243	267.7919088	296.556741	321.7653899	343.0358601	364.7516105	382.9090412
GCAM 7.0	NonFossil_NDC	Africa_Southern	Agricultural Production	million t DM/yr	138.6542242	180.9873871	218.6297166	244.1139126	264.679408	290.5812447	311.1173865	329.865645	344.9109367	362.5109527
GCAM 7.0	NonFossil_NDC	Africa_Western	Agricultural Production	million t DM/yr	373.3709076	451.6775622	548.1932713	616.5992022	687.4437424	788.4905139	902.3870689	1020.716454	1136.914913	1246.268254
GCAM 7.0	NonFossil_NDC	Argentina	Agricultural Production	million t DM/yr	332.0056853	337.8180873	361.2687492	389.3689605	429.2679417	465.5954553	493.2740994	514.5379582	532.0141521	547.9128918
GCAM 7.0	NonFossil_NDC	Australia_NZ	Agricultural Production	million t DM/yr	250.6230631	252.1897998	259.5866041	298.2990345	320.7824862	337.7094715	355.1945694	374.1190829	395.3376831	419.3597799
GCAM 7.0	NonFossil_NDC	Brazil	Agricultural Production	million t DM/yr	932.2334355	1217.13745	1406.019535	1561.287525	1650.176087	1814.494963	1985.465501	2133.409979	2247.374271	2374.589975
GCAM 7.0	NonFossil_NDC	Canada	Agricultural Production	million t DM/yr	110.9725956	119.0888862	135.8091853	154.7595177	169.3241539	185.4215498	195.1074623	203.1531049	209.1737553	214.9658366
GCAM 7.0	NonFossil_NDC	Central America and Caribbean	Agricultural Production	million t DM/yr	140.3260203	151.3698087	180.7689304	197.9438597	213.4115588	233.6835397	255.2382621	277.5509981	297.0917992	312.3927283
GCAM 7.0	NonFossil_NDC	Central Asia	Agricultural Production	million t DM/yr	94.4139869	110.3894435	132.7544214	144.154462	159.2492896	172.720793	186.7333153	200.4555314	213.197974	223.2455023
GCAM 7.0	NonFossil_NDC	China	Agricultural Production	million t DM/yr	1611.299625	1822.86292	1988.121414	1999.179211	2070.93091	2104.743499	2144.198576	2161.448031	2164.39835	2150.581763
GCAM 7.0	NonFossil_NDC	Colombia	Agricultural Production	million t DM/yr	102.3142165	100.3111773	113.7600768	124.4981143	139.0244822	150.9349167	164.1515078	178.0598263	190.0009862	199.966452
GCAM 7.0	NonFossil_NDC	EU-12	Agricultural Production	million t DM/yr	268.5982669	278.2060648	304.2265688	311.4536923	299.7544	292.6110543	314.4392614	333.8456758	352.1411344	365.9572319
GCAM 7.0	NonFossil_NDC	EU-15	Agricultural Production	million t DM/yr	956.259332	1025.57385	1067.467086	1129.00461	1181.623002	1230.619847	1312.365075	1387.764553	1459.804169	1516.675172
GCAM 7.0	NonFossil_NDC	Europe_Eastern	Agricultural Production	million t DM/yr	171.2824203	199.7277312	227.0161134	243.7063372	263.3686671	280.8079875	293.5157271	305.5034382	314.705232	323.122134
GCAM 7.0	NonFossil_NDC	Europe_Non_EU	Agricultural Production	million t DM/yr	167.5261304	183.0999506	202.3487982	217.1200888	237.2080044	255.313383	263.1877431	269.8754831	271.8001485	271.7887556
GCAM 7.0	NonFossil_NDC	European Free Trade Association	Agricultural Production	million t DM/yr	84.09668186	87.26065838	90.11528028	96.18868321	103.2256244	108.1059504	113.4754322	115.6760942	117.5281434	118.5503813
GCAM 7.0	NonFossil_NDC	India	Agricultural Production	million t DM/yr	915.5260072	1065.253647	1154.756556	1571.13926	1893.925326	2204.495087	2418.746993	2567.223895	2648.936015	2630.418182
GCAM 7.0	NonFossil_NDC	Indonesia	Agricultural Production	million t DM/yr	248.3732927	333.9643532	427.3574312	490.4333123	547.7613485	607.8555048	680.3032973	752.0989736	815.250154	859.4468668
GCAM 7.0	NonFossil_NDC	Japan	Agricultural Production	million t DM/yr	56.68420638	69.80121371	68.2601133	69.50690405	70.69651705	71.12979231	70.89809949	70.50186663	70.17268962	69.51754833
GCAM 7.0	NonFossil_NDC	Mexico	Agricultural Production	million t DM/yr	230.9314879	239.7650109	267.7192392	287.3691815	319.0961079	359.1135127	389.6318929	415.433195	437.0593732	458.1050316
GCAM 7.0	NonFossil_NDC	Middle East	Agricultural Production	million t DM/yr	164.8621947	163.4839942	162.4839339	176.641804	200.122108	223.7907608	245.6810394	271.1754565	296.0129668	316.2660941
GCAM 7.0	NonFossil_NDC	Pakistan	Agricultural Production	million t DM/yr	135.3821079	157.7203137	188.308014	201.3795614	225.4363795	254.0161654	283.1874973	314.1115744	345.5887974	372.7582036
GCAM 7.0	NonFossil_NDC	Russia	Agricultural Production	million t DM/yr	235.0320863	254.9755396	301.4129045	320.838634	349.5778812	373.2604582	380.4178771	391.436081	398.2441383	407.0533581
GCAM 7.0	NonFossil_NDC	South Africa	Agricultural Production	million t DM/yr	72.8654517	74.6826874	74.0198538	79.67954845	86.54751516	94.7363044	102.9114103	111.4105547	119.9383695	126.4571871
GCAM 7.0	NonFossil_NDC	South America_Northern	Agricultural Production	million t DM/yr	44.6802454	50.70152922	45.0512126	33.98670174	40.81932293	46.94551467	51.52921539	55.51554902	59.37576667	62.56663541
GCAM 7.0	NonFossil_NDC	South America_Southern	Agricultural Production	million t DM/yr	183.673637	209.6099152	235.7202854	261.7627166	284.1079816	300.1948489	316.1003555	331.5973667	348.6569958	366.6217443
GCAM 7.0	NonFossil_NDC	South Asia	Agricultural Production	million t DM/yr	114.6307002	135.2983619	150.3831676	166.7028593	187.0404932	207.1840964	224.9662475	241.6447384	256.5406475	268.7251388
GCAM 7.0	NonFossil_NDC	South Korea	Agricultural Production	million t DM/yr	28.93757291	29.88775093	29.178642	30.4938624	31.70612887	32.38933513	32.32393849	32.19692859	31.93934517	31.27088311
GCAM 7.0	NonFossil_NDC	Southeast Asia	Agricultural Production	million t DM/yr	519.6842245	617.3171628	678.4936663	769.4094897	855.023237	954.7038895	1065.969162	1180.731552	1290.243304	1376.959339
GCAM 7.0	NonFossil_NDC	Taiwan	Agricultural Production	million t DM/yr	9.257274921	8.70284167	8.73836797	9.277863132	9.91213228	10.46981855	10.76682793	11.01375714	11.22107529	11.26584322
GCAM 7.0	NonFossil_NDC	USA	Agricultural Production	million t DM/yr	1029.010927	1033.046205	1111.239686	1229.032558	1302.107306	1400.560093	1501.008696	1593.253161	1700.96542	1794.58262
GCAM 7.0	NonFossil_NDC	World	Agricultural Production	million t DM/yr	10221.47456	11508.35921	12731.31899	14083.94392	15347.22158	16708.90224	18033.13408	19236.21275	20295.63927	21132.11804
GCAM 7.0	NDC_EI_baseWACC	Africa_Eastern	Agricultural Production	million t DM/yr	314.7419538	346.1882087	375.3965935	422.6411237	486.0695086	559.6497256	647.0830629	747.740615	854.2222138	949.1686627
GCAM 7.0	NDC_EI_baseWACC	Africa_Northern	Agricultural Production	million t DM/yr	183.2245991	200.2596974	216.7135766	235.9713332	267.7906786	296.4903386	322.0282101	343.2843109	365.3985278	383.8992398
GCAM 7.0	NDC_EI_baseWACC	Africa_Southern	Agricultural Production	million t DM/yr	138.6542242	180.9873871	218.6297166	244.1139126	264.6712743	290.5672978	311.2330642	329.8849889	345.0648256	362.7638642
GCAM 7.0	NDC_EI_baseWACC	Africa_Western	Agricultural Production	million t DM/yr	373.3709076	451.6775622	548.1932713	616.5992011	687.4357359	788.4677926	902.3614265	1020.57817	1137.059737	1246.645472
GCAM 7.0	NDC_EI_baseWACC	Argentina	Agricultural Production	million t DM/yr	332.0056853	337.8180873	361.2687492	389.3688975	429.2392601	465.5344837	493.326964	514.3771668	532.9018892	549.4322271
GCAM 7.0	NDC_EI_baseWACC	Australia_NZ	Agricultural Production	million t DM/yr	250.6230631	252.1897998	259.5866041	298.2990336	320.7616771	337.6857815	355.3705962	375.2005547	397.0323289	420.8441008
GCAM 7.0	NDC_EI_baseWACC	Brazil	Agricultural Production	million t DM/yr	932.2334355	1217.13745	1406.019535	1561.287505	1650.133953	1814.465228	1987.974438	2133.204003	2246.172376	2370.289134
GCAM 7.0	NDC_EI_baseWACC	Canada	Agricultural Production	million t DM/yr	110.9725956	119.0888862	135.8091853	154.7595066	169.3033088	185.5628307	195.3168648	203.5127356	209.1699943	215.07071
GCAM 7.0	NDC_EI_baseWACC	Central America and Caribbean	Agricultural Production	million t DM/yr	140.3260203	151.3698087	180.7689304	197.9438597	213.4185717	233.7730522	255.1763468	277.8187523	297.3999014	312.9056346
GCAM 7.0	NDC_EI_baseWACC	Central Asia	Agricultural Production	million t DM/yr	94.4139869	110.3894435	132.7544214	144.1544619	159.2447632	172.727	186.750171	200.5440431	213.3971816	223.5601396
GCAM 7.0	NDC_EI_baseWACC	China	Agricultural Production	million t DM/yr	1611.299625	1822.86292	1988.121414	1999.180013	2070.882744	2104.658069	2144.369124	2163.872966	2164.136393	2149.447327
GCAM 7.0	NDC_EI_baseWACC	Colombia	Agricultural Production	million t DM/yr	102.3142165	100.3111773	113.7600768	124.4981141	139.098598	151.1367321	164.5465566	178.3986817	190.4384796	199.2788551
GCAM 7.0	NDC_EI_baseWACC	EU-12	Agricultural Production	million t DM/yr	268.5982669	278.2060648	304.2265688	311.4536793	299.7193809	292.6265702	314.4689876	333.9300079	352.5193466	366.5887725
GCAM 7.0	NDC_EI_baseWACC	EU-15	Agricultural Production	million t DM/yr	956.259332	1025.57385	1067.467086	1129.004576	1181.575124	1230.554377	1313.041988	1388.354558	1461.812526	1520.076219
GCAM 7.0	NDC_EI_baseWACC	Europe_Eastern	Agricultural Production	million t DM/yr	171.2824203	199.7277312	227.0161134	243.706335	263.3489466	280.7621249	293.5397376	305.1857107	314.8259436	323.6390642
GCAM 7.0	NDC_EI_baseWACC	Europe_Non_EU	Agricultural Production	million t DM/yr	167.5261304	183.0999506	202.3487982	217.1200887	237.1962708	255.2820861	263.1977306	270.018858	271.8643048	272.0617059
GCAM 7.0	NDC_EI_baseWACC	European Free Trade Association	Agricultural Production	million t DM/yr	84.09668186	87.26065838	90.11528028	96.1886831	103.7387564	108.1894498	113.5275723	115.5912165	117.4268336	118.5631995
GCAM 7.0	NDC_EI_baseWACC	India	Agricultural Production	million t DM/yr	915.5260072	1065.253647	1154.756556	1571.139141	1893.741558	2204.788203	2416.75795	2568.993076	2649.622361	2632.189438
GCAM 7.0	NDC_EI_baseWACC	Indonesia	Agricultural Production	million t DM/yr	248.3732927	333.9643532	427.3574312	490.4333113	547.7432441	607.8278443	680.4014135	751.9964802	815.6579124	860.5431335
GCAM 7.0	NDC_EI_baseWACC	Japan	Agricultural Production	million t DM/yr	56.68420638	69.80121371	68.2601133	69.50690405	70.6886272	71.1161627	70.93755814	70.50786121	70.30327991	69.70609888
GCAM 7.0	NDC_EI_baseWACC	Mexico	Agricultural Production	million t DM/yr	230.9314879	239.7650109	267.7192392	287.3691791	319.0878783	359.0908637	390.02293	415.5878413	437.7634085	459.2545128
GCAM 7.0	NDC_EI_baseWACC	Middle East	Agricultural Production	million t DM/yr	164.8621947	163.4839942	162.4839339	176.6418026	200.140125	223.8721258	245.8301845	271.4155502	296.8077174	317.4706075
GCAM 7.0	NDC_EI_baseWACC	Pakistan	Agricultural Production	million t DM/yr	135.3821079	157.7203137	188.308014	201.3795614	225.4369646	254.0596811	283.2189332	313.696552	345.5967234	372.7085084
GCAM 7.0	NDC_EI_baseWACC	Russia	Agricultural Production	million t DM/yr	235.0320863	254.9755396	301.4129045	320.8386317	349.5834452	373.2748825	380.4646668	390.8300784	398.7437291	408.085049
GCAM 7.0	NDC_EI_baseWACC	South Africa	Agricultural Production	million t DM/yr	72.8654517	74.6826874	74.0198538	79.67954733	86.5430151	94.72785257	103.0007972	111.4246812	120.0223559	126.5486998
GCAM 7.0	NDC_EI_baseWACC	South America_Northern	Agricultural Production	million t DM/yr	44.6802454	50.70152922	45.0512126	33.98670163	40.81782488	46.94201354	51.56562133	55.5285672	59.41017269	62.63046488
GCAM 7.0	NDC_EI_baseWACC	South America_Southern	Agricultural Production	million t DM/yr	183.673637	209.6099152	235.7202854	261.7627154	284.0966215	300.1700614	316.1977809	331.4293821	349.0718153	367.3256485
GCAM 7.0	NDC_EI_baseWACC	South Asia	Agricultural Production	million t DM/yr	114.6307002	135.2983619	150.3831676	166.702859	187.0364769	207.179195	225.0667466	241.6205864	256.5699824	268.7923554
GCAM 7.0	NDC_EI_baseWACC	South Korea	Agricultural Production	million t DM/yr	28.93757291	29.88775093	29.178642	30.4938624	31.70533846	32.3859718	32.32154895	31.87464166	31.96257744	31.31268208
GCAM 7.0	NDC_EI_baseWACC	Southeast Asia	Agricultural Production	million t DM/yr	519.6842245	617.3171628	678.4936663	769.4094881	854.9611909	954.5329892	1066.499157	1180.373238	1290.584726	1377.896384
GCAM 7.0	NDC_EI_baseWACC	Taiwan	Agricultural Production	million t DM/yr	9.257274921	8.70284167	8.73836797	9.277863112	9.911840308	10.46902961	10.76350484	11.0112467	11.22515609	11.27087606
GCAM 7.0	NDC_EI_baseWACC	USA	Agricultural Production	million t DM/yr	1029.010927	1033.046205	1111.239686	1229.032526	1301.93397	1399.480051	1499.172147	1587.312033	1690.246667	1777.259494
GCAM 7.0	NDC_EI_baseWACC	World	Agricultural Production	million t DM/yr	10221.47456	11508.35921	12731.31899	14083.94442	15347.05667	16708.04987	18035.53378	19235.09916	20294.43139	21127.22828
GCAM 7.0	CP_EI_baseWACC	Africa_Eastern	Capacity Additions|Electricity|Biomass	GW/yr	0	0	0	0.131707551	0.09555734	0.182521963	0.478788902	0.799264852	0.949265998	1.183510705
GCAM 7.0	CP_EI_baseWACC	Africa_Northern	Capacity Additions|Electricity|Biomass	GW/yr	0	0	0	0.090483764	0.043224112	0.071525425	0.109748511	0.14515355	0.189153358	0.236873362
GCAM 7.0	CP_EI_baseWACC	Africa_Southern	Capacity Additions|Electricity|Biomass	GW/yr	0	0	0	0.010018905	0.005454468	0.01335793	0.021812474	0.031625625	0.050451635	0.081647723
GCAM 7.0	CP_EI_baseWACC	Africa_Western	Capacity Additions|Electricity|Biomass	GW/yr	0	0	0	0.096185809	0.036228394	0.083139868	0.192256718	0.305615859	0.441830532	0.67081464
GCAM 7.0	CP_EI_baseWACC	Argentina	Capacity Additions|Electricity|Biomass	GW/yr	0	0	0	0.027602324	0.024360431	0.023945956	0.02149738	0.028073304	0.023623338	0.027838116
GCAM 7.0	CP_EI_baseWACC	Australia_NZ	Capacity Additions|Electricity|Biomass	GW/yr	0	0	0	0.020566711	0.027248668	0.025919497	0	0.031857065	0.080784149	0.076704853
GCAM 7.0	CP_EI_baseWACC	Brazil	Capacity Additions|Electricity|Biomass	GW/yr	0	0	0	0.010784615	0.036371196	0.03892837	0.062163429	0.103073764	0.122936972	0.082741484
GCAM 7.0	CP_EI_baseWACC	Canada	Capacity Additions|Electricity|Biomass	GW/yr	0	0	0	0.263674898	0.19534532	0.740582759	0.868594577	0.929947022	1.024749766	0.944045771
GCAM 7.0	CP_EI_baseWACC	Central America and Caribbean	Capacity Additions|Electricity|Biomass	GW/yr	0	0	0	0.632611067	0.236497704	0.247807356	0.316664056	0.380991999	0.32541105	0.411334404
GCAM 7.0	CP_EI_baseWACC	Central Asia	Capacity Additions|Electricity|Biomass	GW/yr	0	0	0	0.087278441	0.027086706	0.033837351	0.08496693	0.096816789	0.123402847	0.113952754
GCAM 7.0	CP_EI_baseWACC	China	Capacity Additions|Electricity|Biomass	GW/yr	0	0	0	5.671103781	0.908682267	0.353202211	0.477350375	0.550241697	0.991760202	1.784080784
GCAM 7.0	CP_EI_baseWACC	Colombia	Capacity Additions|Electricity|Biomass	GW/yr	0	0	0	0.016597256	0.027003684	0.027612823	0.027501301	0.023487724	0.019685883	0.020595358
GCAM 7.0	CP_EI_baseWACC	EU-12	Capacity Additions|Electricity|Biomass	GW/yr	0	0	0	0.484720668	0.129650887	0.272854138	0.739772991	0.670049334	0.484259101	0.54549624
GCAM 7.0	CP_EI_baseWACC	EU-15	Capacity Additions|Electricity|Biomass	GW/yr	0	0	0	2.159114972	0.361008699	0.172002895	2.061841518	2.489293476	3.945302602	3.557067144
GCAM 7.0	CP_EI_baseWACC	Europe_Eastern	Capacity Additions|Electricity|Biomass	GW/yr	0	0	0	0.091008354	0.002818536	0.042244705	0.110578891	0.099808045	0.066580222	0.041894461
GCAM 7.0	CP_EI_baseWACC	Europe_Non_EU	Capacity Additions|Electricity|Biomass	GW/yr	0	0	0	0.021679021	0.010329338	0.016734489	0.037591844	0	0.040159426	0.062897408
GCAM 7.0	CP_EI_baseWACC	European Free Trade Association	Capacity Additions|Electricity|Biomass	GW/yr	0	0	0	0.169740378	0.363276109	0.322184166	0.374479496	0.401526329	0.55018483	0.425255962
GCAM 7.0	CP_EI_baseWACC	India	Capacity Additions|Electricity|Biomass	GW/yr	0	0	0	3.325311286	1.61862518	1.729742843	1.547727029	1.733309089	1.480333464	1.463735558
GCAM 7.0	CP_EI_baseWACC	Indonesia	Capacity Additions|Electricity|Biomass	GW/yr	0	0	0	0.103938248	0.051037745	0.02531637	0.045261298	0.054985301	0.088232979	0.141009673
GCAM 7.0	CP_EI_baseWACC	Japan	Capacity Additions|Electricity|Biomass	GW/yr	0	0	0	0.729766866	0.455398088	2.74181097	0	0.045176172	0.234614498	0.661836023
GCAM 7.0	CP_EI_baseWACC	Mexico	Capacity Additions|Electricity|Biomass	GW/yr	0	0	0	0.82038281	0.283012932	0.342189092	0.368804463	0.329846058	0.355151362	0.375570318
GCAM 7.0	CP_EI_baseWACC	Middle East	Capacity Additions|Electricity|Biomass	GW/yr	0	0	0	0.370438352	0.314739588	0.412886272	0.045998956	0.367774895	0.368829819	0.489590649
GCAM 7.0	CP_EI_baseWACC	Pakistan	Capacity Additions|Electricity|Biomass	GW/yr	0	0	0	0.363460204	0.092650744	0.158066867	0.365460934	0.5467694	0.599841685	0.482525498
GCAM 7.0	CP_EI_baseWACC	Russia	Capacity Additions|Electricity|Biomass	GW/yr	0	0	0	0.294100571	0.04871094	0.056657916	0.134818699	0.213810724	0.308562828	0.297662825
GCAM 7.0	CP_EI_baseWACC	South Africa	Capacity Additions|Electricity|Biomass	GW/yr	0	0	0	0.011365446	0.008507611	0.015585933	0.020628705	0.046939171	0.051291481	0.051029821
GCAM 7.0	CP_EI_baseWACC	South America_Northern	Capacity Additions|Electricity|Biomass	GW/yr	0	0	0	0	0	0	0.005484037	0.01165088	0.009208126	0.012140945
GCAM 7.0	CP_EI_baseWACC	South America_Southern	Capacity Additions|Electricity|Biomass	GW/yr	0	0	0	0.186467133	0.161141086	0.184353383	0.208102183	0.211072151	0.190968682	0.165934543
GCAM 7.0	CP_EI_baseWACC	South Asia	Capacity Additions|Electricity|Biomass	GW/yr	0	0	0	0.12458503	0.04276899	0.065699087	0.104370463	0.101574601	0.119557614	0.162942335
GCAM 7.0	CP_EI_baseWACC	South Korea	Capacity Additions|Electricity|Biomass	GW/yr	0	0	0	0.416506303	0.110947698	0.605049943	0.22512334	0.123202693	0.079309024	0.221761238
GCAM 7.0	CP_EI_baseWACC	Southeast Asia	Capacity Additions|Electricity|Biomass	GW/yr	0	0	0	1.909525218	0.329791937	0.336922795	0.425404393	0.478553293	0.441807945	0.519098224
GCAM 7.0	CP_EI_baseWACC	Taiwan	Capacity Additions|Electricity|Biomass	GW/yr	0	0	0	0.604263432	0.075502679	0.054102934	0.047438283	0.061356715	0.119015953	0.14099553
GCAM 7.0	CP_EI_baseWACC	USA	Capacity Additions|Electricity|Biomass	GW/yr	0	0	0	5.892629394	3.347255492	1.824709428	1.870925329	2.701973389	3.944044854	3.772929362
GCAM 7.0	CP_EI_baseWACC	World	Capacity Additions|Electricity|Biomass	GW/yr	0	0	0	25.13761881	9.470234568	11.22149573	11.40115751	14.11482097	17.82031222	19.22551371
GCAM 7.0	Fossil_NDC	Africa_Eastern	Capacity Additions|Electricity|Biomass	GW/yr	0	0	0	0.131707423	0.098341442	0.205998894	0.440120472	0.692238158	0.785902339	0.919157515
GCAM 7.0	Fossil_NDC	Africa_Northern	Capacity Additions|Electricity|Biomass	GW/yr	0	0	0	0.090521777	0.041322337	0.070251619	0.098480071	0.118880787	0.15073188	0.189456714
GCAM 7.0	Fossil_NDC	Africa_Southern	Capacity Additions|Electricity|Biomass	GW/yr	0	0	0	0.010019382	0.001751271	0.010335313	0.024640097	0.04153872	0.121248553	0.379250129
GCAM 7.0	Fossil_NDC	Africa_Western	Capacity Additions|Electricity|Biomass	GW/yr	0	0	0	0.096189665	0.023886507	0.090640452	0.207887372	0.372157826	0.662821619	1.510728154
GCAM 7.0	Fossil_NDC	Argentina	Capacity Additions|Electricity|Biomass	GW/yr	0	0	0	0.027600997	0.027120352	0.034448801	0.035001105	0.043615151	0.053729697	0.071542225
GCAM 7.0	Fossil_NDC	Australia_NZ	Capacity Additions|Electricity|Biomass	GW/yr	0	0	0	0.020569769	0.064689164	0.424566177	0.567304384	0.709991943	0.821300842	0.774882697
GCAM 7.0	Fossil_NDC	Brazil	Capacity Additions|Electricity|Biomass	GW/yr	0	0	0	0.010786733	0.044573811	0.037331325	0.075353396	0.082080398	0.097329589	0.074827852
GCAM 7.0	Fossil_NDC	Canada	Capacity Additions|Electricity|Biomass	GW/yr	0	0	0	0.26371407	0.326269343	0.970167192	1.715173385	0.905977641	0.803525961	0.484176812
GCAM 7.0	Fossil_NDC	Central America and Caribbean	Capacity Additions|Electricity|Biomass	GW/yr	0	0	0	0.632616829	0.467105353	0.976975958	0.929789317	0.509572536	0.427486575	0.458116357
GCAM 7.0	Fossil_NDC	Central Asia	Capacity Additions|Electricity|Biomass	GW/yr	0	0	0	0.087306214	0.030919917	0.049790157	0.080820192	0.133890558	0.193117835	0.272324573
GCAM 7.0	Fossil_NDC	China	Capacity Additions|Electricity|Biomass	GW/yr	0	0	0	5.678940972	1.187964129	0.481050915	0.792557203	0.988056757	1.440077552	2.262407956
GCAM 7.0	Fossil_NDC	Colombia	Capacity Additions|Electricity|Biomass	GW/yr	0	0	0	0.01660597	0.138365796	0.181467957	0.12643017	0.113603774	0.061400938	0.039262146
GCAM 7.0	Fossil_NDC	EU-12	Capacity Additions|Electricity|Biomass	GW/yr	0	0	0	0.484482529	0.129219933	0.295393685	0.784308599	0.697915854	0.527922144	0.582002408
GCAM 7.0	Fossil_NDC	EU-15	Capacity Additions|Electricity|Biomass	GW/yr	0	0	0	2.158201754	0.358679569	0.183664266	1.899775886	2.919033636	4.23512366	3.705337489
GCAM 7.0	Fossil_NDC	Europe_Eastern	Capacity Additions|Electricity|Biomass	GW/yr	0	0	0	0.091018265	0.000528875	0.037388413	0.121141214	0.095889632	0.079614987	0.045009598
GCAM 7.0	Fossil_NDC	Europe_Non_EU	Capacity Additions|Electricity|Biomass	GW/yr	0	0	0	0.021683006	0.010917891	0.021073939	0.040949998	0	0.031808223	0.056871173
GCAM 7.0	Fossil_NDC	European Free Trade Association	Capacity Additions|Electricity|Biomass	GW/yr	0	0	0	0.169772407	0.33704909	1.130366294	1.053052251	0.459719883	0.481364939	0.304210388
GCAM 7.0	Fossil_NDC	India	Capacity Additions|Electricity|Biomass	GW/yr	0	0	0	3.325934798	1.68070157	1.668887842	1.598650551	1.661871798	1.37472032	1.393857397
GCAM 7.0	Fossil_NDC	Indonesia	Capacity Additions|Electricity|Biomass	GW/yr	0	0	0	0.103950196	0.048512452	0.022309518	0.038825033	0.049800513	0.050468865	0.069206198
GCAM 7.0	Fossil_NDC	Japan	Capacity Additions|Electricity|Biomass	GW/yr	0	0	0	0.72982117	0.577902478	0.518760431	0.25268755	0.0658625	0.281289044	0.700261639
GCAM 7.0	Fossil_NDC	Mexico	Capacity Additions|Electricity|Biomass	GW/yr	0	0	0	0.820474035	0.811119978	0.32953367	0.407512355	0.318480091	0.424211039	0.318279602
GCAM 7.0	Fossil_NDC	Middle East	Capacity Additions|Electricity|Biomass	GW/yr	0	0	0	0.370497903	0.33749972	0.869483435	0.669109274	0.889901641	1.244027683	1.938811911
GCAM 7.0	Fossil_NDC	Pakistan	Capacity Additions|Electricity|Biomass	GW/yr	0	0	0	0.363554873	0.095255642	0.159125502	0.341208393	0.471288737	0.465362413	0.30583534
GCAM 7.0	Fossil_NDC	Russia	Capacity Additions|Electricity|Biomass	GW/yr	0	0	0	0.294169566	0.051406506	0.064109021	0.139900446	0.27013625	0.350269087	0.299620258
GCAM 7.0	Fossil_NDC	South Africa	Capacity Additions|Electricity|Biomass	GW/yr	0	0	0	0.01136664	0.024936694	0.077204392	0.084289712	0.114800711	0.128531364	0.115529813
GCAM 7.0	Fossil_NDC	South America_Northern	Capacity Additions|Electricity|Biomass	GW/yr	0	0	0	0	0	0	0.00517975	0.009392266	0.006390323	0.008264656
GCAM 7.0	Fossil_NDC	South America_Southern	Capacity Additions|Electricity|Biomass	GW/yr	0	0	0	0.186589035	0.136030531	0.46881154	1.056960406	1.192634401	1.273869068	1.160151159
GCAM 7.0	Fossil_NDC	South Asia	Capacity Additions|Electricity|Biomass	GW/yr	0	0	0	0.124601115	0.042109491	0.065494852	0.095346026	0.084136366	0.098757169	0.135299807
GCAM 7.0	Fossil_NDC	South Korea	Capacity Additions|Electricity|Biomass	GW/yr	0	0	0	0.416543289	0.173482178	0.323768504	0.194979333	0.164384195	0.066006164	0.051971536
GCAM 7.0	Fossil_NDC	Southeast Asia	Capacity Additions|Electricity|Biomass	GW/yr	0	0	0	1.909953017	0.313827484	0.437459822	0.583591472	0.728334823	0.936503819	1.019493889
GCAM 7.0	Fossil_NDC	Taiwan	Capacity Additions|Electricity|Biomass	GW/yr	0	0	0	0.604293433	0.080001061	0.056945171	0.032083498	0.066249779	0.105906759	0.114886861
GCAM 7.0	Fossil_NDC	USA	Capacity Additions|Electricity|Biomass	GW/yr	0	0	0	5.893794656	4.710380232	7.950721769	8.655654119	6.221195043	4.529411697	3.061780105
GCAM 7.0	Fossil_NDC	World	Capacity Additions|Electricity|Biomass	GW/yr	0	0	0	25.14728149	12.3718708	18.21352683	23.14876303	21.19263237	22.31023214	22.82281436
GCAM 7.0	NonFossil_NDC	Africa_Eastern	Capacity Additions|Electricity|Biomass	GW/yr	0	0	0	0.131707004	0.093813063	0.189842516	0.403006628	0.582692395	0.624753242	0.690989467
GCAM 7.0	NonFossil_NDC	Africa_Northern	Capacity Additions|Electricity|Biomass	GW/yr	0	0	0	0.090521429	0.041361322	0.066555321	0.088066665	0.101789372	0.120483765	0.143060129
GCAM 7.0	NonFossil_NDC	Africa_Southern	Capacity Additions|Electricity|Biomass	GW/yr	0	0	0	0.010019259	0.002319097	0.00990235	0.021660955	0.042183791	0.140749786	0.466675778
GCAM 7.0	NonFossil_NDC	Africa_Western	Capacity Additions|Electricity|Biomass	GW/yr	0	0	0	0.096190428	0.024308904	0.086475619	0.193936988	0.361724684	0.728860712	1.795426755
GCAM 7.0	NonFossil_NDC	Argentina	Capacity Additions|Electricity|Biomass	GW/yr	0	0	0	0.027602459	0.026495148	0.032629277	0.03221691	0.043008888	0.059428018	0.084708274
GCAM 7.0	NonFossil_NDC	Australia_NZ	Capacity Additions|Electricity|Biomass	GW/yr	0	0	0	0.02056964	0.061098522	0.438096005	0.57069132	0.805781664	0.971259773	0.895292487
GCAM 7.0	NonFossil_NDC	Brazil	Capacity Additions|Electricity|Biomass	GW/yr	0	0	0	0.010786292	0.041424761	0.033739238	0.064602546	0.068204068	0.084507098	0.068184134
GCAM 7.0	NonFossil_NDC	Canada	Capacity Additions|Electricity|Biomass	GW/yr	0	0	0	0.263710458	0.34719211	1.160176683	1.91752691	0.989678616	0.886423454	0.552276599
GCAM 7.0	NonFossil_NDC	Central America and Caribbean	Capacity Additions|Electricity|Biomass	GW/yr	0	0	0	0.632620273	0.486844197	1.080937775	1.061025131	0.56129174	0.504454345	0.537411906
GCAM 7.0	NonFossil_NDC	Central Asia	Capacity Additions|Electricity|Biomass	GW/yr	0	0	0	0.087282783	0.028587916	0.043715165	0.095015528	0.131247324	0.202326075	0.323438043
GCAM 7.0	NonFossil_NDC	China	Capacity Additions|Electricity|Biomass	GW/yr	0	0	0	5.679929191	1.173631334	0.450699883	0.696289484	0.799289432	1.7150143	2.73642425
GCAM 7.0	NonFossil_NDC	Colombia	Capacity Additions|Electricity|Biomass	GW/yr	0	0	0	0.016598202	0.1390627	0.184865518	0.13071449	0.110125103	0.068054027	0.076991632
GCAM 7.0	NonFossil_NDC	EU-12	Capacity Additions|Electricity|Biomass	GW/yr	0	0	0	0.484482529	0.128609689	0.284553882	0.884679912	0.753714488	0.612732867	0.662480571
GCAM 7.0	NonFossil_NDC	EU-15	Capacity Additions|Electricity|Biomass	GW/yr	0	0	0	2.15817214	0.365251788	0.191040774	2.104024022	3.357054848	4.815626473	3.937907161
GCAM 7.0	NonFossil_NDC	Europe_Eastern	Capacity Additions|Electricity|Biomass	GW/yr	0	0	0	0.091013224	0.002067858	0.035448949	0.113062218	0.081566754	0.064054733	0.034759532
GCAM 7.0	NonFossil_NDC	Europe_Non_EU	Capacity Additions|Electricity|Biomass	GW/yr	0	0	0	0.021682871	0.010759234	0.018887001	0.033153272	3.55918465796326e-05	0.029585519	0.045871763
GCAM 7.0	NonFossil_NDC	European Free Trade Association	Capacity Additions|Electricity|Biomass	GW/yr	0	0	0	0.169768898	0.331048904	1.171577865	1.134548889	0.497057718	0.535801644	0.347381469
GCAM 7.0	NonFossil_NDC	India	Capacity Additions|Electricity|Biomass	GW/yr	0	0	0	3.327376246	1.575370813	1.451862085	1.35533483	1.251882077	0.956170953	0.884431149
GCAM 7.0	NonFossil_NDC	Indonesia	Capacity Additions|Electricity|Biomass	GW/yr	0	0	0	0.103946311	0.045888548	0.021107469	0.036430691	0.041694983	0.037175536	0.050345264
GCAM 7.0	NonFossil_NDC	Japan	Capacity Additions|Electricity|Biomass	GW/yr	0	0	0	0.729799474	0.541859456	0.340866413	0.029372364	0.056187982	0.840862451	0.831008315
GCAM 7.0	NonFossil_NDC	Mexico	Capacity Additions|Electricity|Biomass	GW/yr	0	0	0	0.82045588	0.83041146	0.322950322	0.368161321	0.305672911	0.47231693	0.347274954
GCAM 7.0	NonFossil_NDC	Middle East	Capacity Additions|Electricity|Biomass	GW/yr	0	0	0	0.370495328	0.312835414	0.836088219	0.675023503	0.884824985	1.220824538	1.85495697
GCAM 7.0	NonFossil_NDC	Pakistan	Capacity Additions|Electricity|Biomass	GW/yr	0	0	0	0.36354306	0.091717673	0.149221459	0.325427936	0.419968951	0.392374851	0.240171722
GCAM 7.0	NonFossil_NDC	Russia	Capacity Additions|Electricity|Biomass	GW/yr	0	0	0	0.294109822	0.044907862	0.053657272	0.17675722	0.25660107	0.359166988	0.345855768
GCAM 7.0	NonFossil_NDC	South Africa	Capacity Additions|Electricity|Biomass	GW/yr	0	0	0	0.01136656	0.024405049	0.071044505	0.067150259	0.113590685	0.135502211	0.126338633
GCAM 7.0	NonFossil_NDC	South America_Northern	Capacity Additions|Electricity|Biomass	GW/yr	0	0	0	0	0	0	0.005176465	0.008566379	0.00615285	0.007598264
GCAM 7.0	NonFossil_NDC	South America_Southern	Capacity Additions|Electricity|Biomass	GW/yr	0	0	0	0.186595247	0.131587025	0.467806025	1.081917196	1.286906056	1.459518026	1.3449487
GCAM 7.0	NonFossil_NDC	South Asia	Capacity Additions|Electricity|Biomass	GW/yr	0	0	0	0.124606407	0.04097621	0.061202498	0.085879782	0.07685668	0.081275027	0.111595508
GCAM 7.0	NonFossil_NDC	South Korea	Capacity Additions|Electricity|Biomass	GW/yr	0	0	0	0.41652095	0.150388322	0.265092659	0.185503485	0.150312883	0.062537354	0.233872479
GCAM 7.0	NonFossil_NDC	Southeast Asia	Capacity Additions|Electricity|Biomass	GW/yr	0	0	0	1.909959455	0.308138142	0.397366875	0.5225924	0.634957519	0.861787158	0.994788015
GCAM 7.0	NonFossil_NDC	Taiwan	Capacity Additions|Electricity|Biomass	GW/yr	0	0	0	0.604287542	0.078191494	0.051949626	0.030450648	0.055903461	0.07117271	0.084524597
GCAM 7.0	NonFossil_NDC	USA	Capacity Additions|Electricity|Biomass	GW/yr	0	0	0	5.893804313	4.053908198	5.99421009	5.740136977	3.780211762	2.826151455	1.656694786
GCAM 7.0	NonFossil_NDC	World	Capacity Additions|Electricity|Biomass	GW/yr	0	0	0	25.14952368	11.53446221	15.96356934	20.22953695	18.61058486	21.94710487	22.51368507
GCAM 7.0	NDC_EI_baseWACC	Africa_Eastern	Capacity Additions|Electricity|Biomass	GW/yr	0	0	0	0.131707004	0.096656668	0.204180895	0.434989895	0.692092353	0.77680014	0.90237242
GCAM 7.0	NDC_EI_baseWACC	Africa_Northern	Capacity Additions|Electricity|Biomass	GW/yr	0	0	0	0.090521429	0.042477649	0.069464611	0.095305876	0.112688518	0.13544177	0.165621261
GCAM 7.0	NDC_EI_baseWACC	Africa_Southern	Capacity Additions|Electricity|Biomass	GW/yr	0	0	0	0.010019259	0.002381304	0.010614239	0.024175737	0.040437714	0.117451935	0.367901207
GCAM 7.0	NDC_EI_baseWACC	Africa_Western	Capacity Additions|Electricity|Biomass	GW/yr	0	0	0	0.096190428	0.024099737	0.090435683	0.206246864	0.366014352	0.642002449	1.456404253
GCAM 7.0	NDC_EI_baseWACC	Argentina	Capacity Additions|Electricity|Biomass	GW/yr	0	0	0	0.027602935	0.027078287	0.034043185	0.03416095	0.042365309	0.051806783	0.069071249
GCAM 7.0	NDC_EI_baseWACC	Australia_NZ	Capacity Additions|Electricity|Biomass	GW/yr	0	0	0	0.02056964	0.063940361	0.431641511	0.54901614	0.726864023	0.822169583	0.787102374
GCAM 7.0	NDC_EI_baseWACC	Brazil	Capacity Additions|Electricity|Biomass	GW/yr	0	0	0	0.010786292	0.043545165	0.036617434	0.075020599	0.081478504	0.094398993	0.073432586
GCAM 7.0	NDC_EI_baseWACC	Canada	Capacity Additions|Electricity|Biomass	GW/yr	0	0	0	0.263710493	0.324003856	0.974123529	1.692987232	0.892296318	0.842505947	0.489351831
GCAM 7.0	NDC_EI_baseWACC	Central America and Caribbean	Capacity Additions|Electricity|Biomass	GW/yr	0	0	0	0.632620273	0.459242444	0.964900439	0.926910153	0.51311026	0.426563504	0.456591311
GCAM 7.0	NDC_EI_baseWACC	Central Asia	Capacity Additions|Electricity|Biomass	GW/yr	0	0	0	0.087282819	0.031347474	0.048807436	0.087263293	0.131101869	0.180536891	0.258389144
GCAM 7.0	NDC_EI_baseWACC	China	Capacity Additions|Electricity|Biomass	GW/yr	0	0	0	5.679929191	1.176742635	0.472481289	0.74841291	0.913601806	1.397989107	2.201333783
GCAM 7.0	NDC_EI_baseWACC	Colombia	Capacity Additions|Electricity|Biomass	GW/yr	0	0	0	0.016598202	0.135638915	0.178531325	0.125197475	0.110936019	0.061006199	0.039229323
GCAM 7.0	NDC_EI_baseWACC	EU-12	Capacity Additions|Electricity|Biomass	GW/yr	0	0	0	0.484482529	0.128470768	0.290110536	0.784289211	0.703786642	0.526291837	0.577098274
GCAM 7.0	NDC_EI_baseWACC	EU-15	Capacity Additions|Electricity|Biomass	GW/yr	0	0	0	2.15817214	0.357781309	0.18202652	1.901578145	2.968144743	4.249749402	3.716642988
GCAM 7.0	NDC_EI_baseWACC	Europe_Eastern	Capacity Additions|Electricity|Biomass	GW/yr	0	0	0	0.091013224	0.002443505	0.035472978	0.117762395	0.090720057	0.075100984	0.041773106
GCAM 7.0	NDC_EI_baseWACC	Europe_Non_EU	Capacity Additions|Electricity|Biomass	GW/yr	0	0	0	0.021682874	0.011067722	0.020041289	0.036524928	0	0.033058253	0.050651171
GCAM 7.0	NDC_EI_baseWACC	European Free Trade Association	Capacity Additions|Electricity|Biomass	GW/yr	0	0	0	0.16976893	0.312550034	1.159531204	1.043773608	0.45797169	0.481705229	0.306521983
GCAM 7.0	NDC_EI_baseWACC	India	Capacity Additions|Electricity|Biomass	GW/yr	0	0	0	3.327373027	1.622871023	1.54006535	1.507780834	1.407589052	1.148546181	1.058194671
GCAM 7.0	NDC_EI_baseWACC	Indonesia	Capacity Additions|Electricity|Biomass	GW/yr	0	0	0	0.103946314	0.049012797	0.022269831	0.041576609	0.048964893	0.041873765	0.057560608
GCAM 7.0	NDC_EI_baseWACC	Japan	Capacity Additions|Electricity|Biomass	GW/yr	0	0	0	0.729795708	0.576708056	0.379061738	0.095596969	0.077708828	0.507429373	0.716908888
GCAM 7.0	NDC_EI_baseWACC	Mexico	Capacity Additions|Electricity|Biomass	GW/yr	0	0	0	0.820455816	0.79605279	0.334492481	0.399956597	0.314242166	0.406307993	0.31770827
GCAM 7.0	NDC_EI_baseWACC	Middle East	Capacity Additions|Electricity|Biomass	GW/yr	0	0	0	0.370495328	0.33430317	0.871582759	0.695501746	0.8847404	1.180599216	1.826342118
GCAM 7.0	NDC_EI_baseWACC	Pakistan	Capacity Additions|Electricity|Biomass	GW/yr	0	0	0	0.36354306	0.095034931	0.159390139	0.348664238	0.454962155	0.444576303	0.280014454
GCAM 7.0	NDC_EI_baseWACC	Russia	Capacity Additions|Electricity|Biomass	GW/yr	0	0	0	0.294109786	0.052876888	0.063566755	0.156798819	0.259148599	0.324573902	0.282057901
GCAM 7.0	NDC_EI_baseWACC	South Africa	Capacity Additions|Electricity|Biomass	GW/yr	0	0	0	0.01136656	0.024953351	0.074626774	0.080880821	0.112275196	0.125740264	0.113792453
GCAM 7.0	NDC_EI_baseWACC	South America_Northern	Capacity Additions|Electricity|Biomass	GW/yr	0	0	0	0	0	0	0.005439512	0.009202934	0.006669192	0.008342418
GCAM 7.0	NDC_EI_baseWACC	South America_Southern	Capacity Additions|Electricity|Biomass	GW/yr	0	0	0	0.186595247	0.135957314	0.454399494	1.040158021	1.201839819	1.286822291	1.167745535
GCAM 7.0	NDC_EI_baseWACC	South Asia	Capacity Additions|Electricity|Biomass	GW/yr	0	0	0	0.12460641	0.041780206	0.063774851	0.093439236	0.081199227	0.089549678	0.124230977
GCAM 7.0	NDC_EI_baseWACC	South Korea	Capacity Additions|Electricity|Biomass	GW/yr	0	0	0	0.416521271	0.173478502	0.320126952	0.196532032	0	0.135652288	0.018363535
GCAM 7.0	NDC_EI_baseWACC	Southeast Asia	Capacity Additions|Electricity|Biomass	GW/yr	0	0	0	1.909955914	0.317645304	0.42582664	0.568216123	0.703798846	0.898290755	0.985888666
GCAM 7.0	NDC_EI_baseWACC	Taiwan	Capacity Additions|Electricity|Biomass	GW/yr	0	0	0	0.604288508	0.080146175	0.054738666	0.03253697	0.063717355	0.096373832	0.10504787
GCAM 7.0	NDC_EI_baseWACC	USA	Capacity Additions|Electricity|Biomass	GW/yr	0	0	0	5.893804313	4.523283108	7.614032721	8.254328783	6.041030942	4.306139737	2.869550114
GCAM 7.0	NDC_EI_baseWACC	World	Capacity Additions|Electricity|Biomass	GW/yr	0	0	0	25.14951493	12.06357145	17.58097925	22.40102272	20.50403059	21.91372378	21.89123674
GCAM 7.0	CP_EI_baseWACC	Africa_Eastern	Capacity Additions|Electricity|Biomass|w/ CCS	GW/yr	0	0	0	0	0	0	0	0	0	0
GCAM 7.0	CP_EI_baseWACC	Africa_Northern	Capacity Additions|Electricity|Biomass|w/ CCS	GW/yr	0	0	0	0	0	0	0	0	0	0
GCAM 7.0	CP_EI_baseWACC	Africa_Southern	Capacity Additions|Electricity|Biomass|w/ CCS	GW/yr	0	0	0	0	0	0	0	0	0	0
GCAM 7.0	CP_EI_baseWACC	Africa_Western	Capacity Additions|Electricity|Biomass|w/ CCS	GW/yr	0	0	0	0	0	0	0	0	0	0
GCAM 7.0	CP_EI_baseWACC	Argentina	Capacity Additions|Electricity|Biomass|w/ CCS	GW/yr	0	0	0	0	0	0	0	0	0.001035909	0.001520211
GCAM 7.0	CP_EI_baseWACC	Australia_NZ	Capacity Additions|Electricity|Biomass|w/ CCS	GW/yr	0	0	0	0	0	0	0	0.002394183	0.018627755	0.035432563
GCAM 7.0	CP_EI_baseWACC	Brazil	Capacity Additions|Electricity|Biomass|w/ CCS	GW/yr	0	0	0	0	0	0	0	0	0.00383382	0.003583335
GCAM 7.0	CP_EI_baseWACC	Canada	Capacity Additions|Electricity|Biomass|w/ CCS	GW/yr	0	0	0	0	0.116630816	0.734082284	0.844024426	0.903762704	1.008939784	0.930961452
GCAM 7.0	CP_EI_baseWACC	Central America and Caribbean	Capacity Additions|Electricity|Biomass|w/ CCS	GW/yr	0	0	0	0	0	0	0	0	0	0
GCAM 7.0	CP_EI_baseWACC	Central Asia	Capacity Additions|Electricity|Biomass|w/ CCS	GW/yr	0	0	0	0	0	0	0	0	0	0
GCAM 7.0	CP_EI_baseWACC	China	Capacity Additions|Electricity|Biomass|w/ CCS	GW/yr	0	0	0	0	0	0	0.01866694	0.03862366	0.153924097	0.56059032
GCAM 7.0	CP_EI_baseWACC	Colombia	Capacity Additions|Electricity|Biomass|w/ CCS	GW/yr	0	0	0	0	0	0	0	0	0.001081488	0.001383601
GCAM 7.0	CP_EI_baseWACC	EU-12	Capacity Additions|Electricity|Biomass|w/ CCS	GW/yr	0	0	0	0	0	0	0.652490251	0.58561558	0.424940793	0.478728631
GCAM 7.0	CP_EI_baseWACC	EU-15	Capacity Additions|Electricity|Biomass|w/ CCS	GW/yr	0	0	0	0	0	0	1.874426232	2.233803778	3.522580952	3.094998842
GCAM 7.0	CP_EI_baseWACC	Europe_Eastern	Capacity Additions|Electricity|Biomass|w/ CCS	GW/yr	0	0	0	0	0	0	0	0	0.003088876	0.002523028
GCAM 7.0	CP_EI_baseWACC	Europe_Non_EU	Capacity Additions|Electricity|Biomass|w/ CCS	GW/yr	0	0	0	0	0	0	0	0	0.002912497	0.009549121
GCAM 7.0	CP_EI_baseWACC	European Free Trade Association	Capacity Additions|Electricity|Biomass|w/ CCS	GW/yr	0	0	0	0	0	0	0	0.011557564	0.056558977	0.220082178
GCAM 7.0	CP_EI_baseWACC	India	Capacity Additions|Electricity|Biomass|w/ CCS	GW/yr	0	0	0	0	0	0	0	0.058624979	0.070059766	0.096079223
GCAM 7.0	CP_EI_baseWACC	Indonesia	Capacity Additions|Electricity|Biomass|w/ CCS	GW/yr	0	0	0	0	0.000111048	0.000343845	0.000982632	0.00310579	0.013181819	0.036610287
GCAM 7.0	CP_EI_baseWACC	Japan	Capacity Additions|Electricity|Biomass|w/ CCS	GW/yr	0	0	0	0	0.003189266	0	0	0.014902972	0.149910852	0.420613942
GCAM 7.0	CP_EI_baseWACC	Mexico	Capacity Additions|Electricity|Biomass|w/ CCS	GW/yr	0	0	0	0	0.006676435	0.010291291	0.011281887	0	0.016879489	0.018305515
GCAM 7.0	CP_EI_baseWACC	Middle East	Capacity Additions|Electricity|Biomass|w/ CCS	GW/yr	0	0	0	0	0	0	0.004474651	0.011935667	0.025232716	0.067639657
GCAM 7.0	CP_EI_baseWACC	Pakistan	Capacity Additions|Electricity|Biomass|w/ CCS	GW/yr	0	0	0	0	0	0	0	0	0	0
GCAM 7.0	CP_EI_baseWACC	Russia	Capacity Additions|Electricity|Biomass|w/ CCS	GW/yr	0	0	0	0	0	0	0	0	0.075120127	0.104472718
GCAM 7.0	CP_EI_baseWACC	South Africa	Capacity Additions|Electricity|Biomass|w/ CCS	GW/yr	0	0	0	0	0.000156162	0.000412504	0	0	0	0.00225313
GCAM 7.0	CP_EI_baseWACC	South America_Northern	Capacity Additions|Electricity|Biomass|w/ CCS	GW/yr	0	0	0	0	0	0	0.000134379	0.000430099	0.000648427	0.00142837
GCAM 7.0	CP_EI_baseWACC	South America_Southern	Capacity Additions|Electricity|Biomass|w/ CCS	GW/yr	0	0	0	0	0	0	0	0	0	0
GCAM 7.0	CP_EI_baseWACC	South Asia	Capacity Additions|Electricity|Biomass|w/ CCS	GW/yr	0	0	0	0	0	0	0	0	0.004276391	0.007864515
GCAM 7.0	CP_EI_baseWACC	South Korea	Capacity Additions|Electricity|Biomass|w/ CCS	GW/yr	0	0	0	0	0	0	0	0	0.008691336	0.031198675
GCAM 7.0	CP_EI_baseWACC	Southeast Asia	Capacity Additions|Electricity|Biomass|w/ CCS	GW/yr	0	0	0	0	0	0	0	0	0.017422444	0
GCAM 7.0	CP_EI_baseWACC	Taiwan	Capacity Additions|Electricity|Biomass|w/ CCS	GW/yr	0	0	0	0	0	0	0.001468867	0.001815331	0.002031996	0.001797195
GCAM 7.0	CP_EI_baseWACC	USA	Capacity Additions|Electricity|Biomass|w/ CCS	GW/yr	0	0	0	0	0.034530978	0.342587181	0.74675989	2.078795617	3.302657327	2.881502766
GCAM 7.0	CP_EI_baseWACC	World	Capacity Additions|Electricity|Biomass|w/ CCS	GW/yr	0	0	0	0	0.161294705	1.087717106	4.154710155	5.945367925	8.883637641	9.009119273
GCAM 7.0	Fossil_NDC	Africa_Eastern	Capacity Additions|Electricity|Biomass|w/ CCS	GW/yr	0	0	0	0	0.002173509	0.006359211	0.016486311	0.029635773	0	0
GCAM 7.0	Fossil_NDC	Africa_Northern	Capacity Additions|Electricity|Biomass|w/ CCS	GW/yr	0	0	0	0	0	0	0	0	0	0
GCAM 7.0	Fossil_NDC	Africa_Southern	Capacity Additions|Electricity|Biomass|w/ CCS	GW/yr	0	0	0	0	7.58861306033068e-05	0.000962847	0.005954077	0.023385572	0.109117898	0.373986243
GCAM 7.0	Fossil_NDC	Africa_Western	Capacity Additions|Electricity|Biomass|w/ CCS	GW/yr	0	0	0	0	0.00109624	0.007511068	0.035259179	0.130832538	0.417370427	1.293621833
GCAM 7.0	Fossil_NDC	Argentina	Capacity Additions|Electricity|Biomass|w/ CCS	GW/yr	0	0	0	0	0.001006287	0.003005785	0.006819704	0.016802272	0.036887251	0.060070695
GCAM 7.0	Fossil_NDC	Australia_NZ	Capacity Additions|Electricity|Biomass|w/ CCS	GW/yr	0	0	0	0	0.020941873	0.420489445	0.566846031	0.709882613	0.821218883	0.774770086
GCAM 7.0	Fossil_NDC	Brazil	Capacity Additions|Electricity|Biomass|w/ CCS	GW/yr	0	0	0	0	0.000676996	0.001182091	0.003805824	0.007232723	0.020689163	0.020076903
GCAM 7.0	Fossil_NDC	Canada	Capacity Additions|Electricity|Biomass|w/ CCS	GW/yr	0	0	0	0	0.281912878	0.968007864	1.710330599	0.897272763	0.796273479	0.472337791
GCAM 7.0	Fossil_NDC	Central America and Caribbean	Capacity Additions|Electricity|Biomass|w/ CCS	GW/yr	0	0	0	0	0.355370727	0.940219768	0.896114027	0.440824108	0.359987988	0.357948159
GCAM 7.0	Fossil_NDC	Central Asia	Capacity Additions|Electricity|Biomass|w/ CCS	GW/yr	0	0	0	0	0.001377827	0.005461664	0.018843949	0.045589503	0.102286598	0.203974329
GCAM 7.0	Fossil_NDC	China	Capacity Additions|Electricity|Biomass|w/ CCS	GW/yr	0	0	0	0	0.030843821	0.021865053	0.067946664	0.188424824	0.615101905	1.434022718
GCAM 7.0	Fossil_NDC	Colombia	Capacity Additions|Electricity|Biomass|w/ CCS	GW/yr	0	0	0	0	0.137645638	0.181448738	0.126412181	0.113568987	0.06133811	0.039060031
GCAM 7.0	Fossil_NDC	EU-12	Capacity Additions|Electricity|Biomass|w/ CCS	GW/yr	0	0	0	0	0	0	0.722422993	0.649643679	0.49871069	0.552214659
GCAM 7.0	Fossil_NDC	EU-15	Capacity Additions|Electricity|Biomass|w/ CCS	GW/yr	0	0	0	0	0	0	1.789905558	2.767815266	4.040990072	3.513335477
GCAM 7.0	Fossil_NDC	Europe_Eastern	Capacity Additions|Electricity|Biomass|w/ CCS	GW/yr	0	0	0	0	1.07354555111618e-05	0.00152003	0.008092717	0.008419524	0.009734293	0.006039156
GCAM 7.0	Fossil_NDC	Europe_Non_EU	Capacity Additions|Electricity|Biomass|w/ CCS	GW/yr	0	0	0	0	0.000235067	0.000435794	0.001546608	0	0.003559308	0.011824633
GCAM 7.0	Fossil_NDC	European Free Trade Association	Capacity Additions|Electricity|Biomass|w/ CCS	GW/yr	0	0	0	0	0.005959862	1.119016035	1.052898997	0.459312473	0.480889296	0.303781626
GCAM 7.0	Fossil_NDC	India	Capacity Additions|Electricity|Biomass|w/ CCS	GW/yr	0	0	0	0	0	0	0.050025342	0.066985755	0.081573384	0.118004823
GCAM 7.0	Fossil_NDC	Indonesia	Capacity Additions|Electricity|Biomass|w/ CCS	GW/yr	0	0	0	0	0.000120808	0.000344569	0.000910275	0.001691705	0.003238284	0.00609332
GCAM 7.0	Fossil_NDC	Japan	Capacity Additions|Electricity|Biomass|w/ CCS	GW/yr	0	0	0	0	0.173747139	0.117286928	0.216861283	0.057093563	0.26075676	0.634560547
GCAM 7.0	Fossil_NDC	Mexico	Capacity Additions|Electricity|Biomass|w/ CCS	GW/yr	0	0	0	0	0.690833547	0.109287237	0.116189403	0.086746059	0.256543935	0.135426043
GCAM 7.0	Fossil_NDC	Middle East	Capacity Additions|Electricity|Biomass|w/ CCS	GW/yr	0	0	0	0	0.093818791	0.745035764	0.650625929	0.825915226	1.195194384	1.912507095
GCAM 7.0	Fossil_NDC	Pakistan	Capacity Additions|Electricity|Biomass|w/ CCS	GW/yr	0	0	0	0	0	0	0	0	0	0
GCAM 7.0	Fossil_NDC	Russia	Capacity Additions|Electricity|Biomass|w/ CCS	GW/yr	0	0	0	0	0.001343749	0.002829508	0.01749439	0.061105576	0.167217598	0.190194707
GCAM 7.0	Fossil_NDC	South Africa	Capacity Additions|Electricity|Biomass|w/ CCS	GW/yr	0	0	0	0	0.002044717	0.017465114	0.035744936	0.049144466	0.04885304	0.037557078
GCAM 7.0	Fossil_NDC	South America_Northern	Capacity Additions|Electricity|Biomass|w/ CCS	GW/yr	0	0	0	0	0	0	0	0.000330304	0.000390593	0.000743406
GCAM 7.0	Fossil_NDC	South America_Southern	Capacity Additions|Electricity|Biomass|w/ CCS	GW/yr	0	0	0	0	0.017090899	0.356740231	1.019641811	1.183416306	1.271525731	1.158485047
GCAM 7.0	Fossil_NDC	South Asia	Capacity Additions|Electricity|Biomass|w/ CCS	GW/yr	0	0	0	0	0	0	0	0	0.0054015	0.010718884
GCAM 7.0	Fossil_NDC	South Korea	Capacity Additions|Electricity|Biomass|w/ CCS	GW/yr	0	0	0	0	0.000248146	0.00581666	0.117570346	0.069501703	0.032886198	0.038980261
GCAM 7.0	Fossil_NDC	Southeast Asia	Capacity Additions|Electricity|Biomass|w/ CCS	GW/yr	0	0	0	0	0.008666209	0.025571186	0.086970685	0.194907381	0.465898861	0.603082607
GCAM 7.0	Fossil_NDC	Taiwan	Capacity Additions|Electricity|Biomass|w/ CCS	GW/yr	0	0	0	0	0	0	0.001810052	0.002903535	0.002555468	0.002263935
GCAM 7.0	Fossil_NDC	USA	Capacity Additions|Electricity|Biomass|w/ CCS	GW/yr	0	0	0	0	0.640584051	7.745357927	8.593756734	6.183933777	4.441888406	2.777695116
GCAM 7.0	Fossil_NDC	World	Capacity Additions|Electricity|Biomass|w/ CCS	GW/yr	0	0	0	0	2.467825402	12.80322051	17.9372866	15.27231797	16.6080795	17.04337721
GCAM 7.0	NonFossil_NDC	Africa_Eastern	Capacity Additions|Electricity|Biomass|w/ CCS	GW/yr	0	0	0	0	0.002417675	0.007877053	0.023446931	0.043152229	0	0
GCAM 7.0	NonFossil_NDC	Africa_Northern	Capacity Additions|Electricity|Biomass|w/ CCS	GW/yr	0	0	0	0	0	0	0	0	0	0
GCAM 7.0	NonFossil_NDC	Africa_Southern	Capacity Additions|Electricity|Biomass|w/ CCS	GW/yr	0	0	0	0	0.000117098	0.001220832	0.007536248	0.030444177	0.134817316	0.464688592
GCAM 7.0	NonFossil_NDC	Africa_Western	Capacity Additions|Electricity|Biomass|w/ CCS	GW/yr	0	0	0	0	0.001310864	0.009676472	0.0490391	0.186434942	0.582458383	1.696495001
GCAM 7.0	NonFossil_NDC	Argentina	Capacity Additions|Electricity|Biomass|w/ CCS	GW/yr	0	0	0	0	0.001132829	0.003710965	0.008792622	0.022715634	0.048780821	0.078599526
GCAM 7.0	NonFossil_NDC	Australia_NZ	Capacity Additions|Electricity|Biomass|w/ CCS	GW/yr	0	0	0	0	0.023077672	0.435540078	0.570441503	0.80570225	0.971203644	0.895229289
GCAM 7.0	NonFossil_NDC	Brazil	Capacity Additions|Electricity|Biomass|w/ CCS	GW/yr	0	0	0	0	0.000809591	0.001660442	0.006082907	0.012164037	0.034720496	0.035410738
GCAM 7.0	NonFossil_NDC	Canada	Capacity Additions|Electricity|Biomass|w/ CCS	GW/yr	0	0	0	0	0.307246293	1.158469074	1.914563968	0.98521925	0.883164873	0.547244287
GCAM 7.0	NonFossil_NDC	Central America and Caribbean	Capacity Additions|Electricity|Biomass|w/ CCS	GW/yr	0	0	0	0	0.389320135	1.056454669	1.042644245	0.526806715	0.472385615	0.493476997
GCAM 7.0	NonFossil_NDC	Central Asia	Capacity Additions|Electricity|Biomass|w/ CCS	GW/yr	0	0	0	0	0.001517026	0.006555053	0.032175022	0.065700656	0.144993889	0.287946729
GCAM 7.0	NonFossil_NDC	China	Capacity Additions|Electricity|Biomass|w/ CCS	GW/yr	0	0	0	0	0.034460014	0.02705546	0.088857236	0.239661852	1.05413387	2.232191641
GCAM 7.0	NonFossil_NDC	Colombia	Capacity Additions|Electricity|Biomass|w/ CCS	GW/yr	0	0	0	0	0.138469246	0.184851411	0.130701829	0.11010399	0.068013463	0.076965622
GCAM 7.0	NonFossil_NDC	EU-12	Capacity Additions|Electricity|Biomass|w/ CCS	GW/yr	0	0	0	0	0	0	0.843365394	0.727154718	0.59756726	0.64839587
GCAM 7.0	NonFossil_NDC	EU-15	Capacity Additions|Electricity|Biomass|w/ CCS	GW/yr	0	0	0	0	0	0	2.035029277	3.272252563	4.716792579	3.854236192
GCAM 7.0	NonFossil_NDC	Europe_Eastern	Capacity Additions|Electricity|Biomass|w/ CCS	GW/yr	0	0	0	0	4.92599378021757e-05	0.001963592	0.011669172	0.012157443	0.014244426	0.009215236
GCAM 7.0	NonFossil_NDC	Europe_Non_EU	Capacity Additions|Electricity|Biomass|w/ CCS	GW/yr	0	0	0	0	0.000272373	0.000535387	0.001962449	3.23677096110514e-06	0.00613457	0.017837844
GCAM 7.0	NonFossil_NDC	European Free Trade Association	Capacity Additions|Electricity|Biomass|w/ CCS	GW/yr	0	0	0	0	0.006904022	1.16145511	1.134398566	0.496707916	0.535434608	0.347093694
GCAM 7.0	NonFossil_NDC	India	Capacity Additions|Electricity|Biomass|w/ CCS	GW/yr	0	0	0	0	0	0	0.067562201	0.08930465	0.110353134	0.160368404
GCAM 7.0	NonFossil_NDC	Indonesia	Capacity Additions|Electricity|Biomass|w/ CCS	GW/yr	0	0	0	0	0.000140309	0.000438945	0.001219337	0.002407485	0.004597627	0.009428049
GCAM 7.0	NonFossil_NDC	Japan	Capacity Additions|Electricity|Biomass|w/ CCS	GW/yr	0	0	0	0	0.190387222	0.108081084	0.026856898	0.051805778	0.813079891	0.799030799
GCAM 7.0	NonFossil_NDC	Mexico	Capacity Additions|Electricity|Biomass|w/ CCS	GW/yr	0	0	0	0	0.729101993	0.136844632	0.150994419	0.132969499	0.374423662	0.233975988
GCAM 7.0	NonFossil_NDC	Middle East	Capacity Additions|Electricity|Biomass|w/ CCS	GW/yr	0	0	0	0	0.095692769	0.744779024	0.66197207	0.844613839	1.193724146	1.842110891
GCAM 7.0	NonFossil_NDC	Pakistan	Capacity Additions|Electricity|Biomass|w/ CCS	GW/yr	0	0	0	0	0	0	0	0	0	0
GCAM 7.0	NonFossil_NDC	Russia	Capacity Additions|Electricity|Biomass|w/ CCS	GW/yr	0	0	0	0	0.001416241	0.003342443	0.035062192	0.096246108	0.248289331	0.289015624
GCAM 7.0	NonFossil_NDC	South Africa	Capacity Additions|Electricity|Biomass|w/ CCS	GW/yr	0	0	0	0	0.00236058	0.021152076	0.037895442	0.070333641	0.0824917	0.074140311
GCAM 7.0	NonFossil_NDC	South America_Northern	Capacity Additions|Electricity|Biomass|w/ CCS	GW/yr	0	0	0	0	0	0	0	0.000451141	0.000607324	0.001184523
GCAM 7.0	NonFossil_NDC	South America_Southern	Capacity Additions|Electricity|Biomass|w/ CCS	GW/yr	0	0	0	0	0.019299046	0.383643596	1.059141754	1.281978574	1.45842658	1.344262885
GCAM 7.0	NonFossil_NDC	South Asia	Capacity Additions|Electricity|Biomass|w/ CCS	GW/yr	0	0	0	0	0	0	0	0	0.008817375	0.019332063
GCAM 7.0	NonFossil_NDC	South Korea	Capacity Additions|Electricity|Biomass|w/ CCS	GW/yr	0	0	0	0	0.000279672	0.008526888	0.134410134	0.090721511	0.042419479	0.206314703
GCAM 7.0	NonFossil_NDC	Southeast Asia	Capacity Additions|Electricity|Biomass|w/ CCS	GW/yr	0	0	0	0	0.009740524	0.030233475	0.110733925	0.249345509	0.576061397	0.767439728
GCAM 7.0	NonFossil_NDC	Taiwan	Capacity Additions|Electricity|Biomass|w/ CCS	GW/yr	0	0	0	0	0	0	0.002520201	0.004034268	0.003194973	0.003511745
GCAM 7.0	NonFossil_NDC	USA	Capacity Additions|Electricity|Biomass|w/ CCS	GW/yr	0	0	0	0	0.61200631	5.82833097	5.690038551	3.752037942	2.768705817	1.52816369
GCAM 7.0	NonFossil_NDC	World	Capacity Additions|Electricity|Biomass|w/ CCS	GW/yr	0	0	0	0	2.567528766	11.32239873	15.87911359	14.20263155	17.95003825	18.96330666
GCAM 7.0	NDC_EI_baseWACC	Africa_Eastern	Capacity Additions|Electricity|Biomass|w/ CCS	GW/yr	0	0	0	0	0.002119937	0.006201283	0.016208609	0.029237857	0	0
GCAM 7.0	NDC_EI_baseWACC	Africa_Northern	Capacity Additions|Electricity|Biomass|w/ CCS	GW/yr	0	0	0	0	0	0	0	0	0	0
GCAM 7.0	NDC_EI_baseWACC	Africa_Southern	Capacity Additions|Electricity|Biomass|w/ CCS	GW/yr	0	0	0	0	0.000102069	0.000962326	0.005826285	0.022789346	0.105769436	0.362795402
GCAM 7.0	NDC_EI_baseWACC	Africa_Western	Capacity Additions|Electricity|Biomass|w/ CCS	GW/yr	0	0	0	0	0.001103277	0.007422152	0.034779142	0.128504059	0.404189916	1.247432366
GCAM 7.0	NDC_EI_baseWACC	Argentina	Capacity Additions|Electricity|Biomass|w/ CCS	GW/yr	0	0	0	0	0.001003451	0.002965368	0.006642828	0.016308221	0.035578918	0.058016196
GCAM 7.0	NDC_EI_baseWACC	Australia_NZ	Capacity Additions|Electricity|Biomass|w/ CCS	GW/yr	0	0	0	0	0.020652106	0.42782191	0.548576586	0.726753199	0.822087166	0.786989635
GCAM 7.0	NDC_EI_baseWACC	Brazil	Capacity Additions|Electricity|Biomass|w/ CCS	GW/yr	0	0	0	0	0.000652985	0.001135899	0.003667585	0.006909776	0.019775681	0.019495698
GCAM 7.0	NDC_EI_baseWACC	Canada	Capacity Additions|Electricity|Biomass|w/ CCS	GW/yr	0	0	0	0	0.279833374	0.971970105	1.688086183	0.884125973	0.835109943	0.477617301
GCAM 7.0	NDC_EI_baseWACC	Central America and Caribbean	Capacity Additions|Electricity|Biomass|w/ CCS	GW/yr	0	0	0	0	0.349299646	0.92881328	0.893665335	0.444826801	0.359737579	0.357273237
GCAM 7.0	NDC_EI_baseWACC	Central Asia	Capacity Additions|Electricity|Biomass|w/ CCS	GW/yr	0	0	0	0	0.00139464	0.005339071	0.02026157	0.044468898	0.095462323	0.193901693
GCAM 7.0	NDC_EI_baseWACC	China	Capacity Additions|Electricity|Biomass|w/ CCS	GW/yr	0	0	0	0	0.030060179	0.021393242	0.063876413	0.173611309	0.598137227	1.399883919
GCAM 7.0	NDC_EI_baseWACC	Colombia	Capacity Additions|Electricity|Biomass|w/ CCS	GW/yr	0	0	0	0	0.134949382	0.178513471	0.125180662	0.110903353	0.060945311	0.039031961
GCAM 7.0	NDC_EI_baseWACC	EU-12	Capacity Additions|Electricity|Biomass|w/ CCS	GW/yr	0	0	0	0	0	0	0.722868937	0.65620378	0.497556	0.547723956
GCAM 7.0	NDC_EI_baseWACC	EU-15	Capacity Additions|Electricity|Biomass|w/ CCS	GW/yr	0	0	0	0	0	0	1.792952403	2.818614782	4.057130183	3.524924241
GCAM 7.0	NDC_EI_baseWACC	Europe_Eastern	Capacity Additions|Electricity|Biomass|w/ CCS	GW/yr	0	0	0	0	4.94612218622228e-05	0.001438544	0.007844505	0.007898917	0.009132278	0.005573742
GCAM 7.0	NDC_EI_baseWACC	Europe_Non_EU	Capacity Additions|Electricity|Biomass|w/ CCS	GW/yr	0	0	0	0	0.000237731	0.000413408	0.001374346	0	0.003685144	0.01054503
GCAM 7.0	NDC_EI_baseWACC	European Free Trade Association	Capacity Additions|Electricity|Biomass|w/ CCS	GW/yr	0	0	0	0	0.005374074	1.14747836	1.043623304	0.457564573	0.481227103	0.306085521
GCAM 7.0	NDC_EI_baseWACC	India	Capacity Additions|Electricity|Biomass|w/ CCS	GW/yr	0	0	0	0	0	0	0.046833396	0.055922201	0.067749579	0.089685913
GCAM 7.0	NDC_EI_baseWACC	Indonesia	Capacity Additions|Electricity|Biomass|w/ CCS	GW/yr	0	0	0	0	0.000114126	0.00034249	0.000817097	0.001477677	0.002669296	0.005064006
GCAM 7.0	NDC_EI_baseWACC	Japan	Capacity Additions|Electricity|Biomass|w/ CCS	GW/yr	0	0	0	0	0.172448897	0.081929858	0.080798234	0.066560512	0.470641657	0.650128874
GCAM 7.0	NDC_EI_baseWACC	Mexico	Capacity Additions|Electricity|Biomass|w/ CCS	GW/yr	0	0	0	0	0.678164713	0.110784323	0.11377979	0.085497296	0.246132391	0.135117463
GCAM 7.0	NDC_EI_baseWACC	Middle East	Capacity Additions|Electricity|Biomass|w/ CCS	GW/yr	0	0	0	0	0.09100724	0.749246717	0.676453674	0.822454487	1.134821081	1.801963754
GCAM 7.0	NDC_EI_baseWACC	Pakistan	Capacity Additions|Electricity|Biomass|w/ CCS	GW/yr	0	0	0	0	0	0	0	0	0	0
GCAM 7.0	NDC_EI_baseWACC	Russia	Capacity Additions|Electricity|Biomass|w/ CCS	GW/yr	0	0	0	0	0.00137373	0.002763934	0.019404037	0.058476272	0.155066894	0.179291233
GCAM 7.0	NDC_EI_baseWACC	South Africa	Capacity Additions|Electricity|Biomass|w/ CCS	GW/yr	0	0	0	0	0.002046023	0.016961726	0.034720916	0.050514212	0.051751066	0.041390859
GCAM 7.0	NDC_EI_baseWACC	South America_Northern	Capacity Additions|Electricity|Biomass|w/ CCS	GW/yr	0	0	0	0	0	0	0	0.000320895	0.000405632	0.000747322
GCAM 7.0	NDC_EI_baseWACC	South America_Southern	Capacity Additions|Electricity|Biomass|w/ CCS	GW/yr	0	0	0	0	0.017072264	0.345925325	1.003800812	1.19289282	1.284542292	1.166130098
GCAM 7.0	NDC_EI_baseWACC	South Asia	Capacity Additions|Electricity|Biomass|w/ CCS	GW/yr	0	0	0	0	0	0	0	0	0.004858765	0.009792825
GCAM 7.0	NDC_EI_baseWACC	South Korea	Capacity Additions|Electricity|Biomass|w/ CCS	GW/yr	0	0	0	0	0.000245099	0.005648656	0.11876355	0	0.069085898	0.015127404
GCAM 7.0	NDC_EI_baseWACC	Southeast Asia	Capacity Additions|Electricity|Biomass|w/ CCS	GW/yr	0	0	0	0	0.008755197	0.024815036	0.084538365	0.188233076	0.448100224	0.585525944
GCAM 7.0	NDC_EI_baseWACC	Taiwan	Capacity Additions|Electricity|Biomass|w/ CCS	GW/yr	0	0	0	0	0	0	0.001840706	0.002869137	0.00239284	0.002131105
GCAM 7.0	NDC_EI_baseWACC	USA	Capacity Additions|Electricity|Biomass|w/ CCS	GW/yr	0	0	0	0	0.611364992	7.41525703	8.196578013	6.006902486	4.225051527	2.606551407
GCAM 7.0	NDC_EI_baseWACC	World	Capacity Additions|Electricity|Biomass|w/ CCS	GW/yr	0	0	0	0	2.409424595	12.45554351	17.35376328	15.06084191	16.54879335	16.6259381
GCAM 7.0	CP_EI_baseWACC	Africa_Eastern	Capacity Additions|Electricity|Biomass|w/o CCS	GW/yr	0	0	0	0.131707551	0.09555734	0.182521963	0.478788902	0.799264852	0.949265998	1.183510705
GCAM 7.0	CP_EI_baseWACC	Africa_Northern	Capacity Additions|Electricity|Biomass|w/o CCS	GW/yr	0	0	0	0.090483764	0.043224112	0.071525425	0.109748511	0.14515355	0.189153358	0.236873362
GCAM 7.0	CP_EI_baseWACC	Africa_Southern	Capacity Additions|Electricity|Biomass|w/o CCS	GW/yr	0	0	0	0.010018905	0.005454468	0.01335793	0.021812474	0.031625625	0.050451635	0.081647723
GCAM 7.0	CP_EI_baseWACC	Africa_Western	Capacity Additions|Electricity|Biomass|w/o CCS	GW/yr	0	0	0	0.096185809	0.036228394	0.083139868	0.192256718	0.305615859	0.441830532	0.67081464
GCAM 7.0	CP_EI_baseWACC	Argentina	Capacity Additions|Electricity|Biomass|w/o CCS	GW/yr	0	0	0	0.027602324	0.024360431	0.023945956	0.02149738	0.028073304	0.022587429	0.026317905
GCAM 7.0	CP_EI_baseWACC	Australia_NZ	Capacity Additions|Electricity|Biomass|w/o CCS	GW/yr	0	0	0	0.020566711	0.027248668	0.025919497	0	0.029462882	0.062156393	0.04127229
GCAM 7.0	CP_EI_baseWACC	Brazil	Capacity Additions|Electricity|Biomass|w/o CCS	GW/yr	0	0	0	0.010784615	0.036371196	0.03892837	0.062163429	0.103073764	0.119103152	0.07915815
GCAM 7.0	CP_EI_baseWACC	Canada	Capacity Additions|Electricity|Biomass|w/o CCS	GW/yr	0	0	0	0.263674898	0.078714504	0.006500475	0.024570151	0.026184318	0.015809982	0.013084319
GCAM 7.0	CP_EI_baseWACC	Central America and Caribbean	Capacity Additions|Electricity|Biomass|w/o CCS	GW/yr	0	0	0	0.632611067	0.236497704	0.247807356	0.316664056	0.380991999	0.32541105	0.411334404
GCAM 7.0	CP_EI_baseWACC	Central Asia	Capacity Additions|Electricity|Biomass|w/o CCS	GW/yr	0	0	0	0.087278441	0.027086706	0.033837351	0.08496693	0.096816789	0.123402847	0.113952754
GCAM 7.0	CP_EI_baseWACC	China	Capacity Additions|Electricity|Biomass|w/o CCS	GW/yr	0	0	0	5.671103781	0.908682267	0.353202211	0.458683435	0.511618037	0.837836105	1.223490465
GCAM 7.0	CP_EI_baseWACC	Colombia	Capacity Additions|Electricity|Biomass|w/o CCS	GW/yr	0	0	0	0.016597256	0.027003684	0.027612823	0.027501301	0.023487724	0.018604395	0.019211757
GCAM 7.0	CP_EI_baseWACC	EU-12	Capacity Additions|Electricity|Biomass|w/o CCS	GW/yr	0	0	0	0.484720668	0.129650887	0.272854138	0.08728274	0.084433754	0.059318308	0.066767608
GCAM 7.0	CP_EI_baseWACC	EU-15	Capacity Additions|Electricity|Biomass|w/o CCS	GW/yr	0	0	0	2.159114972	0.361008699	0.172002895	0.187415286	0.255489698	0.42272165	0.462068302
GCAM 7.0	CP_EI_baseWACC	Europe_Eastern	Capacity Additions|Electricity|Biomass|w/o CCS	GW/yr	0	0	0	0.091008354	0.002818536	0.042244705	0.110578891	0.099808045	0.063491346	0.039371433
GCAM 7.0	CP_EI_baseWACC	Europe_Non_EU	Capacity Additions|Electricity|Biomass|w/o CCS	GW/yr	0	0	0	0.021679021	0.010329338	0.016734489	0.037591844	0	0.037246929	0.053348287
GCAM 7.0	CP_EI_baseWACC	European Free Trade Association	Capacity Additions|Electricity|Biomass|w/o CCS	GW/yr	0	0	0	0.169740378	0.363276109	0.322184166	0.374479496	0.389968765	0.493625853	0.205173785
GCAM 7.0	CP_EI_baseWACC	India	Capacity Additions|Electricity|Biomass|w/o CCS	GW/yr	0	0	0	3.325311286	1.61862518	1.729742843	1.547727029	1.674684109	1.410273698	1.367656335
GCAM 7.0	CP_EI_baseWACC	Indonesia	Capacity Additions|Electricity|Biomass|w/o CCS	GW/yr	0	0	0	0.103938248	0.050926698	0.024972524	0.044278666	0.051879511	0.07505116	0.104399386
GCAM 7.0	CP_EI_baseWACC	Japan	Capacity Additions|Electricity|Biomass|w/o CCS	GW/yr	0	0	0	0.729766866	0.452208822	2.74181097	0	0.0302732	0.084703646	0.241222081
GCAM 7.0	CP_EI_baseWACC	Mexico	Capacity Additions|Electricity|Biomass|w/o CCS	GW/yr	0	0	0	0.82038281	0.276336497	0.3318978	0.357522576	0.329846058	0.338271873	0.357264803
GCAM 7.0	CP_EI_baseWACC	Middle East	Capacity Additions|Electricity|Biomass|w/o CCS	GW/yr	0	0	0	0.370438352	0.314739588	0.412886272	0.041524305	0.355839228	0.343597103	0.421950992
GCAM 7.0	CP_EI_baseWACC	Pakistan	Capacity Additions|Electricity|Biomass|w/o CCS	GW/yr	0	0	0	0.363460204	0.092650744	0.158066867	0.365460934	0.5467694	0.599841685	0.482525498
GCAM 7.0	CP_EI_baseWACC	Russia	Capacity Additions|Electricity|Biomass|w/o CCS	GW/yr	0	0	0	0.294100571	0.04871094	0.056657916	0.134818699	0.213810724	0.233442701	0.193190108
GCAM 7.0	CP_EI_baseWACC	South Africa	Capacity Additions|Electricity|Biomass|w/o CCS	GW/yr	0	0	0	0.011365446	0.008351449	0.015173428	0.020628705	0.046939171	0.051291481	0.048776691
GCAM 7.0	CP_EI_baseWACC	South America_Northern	Capacity Additions|Electricity|Biomass|w/o CCS	GW/yr	0	0	0	0	0	0	0.005349659	0.011220781	0.008559699	0.010712575
GCAM 7.0	CP_EI_baseWACC	South America_Southern	Capacity Additions|Electricity|Biomass|w/o CCS	GW/yr	0	0	0	0.186467133	0.161141086	0.184353383	0.208102183	0.211072151	0.190968682	0.165934543
GCAM 7.0	CP_EI_baseWACC	South Asia	Capacity Additions|Electricity|Biomass|w/o CCS	GW/yr	0	0	0	0.12458503	0.04276899	0.065699087	0.104370463	0.101574601	0.115281223	0.15507782
GCAM 7.0	CP_EI_baseWACC	South Korea	Capacity Additions|Electricity|Biomass|w/o CCS	GW/yr	0	0	0	0.416506303	0.110947698	0.605049943	0.22512334	0.123202693	0.070617687	0.190562563
GCAM 7.0	CP_EI_baseWACC	Southeast Asia	Capacity Additions|Electricity|Biomass|w/o CCS	GW/yr	0	0	0	1.909525218	0.329791937	0.336922795	0.425404393	0.478553293	0.424385501	0.519098224
GCAM 7.0	CP_EI_baseWACC	Taiwan	Capacity Additions|Electricity|Biomass|w/o CCS	GW/yr	0	0	0	0.604263432	0.075502679	0.054102934	0.045969416	0.059541385	0.116983956	0.139198335
GCAM 7.0	CP_EI_baseWACC	USA	Capacity Additions|Electricity|Biomass|w/o CCS	GW/yr	0	0	0	5.892629394	3.312724515	1.482122247	1.124165438	0.623177772	0.641387526	0.891426596
GCAM 7.0	CP_EI_baseWACC	World	Capacity Additions|Electricity|Biomass|w/o CCS	GW/yr	0	0	0	25.13761881	9.308939864	10.13377863	7.24644735	8.169453042	8.936674581	10.21639444
GCAM 7.0	Fossil_NDC	Africa_Eastern	Capacity Additions|Electricity|Biomass|w/o CCS	GW/yr	0	0	0	0.131707423	0.096167933	0.199639683	0.423634161	0.662602385	0.785902339	0.919157515
GCAM 7.0	Fossil_NDC	Africa_Northern	Capacity Additions|Electricity|Biomass|w/o CCS	GW/yr	0	0	0	0.090521777	0.041322337	0.070251619	0.098480071	0.118880787	0.15073188	0.189456714
GCAM 7.0	Fossil_NDC	Africa_Southern	Capacity Additions|Electricity|Biomass|w/o CCS	GW/yr	0	0	0	0.010019382	0.001675384	0.009372466	0.01868602	0.018153148	0.012130655	0.005263886
GCAM 7.0	Fossil_NDC	Africa_Western	Capacity Additions|Electricity|Biomass|w/o CCS	GW/yr	0	0	0	0.096189665	0.022790267	0.083129384	0.172628193	0.241325288	0.245451191	0.217106321
GCAM 7.0	Fossil_NDC	Argentina	Capacity Additions|Electricity|Biomass|w/o CCS	GW/yr	0	0	0	0.027600997	0.026114065	0.031443017	0.028181402	0.026812879	0.016842446	0.011471529
GCAM 7.0	Fossil_NDC	Australia_NZ	Capacity Additions|Electricity|Biomass|w/o CCS	GW/yr	0	0	0	0.020569769	0.043747291	0.004076733	0.000458353	0.00010933	8.19589679022294e-05	0.000112611
GCAM 7.0	Fossil_NDC	Brazil	Capacity Additions|Electricity|Biomass|w/o CCS	GW/yr	0	0	0	0.010786733	0.043896815	0.036149235	0.071547572	0.074847675	0.076640426	0.054750949
GCAM 7.0	Fossil_NDC	Canada	Capacity Additions|Electricity|Biomass|w/o CCS	GW/yr	0	0	0	0.26371407	0.044356465	0.002159328	0.004842785	0.008704879	0.007252481	0.011839021
GCAM 7.0	Fossil_NDC	Central America and Caribbean	Capacity Additions|Electricity|Biomass|w/o CCS	GW/yr	0	0	0	0.632616829	0.111734626	0.03675619	0.03367529	0.068748428	0.067498586	0.100168198
GCAM 7.0	Fossil_NDC	Central Asia	Capacity Additions|Electricity|Biomass|w/o CCS	GW/yr	0	0	0	0.087306214	0.02954209	0.044328494	0.061976243	0.088301055	0.090831237	0.068350244
GCAM 7.0	Fossil_NDC	China	Capacity Additions|Electricity|Biomass|w/o CCS	GW/yr	0	0	0	5.678940972	1.157120308	0.459185861	0.724610538	0.799631933	0.824975647	0.828385238
GCAM 7.0	Fossil_NDC	Colombia	Capacity Additions|Electricity|Biomass|w/o CCS	GW/yr	0	0	0	0.01660597	0.000720158	1.92190891548781e-05	1.79889015261736e-05	3.47868767160593e-05	6.28283640358731e-05	0.000202115
GCAM 7.0	Fossil_NDC	EU-12	Capacity Additions|Electricity|Biomass|w/o CCS	GW/yr	0	0	0	0.484482529	0.129219933	0.295393685	0.061885606	0.048272175	0.029211454	0.029787749
GCAM 7.0	Fossil_NDC	EU-15	Capacity Additions|Electricity|Biomass|w/o CCS	GW/yr	0	0	0	2.158201754	0.358679569	0.183664266	0.109870328	0.15121837	0.194133588	0.192002012
GCAM 7.0	Fossil_NDC	Europe_Eastern	Capacity Additions|Electricity|Biomass|w/o CCS	GW/yr	0	0	0	0.091018265	0.00051814	0.035868383	0.113048498	0.087470108	0.069880693	0.038970442
GCAM 7.0	Fossil_NDC	Europe_Non_EU	Capacity Additions|Electricity|Biomass|w/o CCS	GW/yr	0	0	0	0.021683006	0.010682824	0.020638145	0.03940339	0	0.028248916	0.045046539
GCAM 7.0	Fossil_NDC	European Free Trade Association	Capacity Additions|Electricity|Biomass|w/o CCS	GW/yr	0	0	0	0.169772407	0.331089229	0.01135026	0.000153254	0.00040741	0.000475642	0.000428762
GCAM 7.0	Fossil_NDC	India	Capacity Additions|Electricity|Biomass|w/o CCS	GW/yr	0	0	0	3.325934798	1.68070157	1.668887842	1.548625209	1.594886042	1.293146935	1.275852574
GCAM 7.0	Fossil_NDC	Indonesia	Capacity Additions|Electricity|Biomass|w/o CCS	GW/yr	0	0	0	0.103950196	0.048391644	0.021964949	0.037914758	0.048108807	0.047230581	0.063112878
GCAM 7.0	Fossil_NDC	Japan	Capacity Additions|Electricity|Biomass|w/o CCS	GW/yr	0	0	0	0.72982117	0.404155339	0.401473504	0.035826267	0.008768938	0.020532284	0.065701092
GCAM 7.0	Fossil_NDC	Mexico	Capacity Additions|Electricity|Biomass|w/o CCS	GW/yr	0	0	0	0.820474035	0.120286431	0.220246433	0.291322952	0.231734032	0.167667103	0.182853559
GCAM 7.0	Fossil_NDC	Middle East	Capacity Additions|Electricity|Biomass|w/o CCS	GW/yr	0	0	0	0.370497903	0.243680929	0.124447671	0.018483345	0.063986414	0.048833298	0.026304816
GCAM 7.0	Fossil_NDC	Pakistan	Capacity Additions|Electricity|Biomass|w/o CCS	GW/yr	0	0	0	0.363554873	0.095255642	0.159125502	0.341208393	0.471288737	0.465362413	0.30583534
GCAM 7.0	Fossil_NDC	Russia	Capacity Additions|Electricity|Biomass|w/o CCS	GW/yr	0	0	0	0.294169566	0.050062756	0.061279513	0.122406056	0.209030674	0.18305149	0.10942555
GCAM 7.0	Fossil_NDC	South Africa	Capacity Additions|Electricity|Biomass|w/o CCS	GW/yr	0	0	0	0.01136664	0.022891977	0.059739278	0.048544776	0.065656245	0.079678324	0.077972734
GCAM 7.0	Fossil_NDC	South America_Northern	Capacity Additions|Electricity|Biomass|w/o CCS	GW/yr	0	0	0	0	0	0	0.00517975	0.009061961	0.00599973	0.00752125
GCAM 7.0	Fossil_NDC	South America_Southern	Capacity Additions|Electricity|Biomass|w/o CCS	GW/yr	0	0	0	0.186589035	0.118939632	0.112071309	0.037318595	0.009218095	0.002343338	0.001666112
GCAM 7.0	Fossil_NDC	South Asia	Capacity Additions|Electricity|Biomass|w/o CCS	GW/yr	0	0	0	0.124601115	0.042109491	0.065494852	0.095346026	0.084136366	0.093355669	0.124580923
GCAM 7.0	Fossil_NDC	South Korea	Capacity Additions|Electricity|Biomass|w/o CCS	GW/yr	0	0	0	0.416543289	0.173234032	0.317951844	0.077408987	0.094882492	0.033119966	0.012991275
GCAM 7.0	Fossil_NDC	Southeast Asia	Capacity Additions|Electricity|Biomass|w/o CCS	GW/yr	0	0	0	1.909953017	0.305161275	0.411888636	0.496620787	0.533427442	0.470604958	0.416411283
GCAM 7.0	Fossil_NDC	Taiwan	Capacity Additions|Electricity|Biomass|w/o CCS	GW/yr	0	0	0	0.604293433	0.080001061	0.056945171	0.030273445	0.063346244	0.10335129	0.112622926
GCAM 7.0	Fossil_NDC	USA	Capacity Additions|Electricity|Biomass|w/o CCS	GW/yr	0	0	0	5.893794656	4.069796181	0.205363842	0.061897385	0.037261267	0.087523291	0.284084989
GCAM 7.0	Fossil_NDC	World	Capacity Additions|Electricity|Biomass|w/o CCS	GW/yr	0	0	0	25.14728149	9.904045395	5.410306311	5.211476426	5.920314393	5.702152639	5.779437147
GCAM 7.0	NonFossil_NDC	Africa_Eastern	Capacity Additions|Electricity|Biomass|w/o CCS	GW/yr	0	0	0	0.131707004	0.091395388	0.181965464	0.379559696	0.539540166	0.624753242	0.690989467
GCAM 7.0	NonFossil_NDC	Africa_Northern	Capacity Additions|Electricity|Biomass|w/o CCS	GW/yr	0	0	0	0.090521429	0.041361322	0.066555321	0.088066665	0.101789372	0.120483765	0.143060129
GCAM 7.0	NonFossil_NDC	Africa_Southern	Capacity Additions|Electricity|Biomass|w/o CCS	GW/yr	0	0	0	0.010019259	0.002201999	0.008681518	0.014124706	0.011739615	0.00593247	0.001987187
GCAM 7.0	NonFossil_NDC	Africa_Western	Capacity Additions|Electricity|Biomass|w/o CCS	GW/yr	0	0	0	0.096190428	0.02299804	0.076799146	0.144897888	0.175289742	0.146402329	0.098931754
GCAM 7.0	NonFossil_NDC	Argentina	Capacity Additions|Electricity|Biomass|w/o CCS	GW/yr	0	0	0	0.027602459	0.025362319	0.028918312	0.023424288	0.020293254	0.010647197	0.006108748
GCAM 7.0	NonFossil_NDC	Australia_NZ	Capacity Additions|Electricity|Biomass|w/o CCS	GW/yr	0	0	0	0.02056964	0.03802085	0.002555927	0.000249817	7.9413500350673e-05	5.61287936102904e-05	6.31978569776465e-05
GCAM 7.0	NonFossil_NDC	Brazil	Capacity Additions|Electricity|Biomass|w/o CCS	GW/yr	0	0	0	0.010786292	0.04061517	0.032078796	0.058519638	0.056040031	0.049786603	0.032773396
GCAM 7.0	NonFossil_NDC	Canada	Capacity Additions|Electricity|Biomass|w/o CCS	GW/yr	0	0	0	0.263710458	0.039945818	0.001707609	0.002962942	0.004459366	0.00325858	0.005032312
GCAM 7.0	NonFossil_NDC	Central America and Caribbean	Capacity Additions|Electricity|Biomass|w/o CCS	GW/yr	0	0	0	0.632620273	0.097524062	0.024483106	0.018380887	0.034485025	0.03206873	0.043934909
GCAM 7.0	NonFossil_NDC	Central Asia	Capacity Additions|Electricity|Biomass|w/o CCS	GW/yr	0	0	0	0.087282783	0.02707089	0.037160113	0.062840505	0.065546668	0.057332186	0.035491314
GCAM 7.0	NonFossil_NDC	China	Capacity Additions|Electricity|Biomass|w/o CCS	GW/yr	0	0	0	5.679929191	1.139171321	0.423644422	0.607432248	0.55962758	0.66088043	0.504232609
GCAM 7.0	NonFossil_NDC	Colombia	Capacity Additions|Electricity|Biomass|w/o CCS	GW/yr	0	0	0	0.016598202	0.000593453	1.41071812233265e-05	1.26613737334736e-05	2.11127921777539e-05	4.05636525576745e-05	2.6009656610932e-05
GCAM 7.0	NonFossil_NDC	EU-12	Capacity Additions|Electricity|Biomass|w/o CCS	GW/yr	0	0	0	0.484482529	0.128609689	0.284553882	0.041314519	0.02655977	0.015165606	0.014084702
GCAM 7.0	NonFossil_NDC	EU-15	Capacity Additions|Electricity|Biomass|w/o CCS	GW/yr	0	0	0	2.15817214	0.365251788	0.191040774	0.068994746	0.084802285	0.098833895	0.083670969
GCAM 7.0	NonFossil_NDC	Europe_Eastern	Capacity Additions|Electricity|Biomass|w/o CCS	GW/yr	0	0	0	0.091013224	0.002018598	0.033485356	0.101393046	0.069409311	0.049810307	0.025544296
GCAM 7.0	NonFossil_NDC	Europe_Non_EU	Capacity Additions|Electricity|Biomass|w/o CCS	GW/yr	0	0	0	0.021682871	0.01048686	0.018351614	0.031190823	3.23550756185275e-05	0.023450948	0.02803392
GCAM 7.0	NonFossil_NDC	European Free Trade Association	Capacity Additions|Electricity|Biomass|w/o CCS	GW/yr	0	0	0	0.169768898	0.324144882	0.010122754	0.000150323	0.000349802	0.000367036	0.000287775
GCAM 7.0	NonFossil_NDC	India	Capacity Additions|Electricity|Biomass|w/o CCS	GW/yr	0	0	0	3.327376246	1.575370813	1.451862085	1.287772629	1.162577427	0.845817819	0.724062744
GCAM 7.0	NonFossil_NDC	Indonesia	Capacity Additions|Electricity|Biomass|w/o CCS	GW/yr	0	0	0	0.103946311	0.045748239	0.020668524	0.035211354	0.039287498	0.032577909	0.040917216
GCAM 7.0	NonFossil_NDC	Japan	Capacity Additions|Electricity|Biomass|w/o CCS	GW/yr	0	0	0	0.729799474	0.351472234	0.23278533	0.002515466	0.004382204	0.02778256	0.031977517
GCAM 7.0	NonFossil_NDC	Mexico	Capacity Additions|Electricity|Biomass|w/o CCS	GW/yr	0	0	0	0.82045588	0.101309467	0.18610569	0.217166902	0.172703412	0.097893268	0.113298966
GCAM 7.0	NonFossil_NDC	Middle East	Capacity Additions|Electricity|Biomass|w/o CCS	GW/yr	0	0	0	0.370495328	0.217142645	0.091309195	0.013051433	0.040211146	0.027100391	0.012846078
GCAM 7.0	NonFossil_NDC	Pakistan	Capacity Additions|Electricity|Biomass|w/o CCS	GW/yr	0	0	0	0.36354306	0.091717673	0.149221459	0.325427936	0.419968951	0.392374851	0.240171722
GCAM 7.0	NonFossil_NDC	Russia	Capacity Additions|Electricity|Biomass|w/o CCS	GW/yr	0	0	0	0.294109822	0.043491621	0.05031483	0.141695028	0.160354962	0.110877656	0.056840144
GCAM 7.0	NonFossil_NDC	South Africa	Capacity Additions|Electricity|Biomass|w/o CCS	GW/yr	0	0	0	0.01136656	0.022044469	0.049892429	0.029254817	0.043257044	0.053010511	0.052198323
GCAM 7.0	NonFossil_NDC	South America_Northern	Capacity Additions|Electricity|Biomass|w/o CCS	GW/yr	0	0	0	0	0	0	0.005176465	0.008115238	0.005545525	0.006413741
GCAM 7.0	NonFossil_NDC	South America_Southern	Capacity Additions|Electricity|Biomass|w/o CCS	GW/yr	0	0	0	0.186595247	0.112287978	0.084162429	0.022775442	0.004927482	0.001091447	0.000685814
GCAM 7.0	NonFossil_NDC	South Asia	Capacity Additions|Electricity|Biomass|w/o CCS	GW/yr	0	0	0	0.124606407	0.04097621	0.061202498	0.085879782	0.07685668	0.072457652	0.092263445
GCAM 7.0	NonFossil_NDC	South Korea	Capacity Additions|Electricity|Biomass|w/o CCS	GW/yr	0	0	0	0.41652095	0.150108649	0.256565771	0.05109335	0.059591372	0.020117875	0.027557776
GCAM 7.0	NonFossil_NDC	Southeast Asia	Capacity Additions|Electricity|Biomass|w/o CCS	GW/yr	0	0	0	1.909959455	0.298397618	0.3671334	0.411858475	0.385612009	0.285725762	0.227348287
GCAM 7.0	NonFossil_NDC	Taiwan	Capacity Additions|Electricity|Biomass|w/o CCS	GW/yr	0	0	0	0.604287542	0.078191494	0.051949626	0.027930446	0.051869193	0.067977737	0.081012852
GCAM 7.0	NonFossil_NDC	USA	Capacity Additions|Electricity|Biomass|w/o CCS	GW/yr	0	0	0	5.893804313	3.441901888	0.16587912	0.050098426	0.02817382	0.057445638	0.128531097
GCAM 7.0	NonFossil_NDC	World	Capacity Additions|Electricity|Biomass|w/o CCS	GW/yr	0	0	0	25.14952368	8.966933448	4.641170605	4.350423352	4.407953307	3.997066618	3.550378415
GCAM 7.0	NDC_EI_baseWACC	Africa_Eastern	Capacity Additions|Electricity|Biomass|w/o CCS	GW/yr	0	0	0	0.131707004	0.094536731	0.197979612	0.418781285	0.662854497	0.77680014	0.90237242
GCAM 7.0	NDC_EI_baseWACC	Africa_Northern	Capacity Additions|Electricity|Biomass|w/o CCS	GW/yr	0	0	0	0.090521429	0.042477649	0.069464611	0.095305876	0.112688518	0.13544177	0.165621261
GCAM 7.0	NDC_EI_baseWACC	Africa_Southern	Capacity Additions|Electricity|Biomass|w/o CCS	GW/yr	0	0	0	0.010019259	0.002279235	0.009651913	0.018349452	0.017648369	0.011682499	0.005105805
GCAM 7.0	NDC_EI_baseWACC	Africa_Western	Capacity Additions|Electricity|Biomass|w/o CCS	GW/yr	0	0	0	0.096190428	0.02299646	0.083013531	0.171467722	0.237510293	0.237812534	0.208971887
GCAM 7.0	NDC_EI_baseWACC	Argentina	Capacity Additions|Electricity|Biomass|w/o CCS	GW/yr	0	0	0	0.027602935	0.026074836	0.031077817	0.027518122	0.026057088	0.016227865	0.011055053
GCAM 7.0	NDC_EI_baseWACC	Australia_NZ	Capacity Additions|Electricity|Biomass|w/o CCS	GW/yr	0	0	0	0.02056964	0.043288255	0.003819601	0.000439554	0.000110824	8.24173359298057e-05	0.000112739
GCAM 7.0	NDC_EI_baseWACC	Brazil	Capacity Additions|Electricity|Biomass|w/o CCS	GW/yr	0	0	0	0.010786292	0.04289218	0.035481536	0.071353013	0.074568729	0.074623312	0.053936888
GCAM 7.0	NDC_EI_baseWACC	Canada	Capacity Additions|Electricity|Biomass|w/o CCS	GW/yr	0	0	0	0.263710493	0.044170482	0.002153424	0.00490105	0.008170346	0.007396004	0.01173453
GCAM 7.0	NDC_EI_baseWACC	Central America and Caribbean	Capacity Additions|Electricity|Biomass|w/o CCS	GW/yr	0	0	0	0.632620273	0.109942798	0.036087159	0.033244819	0.068283459	0.066825925	0.099318074
GCAM 7.0	NDC_EI_baseWACC	Central Asia	Capacity Additions|Electricity|Biomass|w/o CCS	GW/yr	0	0	0	0.087282819	0.029952835	0.043468365	0.067001723	0.086632972	0.085074567	0.064487451
GCAM 7.0	NDC_EI_baseWACC	China	Capacity Additions|Electricity|Biomass|w/o CCS	GW/yr	0	0	0	5.679929191	1.146682456	0.451088047	0.684536496	0.739990496	0.79985188	0.801449864
GCAM 7.0	NDC_EI_baseWACC	Colombia	Capacity Additions|Electricity|Biomass|w/o CCS	GW/yr	0	0	0	0.016598202	0.000689534	1.78541780448861e-05	1.68122620739696e-05	3.26662980869669e-05	6.08880542685111e-05	0.000197363
GCAM 7.0	NDC_EI_baseWACC	EU-12	Capacity Additions|Electricity|Biomass|w/o CCS	GW/yr	0	0	0	0.484482529	0.128470768	0.290110536	0.061420274	0.047582862	0.028735836	0.029374318
GCAM 7.0	NDC_EI_baseWACC	EU-15	Capacity Additions|Electricity|Biomass|w/o CCS	GW/yr	0	0	0	2.15817214	0.357781309	0.18202652	0.108625742	0.149529961	0.192619219	0.191718747
GCAM 7.0	NDC_EI_baseWACC	Europe_Eastern	Capacity Additions|Electricity|Biomass|w/o CCS	GW/yr	0	0	0	0.091013224	0.002394044	0.034034434	0.109917889	0.082821139	0.065968706	0.036199363
GCAM 7.0	NDC_EI_baseWACC	Europe_Non_EU	Capacity Additions|Electricity|Biomass|w/o CCS	GW/yr	0	0	0	0.021682874	0.01082999	0.019627881	0.035150583	0	0.029373108	0.040106141
GCAM 7.0	NDC_EI_baseWACC	European Free Trade Association	Capacity Additions|Electricity|Biomass|w/o CCS	GW/yr	0	0	0	0.16976893	0.30717596	0.012052844	0.000150305	0.000407117	0.000478126	0.000436463
GCAM 7.0	NDC_EI_baseWACC	India	Capacity Additions|Electricity|Biomass|w/o CCS	GW/yr	0	0	0	3.327373027	1.622871023	1.54006535	1.460947438	1.351666851	1.080796601	0.968508757
GCAM 7.0	NDC_EI_baseWACC	Indonesia	Capacity Additions|Electricity|Biomass|w/o CCS	GW/yr	0	0	0	0.103946314	0.04889867	0.021927341	0.040759512	0.047487216	0.03920447	0.052496602
GCAM 7.0	NDC_EI_baseWACC	Japan	Capacity Additions|Electricity|Biomass|w/o CCS	GW/yr	0	0	0	0.729795708	0.404259159	0.29713188	0.014798736	0.011148316	0.036787716	0.066780013
GCAM 7.0	NDC_EI_baseWACC	Mexico	Capacity Additions|Electricity|Biomass|w/o CCS	GW/yr	0	0	0	0.820455816	0.117888077	0.223708158	0.286176807	0.22874487	0.160175601	0.182590807
GCAM 7.0	NDC_EI_baseWACC	Middle East	Capacity Additions|Electricity|Biomass|w/o CCS	GW/yr	0	0	0	0.370495328	0.24329593	0.122336042	0.019048072	0.062285913	0.045778135	0.024378365
GCAM 7.0	NDC_EI_baseWACC	Pakistan	Capacity Additions|Electricity|Biomass|w/o CCS	GW/yr	0	0	0	0.36354306	0.095034931	0.159390139	0.348664238	0.454962155	0.444576303	0.280014454
GCAM 7.0	NDC_EI_baseWACC	Russia	Capacity Additions|Electricity|Biomass|w/o CCS	GW/yr	0	0	0	0.294109786	0.051503158	0.060802822	0.137394783	0.200672327	0.169507008	0.102766668
GCAM 7.0	NDC_EI_baseWACC	South Africa	Capacity Additions|Electricity|Biomass|w/o CCS	GW/yr	0	0	0	0.01136656	0.022907328	0.057665048	0.046159904	0.061760984	0.073989199	0.072401593
GCAM 7.0	NDC_EI_baseWACC	South America_Northern	Capacity Additions|Electricity|Biomass|w/o CCS	GW/yr	0	0	0	0	0	0	0.005439512	0.008882038	0.00626356	0.007595097
GCAM 7.0	NDC_EI_baseWACC	South America_Southern	Capacity Additions|Electricity|Biomass|w/o CCS	GW/yr	0	0	0	0.186595247	0.11888505	0.108474169	0.036357208	0.008946998	0.00228	0.001615437
GCAM 7.0	NDC_EI_baseWACC	South Asia	Capacity Additions|Electricity|Biomass|w/o CCS	GW/yr	0	0	0	0.12460641	0.041780206	0.063774851	0.093439236	0.081199227	0.084690913	0.114438152
GCAM 7.0	NDC_EI_baseWACC	South Korea	Capacity Additions|Electricity|Biomass|w/o CCS	GW/yr	0	0	0	0.416521271	0.173233404	0.314478297	0.077768481	0	0.066566391	0.003236131
GCAM 7.0	NDC_EI_baseWACC	Southeast Asia	Capacity Additions|Electricity|Biomass|w/o CCS	GW/yr	0	0	0	1.909955914	0.308890106	0.401011604	0.483677758	0.51556577	0.45019053	0.400362722
GCAM 7.0	NDC_EI_baseWACC	Taiwan	Capacity Additions|Electricity|Biomass|w/o CCS	GW/yr	0	0	0	0.604288508	0.080146175	0.054738666	0.030696265	0.060848218	0.093980992	0.102916766
GCAM 7.0	NDC_EI_baseWACC	USA	Capacity Additions|Electricity|Biomass|w/o CCS	GW/yr	0	0	0	5.893804313	3.911918116	0.198775691	0.05775077	0.034128456	0.081088211	0.262998707
GCAM 7.0	NDC_EI_baseWACC	World	Capacity Additions|Electricity|Biomass|w/o CCS	GW/yr	0	0	0	25.14951493	9.654146853	5.12543574	5.047259438	5.443188675	5.364930426	5.265298639
GCAM 7.0	CP_EI_baseWACC	Africa_Eastern	Capacity Additions|Electricity|Coal	GW/yr	0	0	0	0.121322085	0.101217937	0.143310952	0.282255506	0.425101723	0.470980836	0.576120277
GCAM 7.0	CP_EI_baseWACC	Africa_Northern	Capacity Additions|Electricity|Coal	GW/yr	0	0	0	0.494072249	0.221346334	0.246655667	0.252732324	0.269493074	0.292494558	0.325544027
GCAM 7.0	CP_EI_baseWACC	Africa_Southern	Capacity Additions|Electricity|Coal	GW/yr	0	0	0	0.189492027	0.136552354	0.256815824	0.307547212	0.37542915	0.505330265	0.694018297
GCAM 7.0	CP_EI_baseWACC	Africa_Western	Capacity Additions|Electricity|Coal	GW/yr	0	0	0	0.028697673	0.017815686	0.036910306	0.073849603	0.115647597	0.165338052	0.259416722
GCAM 7.0	CP_EI_baseWACC	Argentina	Capacity Additions|Electricity|Coal	GW/yr	0	0	0	0.044183256	0.039369819	0.032182541	0.023464594	0.027875235	0.020797296	0.021191606
GCAM 7.0	CP_EI_baseWACC	Australia_NZ	Capacity Additions|Electricity|Coal	GW/yr	0	0	0	1.924914396	0.328562103	0.21299692	0	0.080196636	0.193331818	0.173326429
GCAM 7.0	CP_EI_baseWACC	Brazil	Capacity Additions|Electricity|Coal	GW/yr	0	0	0	0.143817107	0.095929394	0.080029934	0.102045669	0.145610829	0.14745439	0.086897458
GCAM 7.0	CP_EI_baseWACC	Canada	Capacity Additions|Electricity|Coal	GW/yr	0	0	0	0	0	0	0	0	0	0
GCAM 7.0	CP_EI_baseWACC	Central America and Caribbean	Capacity Additions|Electricity|Coal	GW/yr	0	0	0	0.332283906	0.139548891	0.129549375	0.13971619	0.162405874	0.136075058	0.175344258
GCAM 7.0	CP_EI_baseWACC	Central Asia	Capacity Additions|Electricity|Coal	GW/yr	0	0	0	1.155302865	0.323243907	0.280991454	0.48431522	0.451159106	0.493847265	0.398355497
GCAM 7.0	CP_EI_baseWACC	China	Capacity Additions|Electricity|Coal	GW/yr	0	0	0	64.98140462	25.70128994	11.11688775	15.46255468	10.91793153	10.26315554	11.33475411
GCAM 7.0	CP_EI_baseWACC	Colombia	Capacity Additions|Electricity|Coal	GW/yr	0	0	0	0.061503895	0.098651853	0.077815957	0.057346264	0.041818064	0.031999895	0.027185261
GCAM 7.0	CP_EI_baseWACC	EU-12	Capacity Additions|Electricity|Coal	GW/yr	0	0	0	2.526433996	0	0	0.334253028	0.33250069	0.243976474	0.256978675
GCAM 7.0	CP_EI_baseWACC	EU-15	Capacity Additions|Electricity|Coal	GW/yr	0	0	0	0	0	0	0.094371215	0.125956201	0.205379114	0.178639967
GCAM 7.0	CP_EI_baseWACC	Europe_Eastern	Capacity Additions|Electricity|Coal	GW/yr	0	0	0	0.605465125	0.020217278	0.207601783	0.391486144	0.296738055	0.131346971	0.062949314
GCAM 7.0	CP_EI_baseWACC	Europe_Non_EU	Capacity Additions|Electricity|Coal	GW/yr	0	0	0	1.275032707	0.65219662	0.695397111	1.086111621	0	0.447575439	0.369966527
GCAM 7.0	CP_EI_baseWACC	European Free Trade Association	Capacity Additions|Electricity|Coal	GW/yr	0	0	0	0	0	0	0	0.05423618	0.074526524	0.054881513
GCAM 7.0	CP_EI_baseWACC	India	Capacity Additions|Electricity|Coal	GW/yr	0	0	0	18.04876541	17.41757252	17.08501276	13.06234715	14.54026386	9.574913663	7.293253153
GCAM 7.0	CP_EI_baseWACC	Indonesia	Capacity Additions|Electricity|Coal	GW/yr	0	0	0	6.123502722	1.650952339	2.175355233	1.799466048	1.276170965	0.925131325	0.924869062
GCAM 7.0	CP_EI_baseWACC	Japan	Capacity Additions|Electricity|Coal	GW/yr	0	0	0	2.912594287	0.833927399	0	0	0.030215676	0.080859686	0.218242137
GCAM 7.0	CP_EI_baseWACC	Mexico	Capacity Additions|Electricity|Coal	GW/yr	0	0	0	0.339185175	0.180488664	0.202555282	0.18026777	0.158470765	0.148642135	0.139297044
GCAM 7.0	CP_EI_baseWACC	Middle East	Capacity Additions|Electricity|Coal	GW/yr	0	0	0	0.546633702	0.319147501	0.191073501	0.021638503	0.313866607	0.19167064	0.148242135
GCAM 7.0	CP_EI_baseWACC	Pakistan	Capacity Additions|Electricity|Coal	GW/yr	0	0	0	0.309671394	0.113995244	0.150600466	0.270453645	0.368840657	0.379096558	0.303773706
GCAM 7.0	CP_EI_baseWACC	Russia	Capacity Additions|Electricity|Coal	GW/yr	0	0	0	2.059400848	0.239722494	0.164616698	0.26804652	0.365769954	0.148700546	0.094974294
GCAM 7.0	CP_EI_baseWACC	South Africa	Capacity Additions|Electricity|Coal	GW/yr	0	0	0	1.23525669	0.861027359	0.826618406	0.472636288	0.929923616	0.667539118	0.542292965
GCAM 7.0	CP_EI_baseWACC	South America_Northern	Capacity Additions|Electricity|Coal	GW/yr	0	0	0	0	0	0	0.002218351	0.003507508	0.001782552	0.001738447
GCAM 7.0	CP_EI_baseWACC	South America_Southern	Capacity Additions|Electricity|Coal	GW/yr	0	0	0	0.214928452	0.236441304	0.26167173	0.266944057	0.275098921	0.251091847	0.225958539
GCAM 7.0	CP_EI_baseWACC	South Asia	Capacity Additions|Electricity|Coal	GW/yr	0	0	0	0.803761951	0.363608306	0.40515424	0.446790082	0.351131526	0.353240943	0.339489537
GCAM 7.0	CP_EI_baseWACC	South Korea	Capacity Additions|Electricity|Coal	GW/yr	0	0	0	1.871990134	0.650543128	0	1.064195153	0.58270147	0.079777413	0.188359054
GCAM 7.0	CP_EI_baseWACC	Southeast Asia	Capacity Additions|Electricity|Coal	GW/yr	0	0	0	8.760535402	3.658024042	3.582968139	3.947897072	4.313250478	3.960893524	4.456650844
GCAM 7.0	CP_EI_baseWACC	Taiwan	Capacity Additions|Electricity|Coal	GW/yr	0	0	0	3.63964498	1.192671633	0.977203133	0.491139798	0.299541821	0.332830086	0.290633784
GCAM 7.0	CP_EI_baseWACC	USA	Capacity Additions|Electricity|Coal	GW/yr	0	0	0	0	0	0	0	0	0	0
GCAM 7.0	CP_EI_baseWACC	World	Capacity Additions|Electricity|Coal	GW/yr	0	0	0	120.749797	55.59406405	39.53997516	41.38608971	37.63085377	30.91977953	30.16334464
GCAM 7.0	Fossil_NDC	Africa_Eastern	Capacity Additions|Electricity|Coal	GW/yr	0	0	0	0.121312285	0.088582444	0.111783658	0.176319917	0.278778533	0.322312738	0.349071186
GCAM 7.0	Fossil_NDC	Africa_Northern	Capacity Additions|Electricity|Coal	GW/yr	0	0	0	0.494233934	0.188594177	0.180899619	0.162901181	0.155444669	0.162461719	0.165525221
GCAM 7.0	Fossil_NDC	Africa_Southern	Capacity Additions|Electricity|Coal	GW/yr	0	0	0	0.189465902	0.020169226	0.045717149	0.04751225	0.046785985	0.076788864	0.122706502
GCAM 7.0	Fossil_NDC	Africa_Western	Capacity Additions|Electricity|Coal	GW/yr	0	0	0	0.028696272	0.00513501	0.012164901	0.015980341	0.020304224	0.030059368	0.055797898
GCAM 7.0	Fossil_NDC	Argentina	Capacity Additions|Electricity|Coal	GW/yr	0	0	0	0.044176502	0.021230319	0.014174604	0.008220548	0.006591122	0.005366003	0.006205039
GCAM 7.0	Fossil_NDC	Australia_NZ	Capacity Additions|Electricity|Coal	GW/yr	0	0	0	1.924837909	0.360885157	0.285633554	0.223889878	0.160554707	0.153623083	0.157882142
GCAM 7.0	Fossil_NDC	Brazil	Capacity Additions|Electricity|Coal	GW/yr	0	0	0	0.143830827	0.077297667	0.045678543	0.058246593	0.053382177	0.040794772	0.029351582
GCAM 7.0	Fossil_NDC	Canada	Capacity Additions|Electricity|Coal	GW/yr	0	0	0	0	0	0	0	0	0	0
GCAM 7.0	Fossil_NDC	Central America and Caribbean	Capacity Additions|Electricity|Coal	GW/yr	0	0	0	0.332269828	0.016380637	0.01264116	0.012851467	0.014440144	0.015857884	0.02387082
GCAM 7.0	Fossil_NDC	Central Asia	Capacity Additions|Electricity|Coal	GW/yr	0	0	0	1.155626976	0.177717769	0.108922184	0.085389892	0.102348388	0.117102203	0.12441262
GCAM 7.0	Fossil_NDC	China	Capacity Additions|Electricity|Coal	GW/yr	0	0	0	65.0052827	24.83654246	9.83707979	10.18483356	7.971122074	8.125348836	12.01844745
GCAM 7.0	Fossil_NDC	Colombia	Capacity Additions|Electricity|Coal	GW/yr	0	0	0	0.061505176	0.013346138	0.013417317	0.014665501	0.013954023	0.008510137	0.005744314
GCAM 7.0	Fossil_NDC	EU-12	Capacity Additions|Electricity|Coal	GW/yr	0	0	0	2.526507136	0	0	0.342846873	0.336529974	0.255938668	0.258751835
GCAM 7.0	Fossil_NDC	EU-15	Capacity Additions|Electricity|Coal	GW/yr	0	0	0	0	0	0	0.082616761	0.137749459	0.205110723	0.170485081
GCAM 7.0	Fossil_NDC	Europe_Eastern	Capacity Additions|Electricity|Coal	GW/yr	0	0	0	0.605473204	0.002648976	0.072455379	0.134624379	0.082270598	0.049828319	0.023083742
GCAM 7.0	Fossil_NDC	Europe_Non_EU	Capacity Additions|Electricity|Coal	GW/yr	0	0	0	1.275207789	0.499965536	0.628167201	0.621444573	0	0.181700263	0.199387259
GCAM 7.0	Fossil_NDC	European Free Trade Association	Capacity Additions|Electricity|Coal	GW/yr	0	0	0	0	0.072591027	0.047191973	0.041059434	0.028354477	0.028769854	0.014525716
GCAM 7.0	Fossil_NDC	India	Capacity Additions|Electricity|Coal	GW/yr	0	0	0	18.05905593	16.01950844	12.81159866	10.39372142	10.34999818	6.708728045	4.746788421
GCAM 7.0	Fossil_NDC	Indonesia	Capacity Additions|Electricity|Coal	GW/yr	0	0	0	6.123261909	1.546359148	1.72984141	1.850486501	1.910578127	1.04827732	1.003752225
GCAM 7.0	Fossil_NDC	Japan	Capacity Additions|Electricity|Coal	GW/yr	0	0	0	2.912579587	0.238547722	0.155231382	0.035503703	0.011145226	0.055947762	0.153133217
GCAM 7.0	Fossil_NDC	Mexico	Capacity Additions|Electricity|Coal	GW/yr	0	0	0	0.339185952	0.029963964	0.034154778	0.043981236	0.038055793	0.039114723	0.043316039
GCAM 7.0	Fossil_NDC	Middle East	Capacity Additions|Electricity|Coal	GW/yr	0	0	0	0.546677443	0.060179476	0.03890907	0.025820395	0.052590002	0.064553881	0.075852113
GCAM 7.0	Fossil_NDC	Pakistan	Capacity Additions|Electricity|Coal	GW/yr	0	0	0	0.309723703	0.106183663	0.117857168	0.188173595	0.23542242	0.219756519	0.1331759
GCAM 7.0	Fossil_NDC	Russia	Capacity Additions|Electricity|Coal	GW/yr	0	0	0	2.059763202	0.18554048	0.105104231	0.085942585	0.100034525	0.094460481	0.074042322
GCAM 7.0	Fossil_NDC	South Africa	Capacity Additions|Electricity|Coal	GW/yr	0	0	0	1.235203269	0.580874529	0.610585126	0.326144826	0.348119463	0.306911015	0.208838492
GCAM 7.0	Fossil_NDC	South America_Northern	Capacity Additions|Electricity|Coal	GW/yr	0	0	0	0	0	0	0.00178299	0.00261807	0.001228787	0.001199156
GCAM 7.0	Fossil_NDC	South America_Southern	Capacity Additions|Electricity|Coal	GW/yr	0	0	0	0.215042273	0.054793725	0.044927356	0.050466731	0.043433555	0.036061758	0.038098374
GCAM 7.0	Fossil_NDC	South Asia	Capacity Additions|Electricity|Coal	GW/yr	0	0	0	0.803802979	0.325927527	0.317784614	0.304168023	0.212393486	0.178879017	0.157351577
GCAM 7.0	Fossil_NDC	South Korea	Capacity Additions|Electricity|Coal	GW/yr	0	0	0	1.871902414	0.232983142	0.155993145	0.049967452	0.052626805	0.024578818	0.018657771
GCAM 7.0	Fossil_NDC	Southeast Asia	Capacity Additions|Electricity|Coal	GW/yr	0	0	0	8.760120703	1.701233359	1.382738581	0.964130072	0.866990612	0.884733333	1.027467613
GCAM 7.0	Fossil_NDC	Taiwan	Capacity Additions|Electricity|Coal	GW/yr	0	0	0	3.639526187	1.176988772	0.818677172	0.184803089	0.235339764	0.263056788	0.212442144
GCAM 7.0	Fossil_NDC	USA	Capacity Additions|Electricity|Coal	GW/yr	0	0	0	0	0	0	0	0	0	0
GCAM 7.0	Fossil_NDC	World	Capacity Additions|Electricity|Coal	GW/yr	0	0	0	120.784272	48.64017049	29.73932972	26.71849576	23.86795659	19.70586168	21.61936377
GCAM 7.0	NonFossil_NDC	Africa_Eastern	Capacity Additions|Electricity|Coal	GW/yr	0	0	0	0.121314914	0.097009965	0.133918674	0.235117092	0.383725887	0.463008082	0.533136577
GCAM 7.0	NonFossil_NDC	Africa_Northern	Capacity Additions|Electricity|Coal	GW/yr	0	0	0	0.494241786	0.226079561	0.242912478	0.239400075	0.249476634	0.277999009	0.308690751
GCAM 7.0	NonFossil_NDC	Africa_Southern	Capacity Additions|Electricity|Coal	GW/yr	0	0	0	0.189471519	0.031655104	0.059113016	0.058899866	0.050775144	0.069929452	0.113371548
GCAM 7.0	NonFossil_NDC	Africa_Western	Capacity Additions|Electricity|Coal	GW/yr	0	0	0	0.028696816	0.006035498	0.015174005	0.021034218	0.025623952	0.030541855	0.050119445
GCAM 7.0	NonFossil_NDC	Argentina	Capacity Additions|Electricity|Coal	GW/yr	0	0	0	0.044180201	0.0238171	0.017258967	0.010532325	0.008776986	0.00595383	0.006018749
GCAM 7.0	NonFossil_NDC	Australia_NZ	Capacity Additions|Electricity|Coal	GW/yr	0	0	0	1.924867787	0.413135745	0.269195823	0.204103557	0.175508705	0.171603719	0.168588243
GCAM 7.0	NonFossil_NDC	Brazil	Capacity Additions|Electricity|Coal	GW/yr	0	0	0	0.143826751	0.088821234	0.061429817	0.090131635	0.093625747	0.073970522	0.05203603
GCAM 7.0	NonFossil_NDC	Canada	Capacity Additions|Electricity|Coal	GW/yr	0	0	0	0	0	0	0	0	0	0
GCAM 7.0	NonFossil_NDC	Central America and Caribbean	Capacity Additions|Electricity|Coal	GW/yr	0	0	0	0.332273389	0.017133184	0.012526433	0.01214929	0.013059325	0.014377438	0.020788097
GCAM 7.0	NonFossil_NDC	Central Asia	Capacity Additions|Electricity|Coal	GW/yr	0	0	0	1.155323779	0.206574624	0.143829085	0.165810436	0.157031475	0.136226285	0.12062556
GCAM 7.0	NonFossil_NDC	China	Capacity Additions|Electricity|Coal	GW/yr	0	0	0	65.01233379	26.70083047	11.62165566	12.48071232	9.335257772	10.8877173	12.56371379
GCAM 7.0	NonFossil_NDC	Colombia	Capacity Additions|Electricity|Coal	GW/yr	0	0	0	0.061500664	0.012907266	0.012719926	0.014000982	0.012500608	0.008869783	0.003355701
GCAM 7.0	NonFossil_NDC	EU-12	Capacity Additions|Electricity|Coal	GW/yr	0	0	0	2.526532591	0	0	0.360907812	0.328854246	0.264060031	0.261628785
GCAM 7.0	NonFossil_NDC	EU-15	Capacity Additions|Electricity|Coal	GW/yr	0	0	0	0	0	0	0.085118965	0.143571021	0.208662798	0.161311644
GCAM 7.0	NonFossil_NDC	Europe_Eastern	Capacity Additions|Electricity|Coal	GW/yr	0	0	0	0.605445179	0.012824127	0.100100838	0.213265024	0.138352332	0.089453827	0.044580303
GCAM 7.0	NonFossil_NDC	Europe_Non_EU	Capacity Additions|Electricity|Coal	GW/yr	0	0	0	1.27521245	0.613389707	0.874431911	0.912910805	0.000830853	0.390403035	0.337983094
GCAM 7.0	NonFossil_NDC	European Free Trade Association	Capacity Additions|Electricity|Coal	GW/yr	0	0	0	0	0.074356152	0.054636232	0.047341463	0.031618948	0.031275029	0.015539528
GCAM 7.0	NonFossil_NDC	India	Capacity Additions|Electricity|Coal	GW/yr	0	0	0	18.05842814	17.8583715	15.54485568	14.33009717	14.33069169	9.491856844	6.827423549
GCAM 7.0	NonFossil_NDC	Indonesia	Capacity Additions|Electricity|Coal	GW/yr	0	0	0	6.123355366	1.700344077	2.132308588	2.300978058	2.524611287	1.372118448	1.449214763
GCAM 7.0	NonFossil_NDC	Japan	Capacity Additions|Electricity|Coal	GW/yr	0	0	0	2.912605043	0.274634742	0.137592736	0.004818944	0.011587369	0.146349353	0.155300677
GCAM 7.0	NonFossil_NDC	Mexico	Capacity Additions|Electricity|Coal	GW/yr	0	0	0	0.3391947	0.030611685	0.043276281	0.058800763	0.059502054	0.04454789	0.05787075
GCAM 7.0	NonFossil_NDC	Middle East	Capacity Additions|Electricity|Coal	GW/yr	0	0	0	0.546686287	0.065100075	0.039213012	0.025370845	0.049363494	0.058978296	0.069334627
GCAM 7.0	NonFossil_NDC	Pakistan	Capacity Additions|Electricity|Coal	GW/yr	0	0	0	0.309729021	0.120154122	0.151214777	0.280447891	0.367898012	0.366480334	0.236223218
GCAM 7.0	NonFossil_NDC	Russia	Capacity Additions|Electricity|Coal	GW/yr	0	0	0	2.059376946	0.204960164	0.135790148	0.194769667	0.173496747	0.114754055	0.074414617
GCAM 7.0	NonFossil_NDC	South Africa	Capacity Additions|Electricity|Coal	GW/yr	0	0	0	1.235214503	0.66462401	0.725478143	0.31944787	0.420502025	0.418466296	0.321877214
GCAM 7.0	NonFossil_NDC	South America_Northern	Capacity Additions|Electricity|Coal	GW/yr	0	0	0	0	0	0	0.002574174	0.003829941	0.002030606	0.002053646
GCAM 7.0	NonFossil_NDC	South America_Southern	Capacity Additions|Electricity|Coal	GW/yr	0	0	0	0.215048774	0.063863598	0.049350104	0.048510232	0.041593752	0.035920827	0.038355061
GCAM 7.0	NonFossil_NDC	South Asia	Capacity Additions|Electricity|Coal	GW/yr	0	0	0	0.803862997	0.370039132	0.400708235	0.420340526	0.333315851	0.283864233	0.275743794
GCAM 7.0	NonFossil_NDC	South Korea	Capacity Additions|Electricity|Coal	GW/yr	0	0	0	1.871919265	0.254614335	0.216228866	0.075377561	0.086680294	0.044911481	0.093299395
GCAM 7.0	NonFossil_NDC	Southeast Asia	Capacity Additions|Electricity|Coal	GW/yr	0	0	0	8.760276066	1.900447169	1.610216596	1.216317145	1.080954883	0.933935941	1.003139719
GCAM 7.0	NonFossil_NDC	Taiwan	Capacity Additions|Electricity|Coal	GW/yr	0	0	0	3.639558575	1.335370224	1.012560099	0.261619641	0.319201658	0.303795281	0.291734126
GCAM 7.0	NonFossil_NDC	USA	Capacity Additions|Electricity|Coal	GW/yr	0	0	0	0	0	0	0	0	0	0
GCAM 7.0	NonFossil_NDC	World	Capacity Additions|Electricity|Coal	GW/yr	0	0	0	120.7904773	53.36770457	35.81769613	34.69090635	30.9518187	26.74206188	25.657473
GCAM 7.0	NDC_EI_baseWACC	Africa_Eastern	Capacity Additions|Electricity|Coal	GW/yr	0	0	0	0.121314914	0.096189711	0.133509533	0.227494431	0.395708715	0.499498591	0.58486343
GCAM 7.0	NDC_EI_baseWACC	Africa_Northern	Capacity Additions|Electricity|Coal	GW/yr	0	0	0	0.494241786	0.225603485	0.239901534	0.239232404	0.249494045	0.279709403	0.311272032
GCAM 7.0	NDC_EI_baseWACC	Africa_Southern	Capacity Additions|Electricity|Coal	GW/yr	0	0	0	0.189471519	0.031412019	0.059298137	0.062009345	0.051755914	0.0704461	0.112207329
GCAM 7.0	NDC_EI_baseWACC	Africa_Western	Capacity Additions|Electricity|Coal	GW/yr	0	0	0	0.028696816	0.005792241	0.014904899	0.020801672	0.025500264	0.030532245	0.050592525
GCAM 7.0	NDC_EI_baseWACC	Argentina	Capacity Additions|Electricity|Coal	GW/yr	0	0	0	0.044180871	0.023632952	0.017000624	0.010464561	0.008513331	0.005799733	0.005808346
GCAM 7.0	NDC_EI_baseWACC	Australia_NZ	Capacity Additions|Electricity|Coal	GW/yr	0	0	0	1.924867787	0.41174454	0.268075381	0.207774697	0.156056485	0.148123172	0.153892044
GCAM 7.0	NDC_EI_baseWACC	Brazil	Capacity Additions|Electricity|Coal	GW/yr	0	0	0	0.143826751	0.087032605	0.058755203	0.084637765	0.085036971	0.063867247	0.042520191
GCAM 7.0	NDC_EI_baseWACC	Canada	Capacity Additions|Electricity|Coal	GW/yr	0	0	0	0	0	0	0	0	0	0
GCAM 7.0	NDC_EI_baseWACC	Central America and Caribbean	Capacity Additions|Electricity|Coal	GW/yr	0	0	0	0.332273389	0.016961741	0.012693615	0.012771721	0.014767578	0.015740047	0.023269985
GCAM 7.0	NDC_EI_baseWACC	Central Asia	Capacity Additions|Electricity|Coal	GW/yr	0	0	0	1.155326169	0.217401228	0.149193554	0.141840882	0.150443514	0.128665311	0.112351506
GCAM 7.0	NDC_EI_baseWACC	China	Capacity Additions|Electricity|Coal	GW/yr	0	0	0	65.01233379	26.53639688	11.54067128	12.3572135	9.844577016	9.100773434	11.47858428
GCAM 7.0	NDC_EI_baseWACC	Colombia	Capacity Additions|Electricity|Coal	GW/yr	0	0	0	0.061500664	0.012758277	0.01276256	0.014040879	0.013244932	0.00822801	0.005520002
GCAM 7.0	NDC_EI_baseWACC	EU-12	Capacity Additions|Electricity|Coal	GW/yr	0	0	0	2.526532591	0	0	0.338257729	0.32824522	0.249064629	0.250863914
GCAM 7.0	NDC_EI_baseWACC	EU-15	Capacity Additions|Electricity|Coal	GW/yr	0	0	0	0	0	0	0.08146838	0.135445232	0.201388524	0.167522427
GCAM 7.0	NDC_EI_baseWACC	Europe_Eastern	Capacity Additions|Electricity|Coal	GW/yr	0	0	0	0.605445191	0.014652677	0.093702919	0.201987768	0.136846629	0.093069703	0.046663741
GCAM 7.0	NDC_EI_baseWACC	Europe_Non_EU	Capacity Additions|Electricity|Coal	GW/yr	0	0	0	1.275213645	0.608413451	0.864856919	0.906568961	0	0.380622216	0.332892003
GCAM 7.0	NDC_EI_baseWACC	European Free Trade Association	Capacity Additions|Electricity|Coal	GW/yr	0	0	0	0	0.066183053	0.049294826	0.040096617	0.027893305	0.028390234	0.014444435
GCAM 7.0	NDC_EI_baseWACC	India	Capacity Additions|Electricity|Coal	GW/yr	0	0	0	18.05842695	17.81252325	15.48745512	14.38299996	14.17325082	9.915599527	6.906915937
GCAM 7.0	NDC_EI_baseWACC	Indonesia	Capacity Additions|Electricity|Coal	GW/yr	0	0	0	6.123355366	1.686788554	2.135724463	2.242394037	2.435132157	1.352324729	1.409245954
GCAM 7.0	NDC_EI_baseWACC	Japan	Capacity Additions|Electricity|Coal	GW/yr	0	0	0	2.912605282	0.2787716	0.131547489	0.018122639	0.016021078	0.095461185	0.145826622
GCAM 7.0	NDC_EI_baseWACC	Mexico	Capacity Additions|Electricity|Coal	GW/yr	0	0	0	0.339194724	0.03043761	0.043455656	0.060473334	0.057202672	0.042643195	0.05256713
GCAM 7.0	NDC_EI_baseWACC	Middle East	Capacity Additions|Electricity|Coal	GW/yr	0	0	0	0.546686287	0.065467118	0.039858974	0.025906351	0.048997487	0.057341006	0.067338248
GCAM 7.0	NDC_EI_baseWACC	Pakistan	Capacity Additions|Electricity|Coal	GW/yr	0	0	0	0.309729021	0.120952045	0.152524379	0.276487524	0.3585834	0.369450574	0.23802334
GCAM 7.0	NDC_EI_baseWACC	Russia	Capacity Additions|Electricity|Coal	GW/yr	0	0	0	2.059376946	0.23430907	0.151373122	0.156417958	0.161431858	0.109846313	0.070354768
GCAM 7.0	NDC_EI_baseWACC	South Africa	Capacity Additions|Electricity|Coal	GW/yr	0	0	0	1.235213308	0.655981502	0.728050933	0.386779261	0.423954145	0.394851476	0.286484459
GCAM 7.0	NDC_EI_baseWACC	South America_Northern	Capacity Additions|Electricity|Coal	GW/yr	0	0	0	0	0	0	0.00254838	0.003765814	0.001986046	0.001994361
GCAM 7.0	NDC_EI_baseWACC	South America_Southern	Capacity Additions|Electricity|Coal	GW/yr	0	0	0	0.215048774	0.06289492	0.048992729	0.04881131	0.041024135	0.03451264	0.036459081
GCAM 7.0	NDC_EI_baseWACC	South Asia	Capacity Additions|Electricity|Coal	GW/yr	0	0	0	0.803863009	0.368383108	0.398580672	0.427397279	0.323171021	0.280238445	0.269437548
GCAM 7.0	NDC_EI_baseWACC	South Korea	Capacity Additions|Electricity|Coal	GW/yr	0	0	0	1.871919265	0.268157721	0.195407895	0.06424269	0	0.03905448	0.003020446
GCAM 7.0	NDC_EI_baseWACC	Southeast Asia	Capacity Additions|Electricity|Coal	GW/yr	0	0	0	8.760261724	1.894720039	1.607159641	1.196350306	1.091743659	0.970438997	1.027189872
GCAM 7.0	NDC_EI_baseWACC	Taiwan	Capacity Additions|Electricity|Coal	GW/yr	0	0	0	3.639561084	1.326164046	0.997056636	0.249407261	0.31241085	0.345038247	0.290880316
GCAM 7.0	NDC_EI_baseWACC	USA	Capacity Additions|Electricity|Coal	GW/yr	0	0	0	0	0	0	0	0	0	0
GCAM 7.0	NDC_EI_baseWACC	World	Capacity Additions|Electricity|Coal	GW/yr	0	0	0	120.7904676	53.15972545	35.63180869	34.4849996	31.07021824	25.31270546	24.49900627
GCAM 7.0	CP_EI_baseWACC	Africa_Eastern	Capacity Additions|Electricity|Coal|w/ CCS	GW/yr	0	0	0	0	0	0	0	0	0	0
GCAM 7.0	CP_EI_baseWACC	Africa_Northern	Capacity Additions|Electricity|Coal|w/ CCS	GW/yr	0	0	0	0	0	0	0	0	0	0
GCAM 7.0	CP_EI_baseWACC	Africa_Southern	Capacity Additions|Electricity|Coal|w/ CCS	GW/yr	0	0	0	0	0	0	0	0	0	0
GCAM 7.0	CP_EI_baseWACC	Africa_Western	Capacity Additions|Electricity|Coal|w/ CCS	GW/yr	0	0	0	0	0	0	0	0	0	0
GCAM 7.0	CP_EI_baseWACC	Argentina	Capacity Additions|Electricity|Coal|w/ CCS	GW/yr	0	0	0	0	0	0	0	0	3.61145793696093e-05	8.86678161466261e-05
GCAM 7.0	CP_EI_baseWACC	Australia_NZ	Capacity Additions|Electricity|Coal|w/ CCS	GW/yr	0	0	0	0	0	0	0	0.002736221	0.025746831	0.0666499
GCAM 7.0	CP_EI_baseWACC	Brazil	Capacity Additions|Electricity|Coal|w/ CCS	GW/yr	0	0	0	0	0	0	0	0	0.000522134	0.000674058
GCAM 7.0	CP_EI_baseWACC	Canada	Capacity Additions|Electricity|Coal|w/ CCS	GW/yr	0	0	0	0	0	0	0	0	0	0
GCAM 7.0	CP_EI_baseWACC	Central America and Caribbean	Capacity Additions|Electricity|Coal|w/ CCS	GW/yr	0	0	0	0	0	0	0	0	0	0
GCAM 7.0	CP_EI_baseWACC	Central Asia	Capacity Additions|Electricity|Coal|w/ CCS	GW/yr	0	0	0	0	0	0	0	0	0	0
GCAM 7.0	CP_EI_baseWACC	China	Capacity Additions|Electricity|Coal|w/ CCS	GW/yr	0	0	0	0	0	0	0.02191905	0.078710108	0.562141148	3.014115138
GCAM 7.0	CP_EI_baseWACC	Colombia	Capacity Additions|Electricity|Coal|w/ CCS	GW/yr	0	0	0	0	0	0	0	0	0.000114794	0.000216488
GCAM 7.0	CP_EI_baseWACC	EU-12	Capacity Additions|Electricity|Coal|w/ CCS	GW/yr	0	0	0	0	0	0	0.334253028	0.33250069	0.243976474	0.256978675
GCAM 7.0	CP_EI_baseWACC	EU-15	Capacity Additions|Electricity|Coal|w/ CCS	GW/yr	0	0	0	0	0	0	0.094371215	0.125956201	0.205379114	0.178639967
GCAM 7.0	CP_EI_baseWACC	Europe_Eastern	Capacity Additions|Electricity|Coal|w/ CCS	GW/yr	0	0	0	0	0	0	0	0	0.000284012	0.000349555
GCAM 7.0	CP_EI_baseWACC	Europe_Non_EU	Capacity Additions|Electricity|Coal|w/ CCS	GW/yr	0	0	0	0	0	0	0	0	0.003381194	0.016637559
GCAM 7.0	CP_EI_baseWACC	European Free Trade Association	Capacity Additions|Electricity|Coal|w/ CCS	GW/yr	0	0	0	0	0	0	0	0.05423618	0.074526524	0.054881513
GCAM 7.0	CP_EI_baseWACC	India	Capacity Additions|Electricity|Coal|w/ CCS	GW/yr	0	0	0	0	0	0	0	0.012286905	0.022145598	0.047047326
GCAM 7.0	CP_EI_baseWACC	Indonesia	Capacity Additions|Electricity|Coal|w/ CCS	GW/yr	0	0	0	0	0.000200449	0.000245564	0.00110149	0.006789912	0.048857663	0.160378115
GCAM 7.0	CP_EI_baseWACC	Japan	Capacity Additions|Electricity|Coal|w/ CCS	GW/yr	0	0	0	0	0.00101779	0	0	0.003840652	0.031657736	0.101589255
GCAM 7.0	CP_EI_baseWACC	Mexico	Capacity Additions|Electricity|Coal|w/ CCS	GW/yr	0	0	0	0	0.000141867	0.000181669	0.000220824	0	0.000680326	0.001072841
GCAM 7.0	CP_EI_baseWACC	Middle East	Capacity Additions|Electricity|Coal|w/ CCS	GW/yr	0	0	0	0	0	0	0.000461117	0.000626454	0.002342776	0.010109077
GCAM 7.0	CP_EI_baseWACC	Pakistan	Capacity Additions|Electricity|Coal|w/ CCS	GW/yr	0	0	0	0	0	0	0	0	0	0
GCAM 7.0	CP_EI_baseWACC	Russia	Capacity Additions|Electricity|Coal|w/ CCS	GW/yr	0	0	0	0	0	0	0	0	0.015808469	0.022924382
GCAM 7.0	CP_EI_baseWACC	South Africa	Capacity Additions|Electricity|Coal|w/ CCS	GW/yr	0	0	0	0	0.000277244	0.000525347	0	0	0	0.013662926
GCAM 7.0	CP_EI_baseWACC	South America_Northern	Capacity Additions|Electricity|Coal|w/ CCS	GW/yr	0	0	0	0	0	0	7.17238941210046e-07	3.66652746067986e-06	1.10986889586504e-05	4.63537274860477e-05
GCAM 7.0	CP_EI_baseWACC	South America_Southern	Capacity Additions|Electricity|Coal|w/ CCS	GW/yr	0	0	0	0	0	0	0	0	0	0
GCAM 7.0	CP_EI_baseWACC	South Asia	Capacity Additions|Electricity|Coal|w/ CCS	GW/yr	0	0	0	0	0	0	0	0	0.000321823	0.000857712
GCAM 7.0	CP_EI_baseWACC	South Korea	Capacity Additions|Electricity|Coal|w/ CCS	GW/yr	0	0	0	0	0	0	0	0	0.003629683	0.012168855
GCAM 7.0	CP_EI_baseWACC	Southeast Asia	Capacity Additions|Electricity|Coal|w/ CCS	GW/yr	0	0	0	0	0	0	0	0	0.003615819	0
GCAM 7.0	CP_EI_baseWACC	Taiwan	Capacity Additions|Electricity|Coal|w/ CCS	GW/yr	0	0	0	0	0	0	0.000404913	0.000556482	0.000501643	0.000429559
GCAM 7.0	CP_EI_baseWACC	USA	Capacity Additions|Electricity|Coal|w/ CCS	GW/yr	0	0	0	0	0	0	0	0	0	0
GCAM 7.0	CP_EI_baseWACC	World	Capacity Additions|Electricity|Coal|w/ CCS	GW/yr	0	0	0	0	0.001637349	0.00095258	0.452732355	0.618243472	1.245680976	3.959517921
GCAM 7.0	Fossil_NDC	Africa_Eastern	Capacity Additions|Electricity|Coal|w/ CCS	GW/yr	0	0	0	0	8.01799641679351e-05	0.000205916	0.000629406	0.001479629	0	0
GCAM 7.0	Fossil_NDC	Africa_Northern	Capacity Additions|Electricity|Coal|w/ CCS	GW/yr	0	0	0	0	0	0	0	0	0	0
GCAM 7.0	Fossil_NDC	Africa_Southern	Capacity Additions|Electricity|Coal|w/ CCS	GW/yr	0	0	0	0	0.000112482	0.001509091	0.00947566	0.029329939	0.070714844	0.120534278
GCAM 7.0	Fossil_NDC	Africa_Western	Capacity Additions|Electricity|Coal|w/ CCS	GW/yr	0	0	0	0	3.47924562404871e-05	0.000270085	0.001678296	0.007790224	0.023013427	0.052305812
GCAM 7.0	Fossil_NDC	Argentina	Capacity Additions|Electricity|Coal|w/ CCS	GW/yr	0	0	0	0	5.25317066210046e-05	0.000170833	0.000526465	0.001696033	0.003585246	0.005476608
GCAM 7.0	Fossil_NDC	Australia_NZ	Capacity Additions|Electricity|Coal|w/ CCS	GW/yr	0	0	0	0	0.069597698	0.247919758	0.218507816	0.159320277	0.152902817	0.157420202
GCAM 7.0	Fossil_NDC	Brazil	Capacity Additions|Electricity|Coal|w/ CCS	GW/yr	0	0	0	0	0.000298943	0.000399723	0.001522112	0.004185974	0.014431935	0.01759937
GCAM 7.0	Fossil_NDC	Canada	Capacity Additions|Electricity|Coal|w/ CCS	GW/yr	0	0	0	0	0	0	0	0	0	0
GCAM 7.0	Fossil_NDC	Central America and Caribbean	Capacity Additions|Electricity|Coal|w/ CCS	GW/yr	0	0	0	0	0.006403636	0.008919116	0.010323285	0.011145538	0.013386306	0.021106943
GCAM 7.0	Fossil_NDC	Central Asia	Capacity Additions|Electricity|Coal|w/ CCS	GW/yr	0	0	0	0	0.001465345	0.005248337	0.019054969	0.050245864	0.093157508	0.117133627
GCAM 7.0	Fossil_NDC	China	Capacity Additions|Electricity|Coal|w/ CCS	GW/yr	0	0	0	0	0.079914138	0.05824104	0.280043466	1.280836742	4.936050863	10.51143788
GCAM 7.0	Fossil_NDC	Colombia	Capacity Additions|Electricity|Coal|w/ CCS	GW/yr	0	0	0	0	0.012531601	0.013381826	0.014652262	0.013939912	0.008496869	0.005723327
GCAM 7.0	Fossil_NDC	EU-12	Capacity Additions|Electricity|Coal|w/ CCS	GW/yr	0	0	0	0	0	0	0.342846873	0.336529974	0.255938668	0.258751835
GCAM 7.0	Fossil_NDC	EU-15	Capacity Additions|Electricity|Coal|w/ CCS	GW/yr	0	0	0	0	0	0	0.082616761	0.137749459	0.205110723	0.170485081
GCAM 7.0	Fossil_NDC	Europe_Eastern	Capacity Additions|Electricity|Coal|w/ CCS	GW/yr	0	0	0	0	2.72468092021816e-06	0.000369095	0.002549414	0.003890758	0.006868501	0.006413721
GCAM 7.0	Fossil_NDC	Europe_Non_EU	Capacity Additions|Electricity|Coal|w/ CCS	GW/yr	0	0	0	0	0.000616394	0.00079484	0.004270526	0	0.023504858	0.090332141
GCAM 7.0	Fossil_NDC	European Free Trade Association	Capacity Additions|Electricity|Coal|w/ CCS	GW/yr	0	0	0	0	0.072591027	0.047191973	0.041059434	0.028354477	0.028769854	0.014525716
GCAM 7.0	Fossil_NDC	India	Capacity Additions|Electricity|Coal|w/ CCS	GW/yr	0	0	0	0	0	0	0.025839422	0.054265827	0.122300814	0.307641322
GCAM 7.0	Fossil_NDC	Indonesia	Capacity Additions|Electricity|Coal|w/ CCS	GW/yr	0	0	0	0	0.000286061	0.00044326	0.001817984	0.005027169	0.021236592	0.06427892
GCAM 7.0	Fossil_NDC	Japan	Capacity Additions|Electricity|Coal|w/ CCS	GW/yr	0	0	0	0	0.046864659	0.030128131	0.026644385	0.009675106	0.05334503	0.148574068
GCAM 7.0	Fossil_NDC	Mexico	Capacity Additions|Electricity|Coal|w/ CCS	GW/yr	0	0	0	0	0.016513815	0.005662481	0.008877648	0.010980091	0.029467643	0.032614673
GCAM 7.0	Fossil_NDC	Middle East	Capacity Additions|Electricity|Coal|w/ CCS	GW/yr	0	0	0	0	0.012657457	0.025355696	0.023508919	0.048501275	0.062472251	0.075005526
GCAM 7.0	Fossil_NDC	Pakistan	Capacity Additions|Electricity|Coal|w/ CCS	GW/yr	0	0	0	0	0	0	0	0	0	0
GCAM 7.0	Fossil_NDC	Russia	Capacity Additions|Electricity|Coal|w/ CCS	GW/yr	0	0	0	0	0.000579185	0.001114339	0.008764077	0.033157646	0.070890662	0.067477825
GCAM 7.0	Fossil_NDC	South Africa	Capacity Additions|Electricity|Coal|w/ CCS	GW/yr	0	0	0	0	0.014756063	0.083763524	0.129281512	0.172433224	0.158878768	0.110468077
GCAM 7.0	Fossil_NDC	South America_Northern	Capacity Additions|Electricity|Coal|w/ CCS	GW/yr	0	0	0	0	0	0	0	6.5401649701928e-06	1.74438888888889e-05	6.97034436834094e-05
GCAM 7.0	Fossil_NDC	South America_Southern	Capacity Additions|Electricity|Coal|w/ CCS	GW/yr	0	0	0	0	0.001869562	0.02189288	0.043125327	0.041530898	0.035528408	0.037834042
GCAM 7.0	Fossil_NDC	South Asia	Capacity Additions|Electricity|Coal|w/ CCS	GW/yr	0	0	0	0	0	0	0	0	0.002247376	0.007456824
GCAM 7.0	Fossil_NDC	South Korea	Capacity Additions|Electricity|Coal|w/ CCS	GW/yr	0	0	0	0	0.000961041	0.00639938	0.017640183	0.02000544	0.012909084	0.014183765
GCAM 7.0	Fossil_NDC	Southeast Asia	Capacity Additions|Electricity|Coal|w/ CCS	GW/yr	0	0	0	0	0.003084352	0.012872951	0.069865105	0.20600654	0.548323781	0.82566975
GCAM 7.0	Fossil_NDC	Taiwan	Capacity Additions|Electricity|Coal|w/ CCS	GW/yr	0	0	0	0	0	0	0.001800896	0.002374148	0.001506514	0.001339337
GCAM 7.0	Fossil_NDC	USA	Capacity Additions|Electricity|Coal|w/ CCS	GW/yr	0	0	0	0	0	0	0	0	0	0
GCAM 7.0	Fossil_NDC	World	Capacity Additions|Electricity|Coal|w/ CCS	GW/yr	0	0	0	0	0.341273687	0.572254278	1.386922205	2.670458705	6.955056785	13.24186037
GCAM 7.0	NonFossil_NDC	Africa_Eastern	Capacity Additions|Electricity|Coal|w/ CCS	GW/yr	0	0	0	0	6.12393272767631e-05	0.000124583	0.000327485	0.000572086	0	0
GCAM 7.0	NonFossil_NDC	Africa_Northern	Capacity Additions|Electricity|Coal|w/ CCS	GW/yr	0	0	0	0	0	0	0	0	0	0
GCAM 7.0	NonFossil_NDC	Africa_Southern	Capacity Additions|Electricity|Coal|w/ CCS	GW/yr	0	0	0	0	0.000107595	0.000871472	0.005093139	0.018200368	0.054883002	0.106691202
GCAM 7.0	NonFossil_NDC	Africa_Western	Capacity Additions|Electricity|Coal|w/ CCS	GW/yr	0	0	0	0	2.78432283739219e-05	0.000167821	0.000960004	0.004562729	0.015428563	0.040616423
GCAM 7.0	NonFossil_NDC	Argentina	Capacity Additions|Electricity|Coal|w/ CCS	GW/yr	0	0	0	0	4.05017614789447e-05	0.000108977	0.000297129	0.000971664	0.002361463	0.004117242
GCAM 7.0	NonFossil_NDC	Australia_NZ	Capacity Additions|Electricity|Coal|w/ CCS	GW/yr	0	0	0	0	0.050032074	0.202885433	0.191757824	0.170750444	0.168338391	0.166219456
GCAM 7.0	NonFossil_NDC	Brazil	Capacity Additions|Electricity|Coal|w/ CCS	GW/yr	0	0	0	0	0.000204449	0.000201608	0.000603224	0.001385839	0.005753403	0.007748411
GCAM 7.0	NonFossil_NDC	Canada	Capacity Additions|Electricity|Coal|w/ CCS	GW/yr	0	0	0	0	0	0	0	0	0	0
GCAM 7.0	NonFossil_NDC	Central America and Caribbean	Capacity Additions|Electricity|Coal|w/ CCS	GW/yr	0	0	0	0	0.005673166	0.007626615	0.008295523	0.007461295	0.009027223	0.013376885
GCAM 7.0	NonFossil_NDC	Central Asia	Capacity Additions|Electricity|Coal|w/ CCS	GW/yr	0	0	0	0	0.000910273	0.002446886	0.01087103	0.022622801	0.048827535	0.081595541
GCAM 7.0	NonFossil_NDC	China	Capacity Additions|Electricity|Coal|w/ CCS	GW/yr	0	0	0	0	0.062304102	0.037477909	0.153392377	0.638573963	3.897941797	8.774557014
GCAM 7.0	NonFossil_NDC	Colombia	Capacity Additions|Electricity|Coal|w/ CCS	GW/yr	0	0	0	0	0.011937165	0.012674827	0.013982418	0.012478402	0.008839573	0.003318002
GCAM 7.0	NonFossil_NDC	EU-12	Capacity Additions|Electricity|Coal|w/ CCS	GW/yr	0	0	0	0	0	0	0.360907812	0.328854246	0.264060031	0.261628785
GCAM 7.0	NonFossil_NDC	EU-15	Capacity Additions|Electricity|Coal|w/ CCS	GW/yr	0	0	0	0	0	0	0.085118965	0.143571021	0.208662798	0.161311644
GCAM 7.0	NonFossil_NDC	Europe_Eastern	Capacity Additions|Electricity|Coal|w/ CCS	GW/yr	0	0	0	0	7.15740114472349e-06	0.000180141	0.000972625	0.001049167	0.00154567	0.001236804
GCAM 7.0	NonFossil_NDC	Europe_Non_EU	Capacity Additions|Electricity|Coal|w/ CCS	GW/yr	0	0	0	0	0.000405098	0.000313374	0.001179542	1.97063538495688e-06	0.005833829	0.023661963
GCAM 7.0	NonFossil_NDC	European Free Trade Association	Capacity Additions|Electricity|Coal|w/ CCS	GW/yr	0	0	0	0	0.074356152	0.054636232	0.047341463	0.031618948	0.031275029	0.015539528
GCAM 7.0	NonFossil_NDC	India	Capacity Additions|Electricity|Coal|w/ CCS	GW/yr	0	0	0	0	0	0	0.008918437	0.012688239	0.023147713	0.052220514
GCAM 7.0	NonFossil_NDC	Indonesia	Capacity Additions|Electricity|Coal|w/ CCS	GW/yr	0	0	0	0	0.000204661	0.000249195	0.000760706	0.001647386	0.006208545	0.017963159
GCAM 7.0	NonFossil_NDC	Japan	Capacity Additions|Electricity|Coal|w/ CCS	GW/yr	0	0	0	0	0.033547386	0.010049538	0.002160383	0.006368274	0.10956121	0.118856705
GCAM 7.0	NonFossil_NDC	Mexico	Capacity Additions|Electricity|Coal|w/ CCS	GW/yr	0	0	0	0	0.014581475	0.003728197	0.004440348	0.005018536	0.017432188	0.016693182
GCAM 7.0	NonFossil_NDC	Middle East	Capacity Additions|Electricity|Coal|w/ CCS	GW/yr	0	0	0	0	0.009912218	0.019819467	0.020884029	0.039445462	0.052630336	0.066173079
GCAM 7.0	NonFossil_NDC	Pakistan	Capacity Additions|Electricity|Coal|w/ CCS	GW/yr	0	0	0	0	0	0	0	0	0	0
GCAM 7.0	NonFossil_NDC	Russia	Capacity Additions|Electricity|Coal|w/ CCS	GW/yr	0	0	0	0	0.000329097	0.000433875	0.004567568	0.012880617	0.034402631	0.040318044
GCAM 7.0	NonFossil_NDC	South Africa	Capacity Additions|Electricity|Coal|w/ CCS	GW/yr	0	0	0	0	0.011335648	0.054019234	0.068278418	0.107586992	0.100563427	0.069772383
GCAM 7.0	NonFossil_NDC	South America_Northern	Capacity Additions|Electricity|Coal|w/ CCS	GW/yr	0	0	0	0	0	0	0	2.51845644660071e-06	6.63357948059361e-06	2.43574569539574e-05
GCAM 7.0	NonFossil_NDC	South America_Southern	Capacity Additions|Electricity|Coal|w/ CCS	GW/yr	0	0	0	0	0.001406475	0.016418517	0.035003826	0.037045156	0.034357384	0.037390317
GCAM 7.0	NonFossil_NDC	South Asia	Capacity Additions|Electricity|Coal|w/ CCS	GW/yr	0	0	0	0	0	0	0	0	0.000535412	0.001682092
GCAM 7.0	NonFossil_NDC	South Korea	Capacity Additions|Electricity|Coal|w/ CCS	GW/yr	0	0	0	0	0.000638894	0.004073488	0.013295177	0.012542261	0.008417491	0.033287192
GCAM 7.0	NonFossil_NDC	Southeast Asia	Capacity Additions|Electricity|Coal|w/ CCS	GW/yr	0	0	0	0	0.002429338	0.008117585	0.042066457	0.118788755	0.346847167	0.562814537
GCAM 7.0	NonFossil_NDC	Taiwan	Capacity Additions|Electricity|Coal|w/ CCS	GW/yr	0	0	0	0	0	0	0.000965161	0.0011033	0.000555056	0.000535387
GCAM 7.0	NonFossil_NDC	USA	Capacity Additions|Electricity|Coal|w/ CCS	GW/yr	0	0	0	0	0	0	0	0	0	0
GCAM 7.0	NonFossil_NDC	World	Capacity Additions|Electricity|Coal|w/ CCS	GW/yr	0	0	0	0	0.280452007	0.436624971	1.082441067	1.73779244	5.4574435	10.67934985
GCAM 7.0	NDC_EI_baseWACC	Africa_Eastern	Capacity Additions|Electricity|Coal|w/ CCS	GW/yr	0	0	0	0	6.07124825596144e-05	0.000124274	0.000316763	0.000590606	0	0
GCAM 7.0	NDC_EI_baseWACC	Africa_Northern	Capacity Additions|Electricity|Coal|w/ CCS	GW/yr	0	0	0	0	0	0	0	0	0	0
GCAM 7.0	NDC_EI_baseWACC	Africa_Southern	Capacity Additions|Electricity|Coal|w/ CCS	GW/yr	0	0	0	0	0.000106711	0.000874411	0.005358813	0.018547458	0.055299099	0.105642637
GCAM 7.0	NDC_EI_baseWACC	Africa_Western	Capacity Additions|Electricity|Coal|w/ CCS	GW/yr	0	0	0	0	2.67217854198376e-05	0.000165115	0.000949528	0.00454654	0.015459979	0.041090413
GCAM 7.0	NDC_EI_baseWACC	Argentina	Capacity Additions|Electricity|Coal|w/ CCS	GW/yr	0	0	0	0	4.01659349632166e-05	0.000107292	0.000295242	0.000943258	0.002303521	0.003977772
GCAM 7.0	NDC_EI_baseWACC	Australia_NZ	Capacity Additions|Electricity|Coal|w/ CCS	GW/yr	0	0	0	0	0.049871322	0.202115122	0.195198345	0.152223221	0.145617802	0.151922287
GCAM 7.0	NDC_EI_baseWACC	Brazil	Capacity Additions|Electricity|Coal|w/ CCS	GW/yr	0	0	0	0	0.000200162	0.000192609	0.000566142	0.001259304	0.004976916	0.00634912
GCAM 7.0	NDC_EI_baseWACC	Canada	Capacity Additions|Electricity|Coal|w/ CCS	GW/yr	0	0	0	0	0	0	0	0	0	0
GCAM 7.0	NDC_EI_baseWACC	Central America and Caribbean	Capacity Additions|Electricity|Coal|w/ CCS	GW/yr	0	0	0	0	0.005645876	0.007735137	0.008733741	0.008466636	0.009929724	0.015070483
GCAM 7.0	NDC_EI_baseWACC	Central Asia	Capacity Additions|Electricity|Coal|w/ CCS	GW/yr	0	0	0	0	0.000957497	0.002535007	0.009305456	0.02175307	0.046409285	0.076027555
GCAM 7.0	NDC_EI_baseWACC	China	Capacity Additions|Electricity|Coal|w/ CCS	GW/yr	0	0	0	0	0.061904518	0.037155598	0.151712083	0.672974347	3.261160023	8.015906266
GCAM 7.0	NDC_EI_baseWACC	Colombia	Capacity Additions|Electricity|Coal|w/ CCS	GW/yr	0	0	0	0	0.011800783	0.012717427	0.014022302	0.013221486	0.008199955	0.005457561
GCAM 7.0	NDC_EI_baseWACC	EU-12	Capacity Additions|Electricity|Coal|w/ CCS	GW/yr	0	0	0	0	0	0	0.338257729	0.32824522	0.249064629	0.250863914
GCAM 7.0	NDC_EI_baseWACC	EU-15	Capacity Additions|Electricity|Coal|w/ CCS	GW/yr	0	0	0	0	0	0	0.08146838	0.135445232	0.201388524	0.167522427
GCAM 7.0	NDC_EI_baseWACC	Europe_Eastern	Capacity Additions|Electricity|Coal|w/ CCS	GW/yr	0	0	0	0	8.17721857559614e-06	0.000168776	0.000921935	0.001040169	0.001616444	0.001303635
GCAM 7.0	NDC_EI_baseWACC	Europe_Non_EU	Capacity Additions|Electricity|Coal|w/ CCS	GW/yr	0	0	0	0	0.000401817	0.000309444	0.001170064	0	0.005689393	0.023319467
GCAM 7.0	NDC_EI_baseWACC	European Free Trade Association	Capacity Additions|Electricity|Coal|w/ CCS	GW/yr	0	0	0	0	0.066183053	0.049294826	0.040096617	0.027893305	0.028390234	0.014444435
GCAM 7.0	NDC_EI_baseWACC	India	Capacity Additions|Electricity|Coal|w/ CCS	GW/yr	0	0	0	0	0	0	0.008942441	0.012632132	0.024391937	0.053396739
GCAM 7.0	NDC_EI_baseWACC	Indonesia	Capacity Additions|Electricity|Coal|w/ CCS	GW/yr	0	0	0	0	0.000202687	0.000248365	0.000737662	0.001573484	0.006116889	0.017508869
GCAM 7.0	NDC_EI_baseWACC	Japan	Capacity Additions|Electricity|Coal|w/ CCS	GW/yr	0	0	0	0	0.034150595	0.009614278	0.008126201	0.008805437	0.07157668	0.112281148
GCAM 7.0	NDC_EI_baseWACC	Mexico	Capacity Additions|Electricity|Coal|w/ CCS	GW/yr	0	0	0	0	0.01453503	0.003781735	0.004652101	0.004829869	0.01671855	0.015214156
GCAM 7.0	NDC_EI_baseWACC	Middle East	Capacity Additions|Electricity|Coal|w/ CCS	GW/yr	0	0	0	0	0.009960934	0.02014804	0.021328248	0.039165772	0.051189311	0.064282052
GCAM 7.0	NDC_EI_baseWACC	Pakistan	Capacity Additions|Electricity|Coal|w/ CCS	GW/yr	0	0	0	0	0	0	0	0	0	0
GCAM 7.0	NDC_EI_baseWACC	Russia	Capacity Additions|Electricity|Coal|w/ CCS	GW/yr	0	0	0	0	0.000364495	0.000461407	0.003666722	0.011987811	0.032968859	0.038164532
GCAM 7.0	NDC_EI_baseWACC	South Africa	Capacity Additions|Electricity|Coal|w/ CCS	GW/yr	0	0	0	0	0.01118586	0.054257711	0.08253445	0.108171933	0.095431876	0.063464865
GCAM 7.0	NDC_EI_baseWACC	South America_Northern	Capacity Additions|Electricity|Coal|w/ CCS	GW/yr	0	0	0	0	0	0	0	2.47216760210553e-06	6.48459665144597e-06	2.36632950437595e-05
GCAM 7.0	NDC_EI_baseWACC	South America_Southern	Capacity Additions|Electricity|Coal|w/ CCS	GW/yr	0	0	0	0	0.001385041	0.01632333	0.035276625	0.03658596	0.033013133	0.035542718
GCAM 7.0	NDC_EI_baseWACC	South Asia	Capacity Additions|Electricity|Coal|w/ CCS	GW/yr	0	0	0	0	0	0	0	0	0.00052833	0.001648393
GCAM 7.0	NDC_EI_baseWACC	South Korea	Capacity Additions|Electricity|Coal|w/ CCS	GW/yr	0	0	0	0	0.000672741	0.003680598	0.011332609	0	0.007323603	0.001077397
GCAM 7.0	NDC_EI_baseWACC	Southeast Asia	Capacity Additions|Electricity|Coal|w/ CCS	GW/yr	0	0	0	0	0.002419951	0.008101557	0.041597982	0.120046187	0.36111911	0.577569072
GCAM 7.0	NDC_EI_baseWACC	Taiwan	Capacity Additions|Electricity|Coal|w/ CCS	GW/yr	0	0	0	0	0	0	0.000920894	0.001123276	0.00063554	0.00053453
GCAM 7.0	NDC_EI_baseWACC	USA	Capacity Additions|Electricity|Coal|w/ CCS	GW/yr	0	0	0	0	0	0	0	0	0	0
GCAM 7.0	NDC_EI_baseWACC	World	Capacity Additions|Electricity|Coal|w/ CCS	GW/yr	0	0	0	0	0.27208485	0.43011206	1.067489075	1.732074184	4.736525828	9.859606103
GCAM 7.0	CP_EI_baseWACC	Africa_Eastern	Capacity Additions|Electricity|Coal|w/o CCS	GW/yr	0	0	0	0.121322085	0.101217937	0.143310952	0.282255506	0.425101723	0.470980836	0.576120277
GCAM 7.0	CP_EI_baseWACC	Africa_Northern	Capacity Additions|Electricity|Coal|w/o CCS	GW/yr	0	0	0	0.494072249	0.221346334	0.246655667	0.252732324	0.269493074	0.292494558	0.325544027
GCAM 7.0	CP_EI_baseWACC	Africa_Southern	Capacity Additions|Electricity|Coal|w/o CCS	GW/yr	0	0	0	0.189492027	0.136552354	0.256815824	0.307547212	0.37542915	0.505330265	0.694018297
GCAM 7.0	CP_EI_baseWACC	Africa_Western	Capacity Additions|Electricity|Coal|w/o CCS	GW/yr	0	0	0	0.028697673	0.017815686	0.036910306	0.073849603	0.115647597	0.165338052	0.259416722
GCAM 7.0	CP_EI_baseWACC	Argentina	Capacity Additions|Electricity|Coal|w/o CCS	GW/yr	0	0	0	0.044183256	0.039369819	0.032182541	0.023464594	0.027875235	0.020761182	0.021102938
GCAM 7.0	CP_EI_baseWACC	Australia_NZ	Capacity Additions|Electricity|Coal|w/o CCS	GW/yr	0	0	0	1.924914396	0.328562103	0.21299692	0	0.077460415	0.167584987	0.106676529
GCAM 7.0	CP_EI_baseWACC	Brazil	Capacity Additions|Electricity|Coal|w/o CCS	GW/yr	0	0	0	0.143817107	0.095929394	0.080029934	0.102045669	0.145610829	0.146932256	0.0862234
GCAM 7.0	CP_EI_baseWACC	Canada	Capacity Additions|Electricity|Coal|w/o CCS	GW/yr	0	0	0	0	0	0	0	0	0	0
GCAM 7.0	CP_EI_baseWACC	Central America and Caribbean	Capacity Additions|Electricity|Coal|w/o CCS	GW/yr	0	0	0	0.332283906	0.139548891	0.129549375	0.13971619	0.162405874	0.136075058	0.175344258
GCAM 7.0	CP_EI_baseWACC	Central Asia	Capacity Additions|Electricity|Coal|w/o CCS	GW/yr	0	0	0	1.155302865	0.323243907	0.280991454	0.48431522	0.451159106	0.493847265	0.398355497
GCAM 7.0	CP_EI_baseWACC	China	Capacity Additions|Electricity|Coal|w/o CCS	GW/yr	0	0	0	64.98140462	25.70128994	11.11688775	15.44063563	10.83922142	9.701014387	8.320638971
GCAM 7.0	CP_EI_baseWACC	Colombia	Capacity Additions|Electricity|Coal|w/o CCS	GW/yr	0	0	0	0.061503895	0.098651853	0.077815957	0.057346264	0.041818064	0.031885101	0.026968774
GCAM 7.0	CP_EI_baseWACC	EU-12	Capacity Additions|Electricity|Coal|w/o CCS	GW/yr	0	0	0	2.526433996	0	0	0	0	0	0
GCAM 7.0	CP_EI_baseWACC	EU-15	Capacity Additions|Electricity|Coal|w/o CCS	GW/yr	0	0	0	0	0	0	0	0	0	0
GCAM 7.0	CP_EI_baseWACC	Europe_Eastern	Capacity Additions|Electricity|Coal|w/o CCS	GW/yr	0	0	0	0.605465125	0.020217278	0.207601783	0.391486144	0.296738055	0.131062959	0.062599759
GCAM 7.0	CP_EI_baseWACC	Europe_Non_EU	Capacity Additions|Electricity|Coal|w/o CCS	GW/yr	0	0	0	1.275032707	0.65219662	0.695397111	1.086111621	0	0.444194245	0.353328969
GCAM 7.0	CP_EI_baseWACC	European Free Trade Association	Capacity Additions|Electricity|Coal|w/o CCS	GW/yr	0	0	0	0	0	0	0	0	0	0
GCAM 7.0	CP_EI_baseWACC	India	Capacity Additions|Electricity|Coal|w/o CCS	GW/yr	0	0	0	18.04876541	17.41757252	17.08501276	13.06234715	14.52797696	9.552768066	7.246205827
GCAM 7.0	CP_EI_baseWACC	Indonesia	Capacity Additions|Electricity|Coal|w/o CCS	GW/yr	0	0	0	6.123502722	1.65075189	2.175109668	1.798364558	1.269381053	0.876273661	0.764490948
[truncated: 152,495 more rows]
