# Supplementary material for: Regional impacts on decarbonisation under evolving financing conditions for energy technologies
Source: Nat Commun. 2026 May 19;17:6611. doi: 10.1038/s41467-026-73522-1 (PMC13381915; doi:10.1038/s41467-026-73522-1)
Supplement: Supplementary file 8 — Supplementary Dataset 6 [file 41467_2026_73522_MOESM8_ESM.csv]

Scenario	Region	Variable	2020	2025	2030	2035	2040	2045	2050
CP_EI_CoC	Africa_Eastern	electricity_price	0.140011	0.133015	0.13159	0.137935	0.13634	0.133272	0.129513
CP_EI_CoC	Africa_Northern	electricity_price	0.12097	0.120012	0.115848	0.115459	0.114793	0.113165	0.112082
CP_EI_CoC	Africa_Southern	electricity_price	0.170439	0.169336	0.165827	0.16092	0.157181	0.155955	0.155133
CP_EI_CoC	Africa_Western	electricity_price	0.121633	0.118576	0.113643	0.115391	0.117371	0.117847	0.117165
CP_EI_CoC	Argentina	electricity_price	0.131025	0.12744	0.121551	0.12184	0.119282	0.117855	0.117465
CP_EI_CoC	Australia_NZ	electricity_price	0.078188	0.035473	0.080336	0.009368	0.069834	0.083605	0.095767
CP_EI_CoC	Brazil	electricity_price	0.099523	0.033531	0.053968	0.073192	0.078983	0.079825	0.083763
CP_EI_CoC	Canada	electricity_price	0.093255	0.089621	0.08585	0.087981	0.091535	0.090725	0.088594
CP_EI_CoC	Central America and Caribbean	electricity_price	0.124919	0.129482	0.132814	0.134479	0.132451	0.129641	0.124595
CP_EI_CoC	Central Asia	electricity_price	0.093708	0.095009	0.094845	0.095156	0.095765	0.096461	0.096287
CP_EI_CoC	China	electricity_price	0.067958	0.048026	0.05651	0.06239	0.07075	0.082123	0.088761
CP_EI_CoC	Colombia	electricity_price	0.106011	0.103851	0.102256	0.104859	0.102718	0.101931	0.101059
CP_EI_CoC	EU-12	electricity_price	0.076363	0.057953	0.073448	0.118337	0.119664	0.119489	0.110357
CP_EI_CoC	EU-15	electricity_price	0.073403	0.050535	0.037654	0.083387	0.096255	0.096404	0.085238
CP_EI_CoC	Europe_Eastern	electricity_price	0.119324	0.12061	0.113131	0.099302	0.097502	0.099512	0.100791
CP_EI_CoC	Europe_Non_EU	electricity_price	0.080405	0.082554	0.078791	0.07186	0.096741	0.104244	0.112552
CP_EI_CoC	European Free Trade Association	electricity_price	0.094469	0.097868	0.09479	0.09701	0.096948	0.094553	0.092822
CP_EI_CoC	India	electricity_price	0.069237	0.071671	0.072283	0.081763	0.082771	0.089316	0.093945
CP_EI_CoC	Indonesia	electricity_price	0.05996	0.056609	0.068945	0.079568	0.094744	0.104699	0.103988
CP_EI_CoC	Japan	electricity_price	0.107137	0.086157	-0.04777	0.113784	0.098201	0.120069	0.114319
CP_EI_CoC	Mexico	electricity_price	0.098965	0.101161	0.097464	0.092889	0.09352	0.092541	0.087821
CP_EI_CoC	Middle East	electricity_price	0.169083	0.131981	0.111119	0.165644	0.140359	0.143798	0.146153
CP_EI_CoC	Pakistan	electricity_price	0.119364	0.1231	0.126374	0.134628	0.136937	0.134918	0.130321
CP_EI_CoC	Russia	electricity_price	0.096115	0.097026	0.098947	0.10215	0.100033	0.107543	0.107583
CP_EI_CoC	South Africa	electricity_price	0.066594	0.065132	0.05691	0.084282	0.088111	0.097138	0.101218
CP_EI_CoC	South America_Northern	electricity_price	0.180317	0.170412	0.159191	0.15838	0.163068	0.17011	0.174576
CP_EI_CoC	South America_Southern	electricity_price	0.111642	0.108157	0.104368	0.10513	0.105276	0.103923	0.102127
CP_EI_CoC	South Asia	electricity_price	0.099496	0.099787	0.100091	0.104139	0.105992	0.106787	0.10578
CP_EI_CoC	South Korea	electricity_price	0.083193	0.079902	-0.0154	0.073468	0.073586	0.147207	0.142024
CP_EI_CoC	Southeast Asia	electricity_price	0.067383	0.069535	0.069972	0.072886	0.074877	0.076317	0.076359
CP_EI_CoC	Taiwan	electricity_price	0.06412	0.065356	0.064175	0.077342	0.093254	0.09982	0.102783
CP_EI_CoC	USA	electricity_price	0.092383	0.082231	0.085877	0.09067	0.094273	0.093626	0.092652
Fossil_CoC	Africa_Eastern	electricity_price	0.140012	0.134585	0.134876	0.142933	0.140771	0.136983	0.132889
Fossil_CoC	Africa_Northern	electricity_price	0.120972	0.12286	0.121097	0.122873	0.124131	0.12392	0.123754
Fossil_CoC	Africa_Southern	electricity_price	0.170443	0.201472	0.211659	0.207941	0.205761	0.202604	0.191557
Fossil_CoC	Africa_Western	electricity_price	0.121633	0.132982	0.131985	0.143115	0.151125	0.154477	0.152549
Fossil_CoC	Argentina	electricity_price	0.131027	0.141515	0.14189	0.145331	0.147594	0.149925	0.149691
Fossil_CoC	Australia_NZ	electricity_price	0.078191	0.084511	0.111476	0.110682	0.103517	0.107019	0.108409
Fossil_CoC	Brazil	electricity_price	0.099524	0.039817	0.065844	0.078044	0.090117	0.092861	0.095012
Fossil_CoC	Canada	electricity_price	0.093255	0.089843	0.084121	0.084017	0.090772	0.091869	0.091376
Fossil_CoC	Central America and Caribbean	electricity_price	0.12492	0.149814	0.142516	0.141243	0.14319	0.139751	0.133673
Fossil_CoC	Central Asia	electricity_price	0.093709	0.102996	0.105782	0.121392	0.123964	0.125754	0.126377
Fossil_CoC	China	electricity_price	0.068019	0.061258	0.06768	0.077287	0.084645	0.096363	0.099078
Fossil_CoC	Colombia	electricity_price	0.106013	0.133098	0.140696	0.148732	0.12027	0.118808	0.11514
Fossil_CoC	EU-12	electricity_price	0.076364	0.058838	0.076012	0.118169	0.123416	0.122773	0.113169
Fossil_CoC	EU-15	electricity_price	0.073397	0.051201	0.0401	0.082838	0.099126	0.098775	0.087169
Fossil_CoC	Europe_Eastern	electricity_price	0.119326	0.127494	0.121805	0.112692	0.113124	0.114842	0.114924
Fossil_CoC	Europe_Non_EU	electricity_price	0.080408	0.088392	0.085888	0.083706	0.104358	0.121128	0.130154
Fossil_CoC	European Free Trade Association	electricity_price	0.094469	0.098536	0.094496	0.09898	0.100254	0.098203	0.09549
Fossil_CoC	India	electricity_price	0.069234	0.074752	0.076871	0.092382	0.097171	0.105013	0.109819
Fossil_CoC	Indonesia	electricity_price	0.059962	0.058276	0.074106	0.08286	0.088084	0.098158	0.098192
Fossil_CoC	Japan	electricity_price	0.107138	0.111766	0.100149	0.104658	0.106035	0.124883	0.118802
Fossil_CoC	Mexico	electricity_price	0.098968	0.125999	0.12068	0.113527	0.114056	0.116467	0.113884
Fossil_CoC	Middle East	electricity_price	0.169084	0.167076	0.16725	0.192213	0.183297	0.175951	0.165768
Fossil_CoC	Pakistan	electricity_price	0.119366	0.124365	0.129067	0.139994	0.144284	0.142645	0.13792
Fossil_CoC	Russia	electricity_price	0.096116	0.100603	0.102093	0.1116	0.114362	0.115865	0.114458
Fossil_CoC	South Africa	electricity_price	0.066596	0.095974	0.104145	0.126036	0.128859	0.126446	0.122549
Fossil_CoC	South America_Northern	electricity_price	0.180318	0.172636	0.162054	0.159625	0.164407	0.170063	0.173034
Fossil_CoC	South America_Southern	electricity_price	0.111643	0.130839	0.13204	0.121291	0.112895	0.104662	0.102288
Fossil_CoC	South Asia	electricity_price	0.099497	0.10127	0.10327	0.108634	0.111574	0.114302	0.111944
Fossil_CoC	South Korea	electricity_price	0.083194	0.108733	0.101444	0.128557	0.119198	0.133019	0.148993
Fossil_CoC	Southeast Asia	electricity_price	0.067385	0.08248	0.088339	0.10026	0.106764	0.109801	0.106635
Fossil_CoC	Taiwan	electricity_price	0.064122	0.068056	0.07007	0.091711	0.105232	0.107044	0.108933
Fossil_CoC	USA	electricity_price	0.092384	0.091643	0.093575	0.092764	0.094151	0.09432	0.093795
NonFossil_CoC	Africa_Eastern	electricity_price	0.140012	0.133668	0.134498	0.138544	0.133202	0.126675	0.120007
NonFossil_CoC	Africa_Northern	electricity_price	0.120972	0.119845	0.115566	0.114917	0.114321	0.112531	0.111054
NonFossil_CoC	Africa_Southern	electricity_price	0.170442	0.196666	0.20573	0.205484	0.204507	0.201498	0.188332
NonFossil_CoC	Africa_Western	electricity_price	0.121633	0.132084	0.129644	0.138923	0.1455	0.147018	0.143022
NonFossil_CoC	Argentina	electricity_price	0.131026	0.140256	0.139339	0.143467	0.145508	0.148107	0.14763
NonFossil_CoC	Australia_NZ	electricity_price	0.07819	0.083512	0.109413	0.116754	0.11166	0.114243	0.113458
NonFossil_CoC	Brazil	electricity_price	0.099524	0.03958	0.065286	0.079072	0.093515	0.099348	0.103135
NonFossil_CoC	Canada	electricity_price	0.093255	0.092813	0.087786	0.084171	0.09001	0.091675	0.089325
NonFossil_CoC	Central America and Caribbean	electricity_price	0.12492	0.148034	0.137586	0.133663	0.137165	0.132659	0.124709
NonFossil_CoC	Central Asia	electricity_price	0.093709	0.104869	0.110764	0.120999	0.123018	0.1249	0.125058
NonFossil_CoC	China	electricity_price	0.068038	0.059991	0.066237	0.075552	0.084878	0.094231	0.096194
NonFossil_CoC	Colombia	electricity_price	0.106012	0.131629	0.137219	0.1439	0.129765	0.127014	0.112457
NonFossil_CoC	EU-12	electricity_price	0.076364	0.059102	0.078403	0.119828	0.125563	0.122496	0.108572
NonFossil_CoC	EU-15	electricity_price	0.073397	0.052157	0.041158	0.08537	0.101921	0.099337	0.086483
NonFossil_CoC	Europe_Eastern	electricity_price	0.119326	0.126113	0.121493	0.108284	0.107693	0.10838	0.10883
NonFossil_CoC	Europe_Non_EU	electricity_price	0.080408	0.086731	0.081824	0.078827	0.098784	0.11087	0.117546
NonFossil_CoC	European Free Trade Association	electricity_price	0.094469	0.102526	0.101444	0.103894	0.104128	0.099129	0.094147
NonFossil_CoC	India	electricity_price	0.069238	0.071869	0.07163	0.082271	0.083983	0.090352	0.096021
NonFossil_CoC	Indonesia	electricity_price	0.059962	0.056546	0.069196	0.075036	0.078932	0.089556	0.089376
NonFossil_CoC	Japan	electricity_price	0.107138	0.112909	0.084944	0.117016	0.119494	0.122427	0.114608
NonFossil_CoC	Mexico	electricity_price	0.098968	0.125387	0.119391	0.115751	0.116053	0.11957	0.115286
NonFossil_CoC	Middle East	electricity_price	0.169084	0.166319	0.168039	0.191669	0.182518	0.17535	0.165427
NonFossil_CoC	Pakistan	electricity_price	0.119366	0.124075	0.128654	0.137033	0.139365	0.137689	0.133548
NonFossil_CoC	Russia	electricity_price	0.096116	0.102705	0.106016	0.109679	0.111457	0.111784	0.108553
NonFossil_CoC	South Africa	electricity_price	0.066596	0.094387	0.102856	0.128997	0.133604	0.132125	0.127906
NonFossil_CoC	South America_Northern	electricity_price	0.180318	0.170992	0.15914	0.154895	0.157828	0.162211	0.164185
NonFossil_CoC	South America_Southern	electricity_price	0.111643	0.130038	0.131271	0.121717	0.113489	0.104683	0.101723
NonFossil_CoC	South Asia	electricity_price	0.099497	0.099729	0.101061	0.105428	0.107732	0.111733	0.111993
NonFossil_CoC	South Korea	electricity_price	0.083194	0.111748	0.109003	0.137684	0.126392	0.140314	0.133475
NonFossil_CoC	Southeast Asia	electricity_price	0.067385	0.081356	0.087464	0.098942	0.10642	0.111957	0.111364
NonFossil_CoC	Taiwan	electricity_price	0.064121	0.06548	0.065402	0.085997	0.098809	0.105839	0.108136
NonFossil_CoC	USA	electricity_price	0.092384	0.091209	0.093747	0.094585	0.097234	0.096643	0.094499
NDC_EI_CoC	Africa_Eastern	electricity_price	0.140012	0.134071	0.134147	0.141643	0.139086	0.135068	0.130981
NDC_EI_CoC	Africa_Northern	electricity_price	0.120972	0.120036	0.116152	0.115801	0.115222	0.113461	0.112227
NDC_EI_CoC	Africa_Southern	electricity_price	0.170442	0.196788	0.205562	0.202599	0.201002	0.198973	0.188995
NDC_EI_CoC	Africa_Western	electricity_price	0.121633	0.132607	0.130373	0.140025	0.147153	0.150683	0.149751
NDC_EI_CoC	Argentina	electricity_price	0.131026	0.140548	0.140118	0.143384	0.145293	0.147664	0.147368
NDC_EI_CoC	Australia_NZ	electricity_price	0.07819	0.083468	0.109077	0.110578	0.103868	0.107502	0.108714
NDC_EI_CoC	Brazil	electricity_price	0.099524	0.039405	0.064798	0.075973	0.087324	0.090646	0.092503
NDC_EI_CoC	Canada	electricity_price	0.093255	0.089911	0.084172	0.084125	0.090555	0.09166	0.091243
NDC_EI_CoC	Central America and Caribbean	electricity_price	0.12492	0.149536	0.142307	0.140907	0.142683	0.139373	0.133307
NDC_EI_CoC	Central Asia	electricity_price	0.093709	0.10205	0.104631	0.118025	0.120329	0.122624	0.123954
NDC_EI_CoC	China	electricity_price	0.068038	0.060095	0.065734	0.074662	0.082438	0.094662	0.098442
NDC_EI_CoC	Colombia	electricity_price	0.106012	0.132603	0.138735	0.146226	0.119931	0.118464	0.114789
NDC_EI_CoC	EU-12	electricity_price	0.076364	0.058783	0.076109	0.1177	0.122574	0.121965	0.112655
NDC_EI_CoC	EU-15	electricity_price	0.073397	0.0511	0.039903	0.082717	0.098824	0.09839	0.086939
NDC_EI_CoC	Europe_Eastern	electricity_price	0.119326	0.125507	0.120248	0.11019	0.109387	0.110396	0.110473
NDC_EI_CoC	Europe_Non_EU	electricity_price	0.080408	0.086701	0.081765	0.078819	-0.02619	0.11082	0.118106
NDC_EI_CoC	European Free Trade Association	electricity_price	0.094469	0.098428	0.094587	0.098831	0.100131	0.098121	0.095463
NDC_EI_CoC	India	electricity_price	0.069238	0.071958	0.071853	0.082799	0.084734	0.091332	0.096856
NDC_EI_CoC	Indonesia	electricity_price	0.059962	0.056493	0.069128	0.074462	0.07795	0.089719	0.090332
NDC_EI_CoC	Japan	electricity_price	0.107138	0.111032	0.08271	0.111916	0.112176	0.124026	0.118226
NDC_EI_CoC	Mexico	electricity_price	0.098968	0.125868	0.119333	0.111948	0.111661	0.114629	0.109971
NDC_EI_CoC	Middle East	electricity_price	0.169084	0.164834	0.164237	0.187835	0.178514	0.171679	0.16241
NDC_EI_CoC	Pakistan	electricity_price	0.119366	0.12339	0.127007	0.136076	0.138781	0.136688	0.132053
NDC_EI_CoC	Russia	electricity_price	0.096116	0.099707	0.100401	0.108547	0.111197	0.11327	0.112144
NDC_EI_CoC	South Africa	electricity_price	0.066596	0.094752	0.102495	0.124462	0.127482	0.125686	0.122276
NDC_EI_CoC	South America_Northern	electricity_price	0.180318	0.171188	0.159344	0.15526	0.158183	0.163064	0.165535
NDC_EI_CoC	South America_Southern	electricity_price	0.111643	0.130195	0.131708	0.121241	0.112645	0.104543	0.102165
NDC_EI_CoC	South Asia	electricity_price	0.099497	0.099779	0.100608	0.104799	0.10677	0.109762	0.10865
NDC_EI_CoC	South Korea	electricity_price	0.083194	0.108325	0.101098	0.128407	0.138216	0.069837	0.072051
NDC_EI_CoC	Southeast Asia	electricity_price	0.067385	0.081136	0.086426	0.09787	0.104267	0.107982	0.105438
NDC_EI_CoC	Taiwan	electricity_price	0.064121	0.065538	0.06546	0.086515	0.099308	0.102887	0.105383
NDC_EI_CoC	USA	electricity_price	0.092384	0.090742	0.091856	0.090932	0.092096	0.092285	0.091558
Survey_CoC	Africa_Eastern	electricity_price	0.140012	0.134195	0.135363	0.139769	0.134571	0.128034	0.121164
Survey_CoC	Africa_Northern	electricity_price	0.120972	0.122652	0.120519	0.121843	0.123055	0.122767	0.122213
Survey_CoC	Africa_Southern	electricity_price	0.170442	0.201349	0.211724	0.210422	0.208298	0.203834	0.189702
Survey_CoC	Africa_Western	electricity_price	0.121633	0.132537	0.131437	0.142094	0.149111	0.149755	0.144367
Survey_CoC	Argentina	electricity_price	0.131026	0.14127	0.141201	0.145639	0.148038	0.150324	0.149593
Survey_CoC	Australia_NZ	electricity_price	0.07819	0.084552	0.110562	0.117582	0.110527	0.113437	0.11322
Survey_CoC	Brazil	electricity_price	0.099524	0.040014	0.066233	0.08123	0.098291	0.102805	0.107867
Survey_CoC	Canada	electricity_price	0.093255	0.092764	0.087651	0.084548	0.090375	0.091967	0.089449
Survey_CoC	Central America and Caribbean	electricity_price	0.12492	0.148274	0.137308	0.134268	0.137647	0.132986	0.124906
Survey_CoC	Central Asia	electricity_price	0.093709	0.105986	0.112421	0.124742	0.126879	0.127891	0.126744
Survey_CoC	China	electricity_price	0.068038	0.061169	0.068373	0.078456	0.087614	0.095568	0.095807
Survey_CoC	Colombia	electricity_price	0.106012	0.132085	0.138843	0.145714	0.13041	0.127537	0.112729
Survey_CoC	EU-12	electricity_price	0.076364	0.059178	0.099133	0.114377	0.12447	0.121966	0.107611
Survey_CoC	EU-15	electricity_price	0.073397	0.052198	0.059013	0.08233	0.100806	0.098438	0.085688
Survey_CoC	Europe_Eastern	electricity_price	0.119326	0.128178	0.123245	0.11079	0.111388	0.112713	0.113329
Survey_CoC	Europe_Non_EU	electricity_price	0.080408	0.088436	0.085892	0.08368	0.104447	0.120599	0.128471
Survey_CoC	European Free Trade Association	electricity_price	0.094469	0.102627	0.101414	0.104169	0.104307	0.099217	0.094166
Survey_CoC	India	electricity_price	0.069238	0.074714	0.076253	0.091634	0.096293	0.103867	0.109077
Survey_CoC	Indonesia	electricity_price	0.059962	0.058352	0.074246	0.083441	0.088577	0.098392	0.097447
Survey_CoC	Japan	electricity_price	0.107138	0.113719	0.127496	0.096075	0.098154	0.113755	0.115639
Survey_CoC	Mexico	electricity_price	0.098968	0.125543	0.120837	0.117853	0.119193	0.121979	0.118614
Survey_CoC	Middle East	electricity_price	0.169084	0.168689	0.170763	0.197027	0.188223	0.180535	0.169533
Survey_CoC	Pakistan	electricity_price	0.119366	0.125078	0.130806	0.141113	0.144974	0.143824	0.139702
Survey_CoC	Russia	electricity_price	0.096116	0.103744	0.108044	0.112981	0.114627	0.11391	0.109914
Survey_CoC	South Africa	electricity_price	0.066596	0.095614	0.104728	0.130944	0.135387	0.133266	0.128484
Survey_CoC	South America_Northern	electricity_price	0.180318	0.172548	0.162005	0.159097	0.163892	0.169184	0.171639
Survey_CoC	South America_Southern	electricity_price	0.111643	0.130707	0.131571	0.12212	0.11408	0.105273	0.102122
Survey_CoC	South Asia	electricity_price	0.099497	0.10123	0.10379	0.109494	0.11293	0.116926	0.116068
Survey_CoC	South Korea	electricity_price	0.083194	0.112255	0.110602	0.137193	0.126649	0.141177	0.13394
Survey_CoC	Southeast Asia	electricity_price	0.067385	0.08273	0.089522	0.101513	0.109266	0.114111	0.112791
Survey_CoC	Taiwan	electricity_price	0.064121	0.067997	0.069793	0.09121	0.104736	0.11082	0.112233
Survey_CoC	USA	electricity_price	0.092384	0.092393	0.096478	0.098225	0.101536	0.10173	0.100287
Fragmented_CoC	Africa_Eastern	electricity_price	0.140012	0.135901	0.137705	0.148942	0.149924	0.148488	0.146424
Fragmented_CoC	Africa_Northern	electricity_price	0.120972	0.120407	0.116889	0.116818	0.116518	0.114949	0.113867
Fragmented_CoC	Africa_Southern	electricity_price	0.170442	0.19947	0.210734	0.211792	0.214157	0.217387	0.212687
Fragmented_CoC	Africa_Western	electricity_price	0.121633	0.132128	0.130531	0.140966	0.149707	0.155294	0.156108
Fragmented_CoC	Argentina	electricity_price	0.131026	0.137314	0.134222	0.133987	0.132905	0.131641	0.127555
Fragmented_CoC	Australia_NZ	electricity_price	0.07819	0.083831	0.111136	0.110735	0.1037	0.107472	0.108976
Fragmented_CoC	Brazil	electricity_price	0.099524	0.03931	0.065215	0.079799	0.095883	0.100721	0.107711
Fragmented_CoC	Canada	electricity_price	0.093255	0.089606	0.083828	0.083746	0.090092	0.090938	0.090034
Fragmented_CoC	Central America and Caribbean	electricity_price	0.12492	0.150422	0.144064	0.143673	0.146456	0.143913	0.138624
Fragmented_CoC	Central Asia	electricity_price	0.093709	0.104469	0.110166	0.124553	0.129716	0.13577	0.141072
Fragmented_CoC	China	electricity_price	0.068038	0.059921	0.065475	0.074354	0.081953	0.094669	0.098285
Fragmented_CoC	Colombia	electricity_price	0.106012	0.136391	0.147457	0.158541	0.138401	0.140563	0.139551
Fragmented_CoC	EU-12	electricity_price	0.076364	0.058031	0.072877	0.114197	0.118935	0.116526	0.105111
Fragmented_CoC	EU-15	electricity_price	0.073397	0.051129	0.0402	0.082752	0.098163	0.09738	0.086146
Fragmented_CoC	Europe_Eastern	electricity_price	0.119326	0.125192	0.119693	0.109225	0.108536	0.109403	0.109375
Fragmented_CoC	Europe_Non_EU	electricity_price	0.080408	0.086917	0.082271	0.079422	0.099427	0.112429	0.119534
Fragmented_CoC	European Free Trade Association	electricity_price	0.094469	0.098062	0.093988	0.097771	0.098696	0.095888	0.092663
Fragmented_CoC	India	electricity_price	0.069238	0.073627	0.074216	0.088735	0.092488	0.101332	0.109299
Fragmented_CoC	Indonesia	electricity_price	0.059962	0.057141	0.071456	0.078319	0.083532	0.097704	0.101182
Fragmented_CoC	Japan	electricity_price	0.107138	0.110803	0.082392	0.110864	0.110562	0.125377	0.120907
Fragmented_CoC	Mexico	electricity_price	0.098968	0.130244	0.125247	0.122129	0.124552	0.131852	0.122355
Fragmented_CoC	Middle East	electricity_price	0.169084	0.166575	0.166844	0.191169	0.181363	0.17392	0.163876
Fragmented_CoC	Pakistan	electricity_price	0.119366	0.123482	0.12712	0.136228	0.139062	0.136974	0.132261
Fragmented_CoC	Russia	electricity_price	0.096116	0.102643	0.106394	0.113953	0.119626	0.125681	0.127296
Fragmented_CoC	South Africa	electricity_price	0.066596	0.096335	0.104417	0.1319	0.139858	0.142947	0.143686
Fragmented_CoC	South America_Northern	electricity_price	0.180318	0.167464	0.151569	0.142674	0.13852	0.136372	0.131409
Fragmented_CoC	South America_Southern	electricity_price	0.111643	0.131013	0.135259	0.127259	0.121005	0.115071	0.114311
Fragmented_CoC	South Asia	electricity_price	0.099497	0.100837	0.102561	0.107507	0.110378	0.114654	0.115058
Fragmented_CoC	South Korea	electricity_price	0.083194	0.107997	0.100412	0.127671	0.118048	0.131206	0.144539
Fragmented_CoC	Southeast Asia	electricity_price	0.067385	0.082709	0.089769	0.102803	0.111426	0.118127	0.118743
Fragmented_CoC	Taiwan	electricity_price	0.064121	0.06535	0.06508	0.085667	0.098198	0.101173	0.103226
Fragmented_CoC	USA	electricity_price	0.092384	0.091481	0.09335	0.092428	0.093302	0.093055	0.090957
Windfall_CP	Africa_Eastern	electricity_price	0.140011	0.129851	0.126461	0.134703	0.135019	0.132666	0.129155
Windfall_CP	Africa_Northern	electricity_price	0.12097	0.119898	0.115689	0.115172	0.114588	0.112976	0.111879
Windfall_CP	Africa_Southern	electricity_price	0.170439	0.169192	0.165295	0.160653	0.156953	0.155786	0.154836
Windfall_CP	Africa_Western	electricity_price	0.121633	0.118097	0.112014	0.114402	0.116807	0.117478	0.116923
Windfall_CP	Argentina	electricity_price	0.131025	0.127302	0.121089	0.12144	0.119062	0.117587	0.117123
Windfall_CP	Australia_NZ	electricity_price	0.078188	0.035417	0.06386	0.055582	0.069368	0.082807	0.095266
Windfall_CP	Brazil	electricity_price	0.099523	0.033303	0.057008	0.068777	0.079215	0.079268	0.083364
Windfall_CP	Canada	electricity_price	0.093255	0.089618	0.085472	0.088017	0.091466	0.090648	0.088517
Windfall_CP	Central America and Caribbean	electricity_price	0.124919	0.121973	0.119348	0.125838	0.128109	0.126871	0.122306
Windfall_CP	Central Asia	electricity_price	0.093708	0.09499	0.094885	0.095143	0.095794	0.096441	0.096192
Windfall_CP	China	electricity_price	0.067958	0.048016	0.056405	0.062457	0.070767	0.082163	0.088724
Windfall_CP	Colombia	electricity_price	0.106011	0.103175	0.101313	0.103303	0.101743	0.101	0.100121
Windfall_CP	EU-12	electricity_price	0.076363	0.057933	0.074959	0.115894	0.120467	0.119428	0.110234
Windfall_CP	EU-15	electricity_price	0.073403	0.05052	0.039441	0.080638	0.097074	0.095955	0.085001
Windfall_CP	Europe_Eastern	electricity_price	0.119324	0.120433	0.112812	0.099169	0.097418	0.09927	0.100481
Windfall_CP	Europe_Non_EU	electricity_price	0.080405	0.082194	0.078584	0.071916	0.090897	0.104601	0.112533
Windfall_CP	European Free Trade Association	electricity_price	0.094469	0.097832	0.094744	0.096852	0.09674	0.09447	0.092744
Windfall_CP	India	electricity_price	0.069237	0.070968	0.070825	0.081809	0.082731	0.089272	0.093803
Windfall_CP	Indonesia	electricity_price	0.05996	0.056527	0.06873	0.079701	0.094529	0.104595	0.103894
Windfall_CP	Japan	electricity_price	0.107137	0.086108	0.060068	0.093491	0.100045	0.122912	0.117086
Windfall_CP	Mexico	electricity_price	0.098965	0.098478	0.095054	0.090858	0.093163	0.091782	0.087222
Windfall_CP	Middle East	electricity_price	0.169083	0.130711	0.116218	0.155043	0.138744	0.143405	0.145675
Windfall_CP	Pakistan	electricity_price	0.119364	0.122067	0.124722	0.133654	0.136429	0.134619	0.130022
Windfall_CP	Russia	electricity_price	0.096115	0.096925	0.09871	0.101805	0.099752	0.107535	0.107443
Windfall_CP	South Africa	electricity_price	0.066594	0.064552	0.059091	0.079339	0.09017	0.097686	0.101138
Windfall_CP	South America_Northern	electricity_price	0.180317	0.170327	0.158657	0.157382	0.162436	0.169572	0.174073
Windfall_CP	South America_Southern	electricity_price	0.111642	0.107733	0.102678	0.103729	0.104235	0.10305	0.101286
Windfall_CP	South Asia	electricity_price	0.099496	0.098402	0.097725	0.102465	0.104762	0.105823	0.105024
Windfall_CP	South Korea	electricity_price	0.083193	0.079849	0.064062	0.07006	0.069575	0.14711	0.141957
Windfall_CP	Southeast Asia	electricity_price	0.067383	0.069415	0.069744	0.072668	0.074647	0.076116	0.076097
Windfall_CP	Taiwan	electricity_price	0.06412	0.065287	0.064365	0.077265	0.093126	0.09972	0.102652
Windfall_CP	USA	electricity_price	0.092383	0.082228	0.085807	0.090545	0.094285	0.093613	0.092629
Windfall_NDC	Africa_Eastern	electricity_price	0.140012	0.131068	0.128636	0.138419	0.137919	0.134529	0.130641
Windfall_NDC	Africa_Northern	electricity_price	0.120972	0.119927	0.115875	0.115542	0.115036	0.113305	0.112045
Windfall_NDC	Africa_Southern	electricity_price	0.170442	0.196687	0.205333	0.202433	0.200982	0.19886	0.188786
Windfall_NDC	Africa_Western	electricity_price	0.121633	0.131877	0.128353	0.138647	0.146507	0.150229	0.149352
Windfall_NDC	Argentina	electricity_price	0.131026	0.140402	0.139659	0.142894	0.14473	0.146862	0.146461
Windfall_NDC	Australia_NZ	electricity_price	0.07819	0.08345	0.109054	0.110735	0.10414	0.107478	0.108674
Windfall_NDC	Brazil	electricity_price	0.099524	0.039324	0.064319	0.075775	0.087124	0.09067	0.092486
Windfall_NDC	Canada	electricity_price	0.093255	0.089909	0.084133	0.084067	0.090579	0.091697	0.091258
Windfall_NDC	Central America and Caribbean	electricity_price	0.12492	0.139687	0.130128	0.133747	0.138186	0.136431	0.131061
Windfall_NDC	Central Asia	electricity_price	0.093709	0.102046	0.104612	0.117986	0.120327	0.122533	0.123673
Windfall_NDC	China	electricity_price	0.068038	0.060092	0.065737	0.07465	0.082471	0.094684	0.098317
Windfall_NDC	Colombia	electricity_price	0.106012	0.129744	0.133729	0.142573	0.119022	0.117709	0.114086
Windfall_NDC	EU-12	electricity_price	0.076364	0.058682	0.076032	0.117635	0.122646	0.121914	0.112489
Windfall_NDC	EU-15	electricity_price	0.073397	0.05114	0.039861	0.082678	0.098893	0.098365	0.086809
Windfall_NDC	Europe_Eastern	electricity_price	0.119326	0.125389	0.119927	0.109965	0.109287	0.110207	0.11023
Windfall_NDC	Europe_Non_EU	electricity_price	0.080408	0.086424	0.081344	0.078601	0.098572	0.111058	0.117969
Windfall_NDC	European Free Trade Association	electricity_price	0.094469	0.09844	0.094476	0.098775	0.100098	0.098086	0.095421
Windfall_NDC	India	electricity_price	0.069238	0.071754	0.071505	0.082698	0.084622	0.091174	0.096544
Windfall_NDC	Indonesia	electricity_price	0.059962	0.056442	0.069063	0.074294	0.077896	0.089497	0.090012
Windfall_NDC	Japan	electricity_price	0.107138	0.111014	0.082677	0.111796	0.112336	0.124	0.118209
Windfall_NDC	Mexico	electricity_price	0.098968	0.12581	0.118907	0.111679	0.111479	0.114434	0.108556
Windfall_NDC	Middle East	electricity_price	0.169084	0.164065	0.163506	0.187763	0.178533	0.171583	0.162261
Windfall_NDC	Pakistan	electricity_price	0.119366	0.122401	0.125415	0.135155	0.138361	0.136411	0.131742
Windfall_NDC	Russia	electricity_price	0.096116	0.099676	0.100255	0.10853	0.111217	0.11324	0.111947
Windfall_NDC	South Africa	electricity_price	0.066596	0.094496	0.101708	0.124023	0.1272	0.125472	0.122127
Windfall_NDC	South America_Northern	electricity_price	0.180318	0.170881	0.158743	0.152388	0.15647	0.161488	0.164142
Windfall_NDC	South America_Southern	electricity_price	0.111643	0.130143	0.129793	0.119844	0.111755	0.10389	0.101593
Windfall_NDC	South Asia	electricity_price	0.099497	0.098435	0.098141	0.10312	0.105534	0.108738	0.10783
Windfall_NDC	South Korea	electricity_price	0.083194	0.108316	0.101085	0.128362	0.118589	0.131877	0.147469
Windfall_NDC	Southeast Asia	electricity_price	0.067385	0.081106	0.086047	0.097461	0.103984	0.107689	0.105114
Windfall_NDC	Taiwan	electricity_price	0.064121	0.065511	0.065386	0.086374	0.099262	0.102808	0.105246
Windfall_NDC	USA	electricity_price	0.092384	0.090737	0.091819	0.090877	0.092149	0.092264	0.09154
Survey_CoC_Infl	Africa_Eastern	electricity_price	0.140012	0.141859	0.141723	0.145026	0.138467	0.130058	0.121168
Survey_CoC_Infl	Africa_Northern	electricity_price	0.120972	0.126163	0.123643	0.123969	0.124268	0.123265	0.122075
Survey_CoC_Infl	Africa_Southern	electricity_price	0.170442	0.2064	0.216419	0.21587	0.212874	0.20668	0.189385
Survey_CoC_Infl	Africa_Western	electricity_price	0.121633	0.135545	0.134221	0.14444	0.151563	0.151559	0.144221
Survey_CoC_Infl	Argentina	electricity_price	0.131026	0.14448	0.144015	0.148108	0.14973	0.151266	0.149508
Survey_CoC_Infl	Australia_NZ	electricity_price	0.07819	0.084921	0.115463	0.127286	0.114681	0.115199	0.11277
Survey_CoC_Infl	Brazil	electricity_price	0.099524	0.040049	0.066596	0.083093	0.09964	0.10369	0.107659
Survey_CoC_Infl	Canada	electricity_price	0.093255	0.100695	0.095944	0.09132	0.094733	0.094485	0.090435
Survey_CoC_Infl	Central America and Caribbean	electricity_price	0.12492	0.154874	0.149059	0.142713	0.142425	0.135488	0.12565
Survey_CoC_Infl	Central Asia	electricity_price	0.09371	0.112043	0.118046	0.128373	0.129923	0.129846	0.126993
Survey_CoC_Infl	China	electricity_price	0.068038	0.061576	0.070271	0.080032	0.089058	0.096787	0.09609
Survey_CoC_Infl	Colombia	electricity_price	0.106012	0.140184	0.14601	0.151259	0.134511	0.129618	0.120769
Survey_CoC_Infl	EU-12	electricity_price	0.076361	0.062155	0.079368	0.126519	0.131137	0.126318	0.109081
Survey_CoC_Infl	EU-15	electricity_price	0.07339	0.053636	0.045225	0.088136	0.1058	0.102612	0.087658
Survey_CoC_Infl	Europe_Eastern	electricity_price	0.119326	0.134337	0.129129	0.114077	0.113508	0.113939	0.113583
Survey_CoC_Infl	Europe_Non_EU	electricity_price	0.080407	0.089787	0.087226	0.084748	0.105553	0.121534	0.12899
Survey_CoC_Infl	European Free Trade Association	electricity_price	0.094469	0.111383	0.110076	0.109621	0.107987	0.101171	0.09465
Survey_CoC_Infl	India	electricity_price	0.069238	0.076196	0.078726	0.093229	0.097243	0.104327	0.108947
Survey_CoC_Infl	Indonesia	electricity_price	0.059961	0.059155	0.075634	0.084676	0.089622	0.099038	0.097337
Survey_CoC_Infl	Japan	electricity_price	0.107138	0.115986	0.087222	0.120207	0.123381	0.125696	0.115045
Survey_CoC_Infl	Mexico	electricity_price	0.098967	0.135406	0.125073	0.121511	0.121532	0.123622	0.118821
Survey_CoC_Infl	Middle East	electricity_price	0.169084	0.172685	0.176499	0.208256	0.194705	0.18386	0.169424
Survey_CoC_Infl	Pakistan	electricity_price	0.119366	0.13003	0.134798	0.143975	0.14701	0.145009	0.139749
Survey_CoC_Infl	Russia	electricity_price	0.096116	0.110724	0.1136	0.115721	0.117126	0.115552	0.110017
Survey_CoC_Infl	South Africa	electricity_price	0.066596	0.098367	0.10613	0.134479	0.13891	0.135297	0.128457
Survey_CoC_Infl	South America_Northern	electricity_price	0.180318	0.174632	0.16381	0.160665	0.165013	0.169822	0.171714
Survey_CoC_Infl	South America_Southern	electricity_price	0.111643	0.136518	0.139225	0.129896	0.119788	0.108452	0.101926
Survey_CoC_Infl	South Asia	electricity_price	0.099497	0.104835	0.10657	0.111432	0.114324	0.117807	0.11612
Survey_CoC_Infl	South Korea	electricity_price	0.083194	0.116608	0.114927	0.144861	0.132894	0.14828	0.133941
Survey_CoC_Infl	Southeast Asia	electricity_price	0.067385	0.086479	0.092603	0.103755	0.111004	0.115283	0.112783
Survey_CoC_Infl	Taiwan	electricity_price	0.064121	0.069657	0.071239	0.091821	0.104997	0.11114	0.112
Survey_CoC_Infl	USA	electricity_price	0.092384	0.09604	0.099461	0.098591	0.097647	0.094883	0.090993
CP_EI_CoC	Africa_Eastern	final_energy	6.49E+10	1.04E+11	1.70E+11	2.78E+11	4.38E+11	6.47E+11	9.21E+11
CP_EI_CoC	Africa_Northern	final_energy	3.08E+11	3.83E+11	5.01E+11	6.36E+11	7.80E+11	9.30E+11	1.09E+12
CP_EI_CoC	Africa_Southern	final_energy	6.76E+10	8.98E+10	1.30E+11	1.86E+11	2.64E+11	3.66E+11	5.03E+11
CP_EI_CoC	Africa_Western	final_energy	7.76E+10	1.04E+11	1.59E+11	2.59E+11	4.05E+11	6.13E+11	9.19E+11
CP_EI_CoC	Argentina	final_energy	1.16E+11	1.45E+11	1.69E+11	1.92E+11	2.14E+11	2.31E+11	2.47E+11
CP_EI_CoC	Australia_NZ	final_energy	2.67E+11	3.15E+11	3.31E+11	3.20E+11	3.75E+11	4.02E+11	4.33E+11
CP_EI_CoC	Brazil	final_energy	4.85E+11	6.44E+11	7.40E+11	8.37E+11	9.40E+11	1.03E+12	1.10E+12
CP_EI_CoC	Canada	final_energy	6.44E+11	7.73E+11	9.24E+11	1.04E+12	1.15E+12	1.23E+12	1.30E+12
CP_EI_CoC	Central America and Caribbean	final_energy	1.35E+11	1.79E+11	2.25E+11	2.82E+11	3.46E+11	4.09E+11	4.76E+11
CP_EI_CoC	Central Asia	final_energy	2.35E+11	2.84E+11	3.39E+11	4.03E+11	4.66E+11	5.18E+11	5.64E+11
CP_EI_CoC	China	final_energy	6.33E+12	8.18E+12	8.91E+12	9.24E+12	9.19E+12	8.97E+12	8.83E+12
CP_EI_CoC	Colombia	final_energy	7.08E+10	9.65E+10	1.19E+11	1.35E+11	1.53E+11	1.67E+11	1.78E+11
CP_EI_CoC	EU-12	final_energy	4.29E+11	5.08E+11	5.45E+11	5.73E+11	6.31E+11	6.59E+11	6.89E+11
CP_EI_CoC	EU-15	final_energy	2.35E+12	2.71E+12	3.07E+12	3.24E+12	3.51E+12	3.75E+12	4.01E+12
CP_EI_CoC	Europe_Eastern	final_energy	1.71E+11	1.64E+11	2.00E+11	2.47E+11	2.79E+11	2.89E+11	2.97E+11
CP_EI_CoC	Europe_Non_EU	final_energy	3.02E+11	3.68E+11	4.28E+11	5.20E+11	5.01E+11	5.28E+11	5.40E+11
CP_EI_CoC	European Free Trade Association	final_energy	4.84E+11	5.33E+11	6.20E+11	6.88E+11	7.73E+11	8.45E+11	9.08E+11
CP_EI_CoC	India	final_energy	1.30E+12	1.94E+12	2.69E+12	3.33E+12	4.01E+12	4.56E+12	5.06E+12
CP_EI_CoC	Indonesia	final_energy	2.93E+11	3.76E+11	4.97E+11	5.90E+11	6.69E+11	7.48E+11	8.53E+11
CP_EI_CoC	Japan	final_energy	8.65E+11	9.09E+11	9.43E+11	9.42E+11	9.78E+11	9.43E+11	9.53E+11
CP_EI_CoC	Mexico	final_energy	2.50E+11	2.95E+11	3.48E+11	4.11E+11	4.64E+11	5.08E+11	5.59E+11
CP_EI_CoC	Middle East	final_energy	9.20E+11	1.21E+12	1.44E+12	1.54E+12	1.77E+12	1.95E+12	2.13E+12
CP_EI_CoC	Pakistan	final_energy	1.35E+11	1.67E+11	2.21E+11	2.93E+11	3.86E+11	4.97E+11	6.29E+11
CP_EI_CoC	Russia	final_energy	9.31E+11	9.98E+11	1.07E+12	1.15E+12	1.25E+12	1.27E+12	1.30E+12
CP_EI_CoC	South Africa	final_energy	1.97E+11	2.23E+11	2.67E+11	2.80E+11	3.08E+11	3.28E+11	3.52E+11
CP_EI_CoC	South America_Northern	final_energy	3.19E+10	5.24E+10	7.76E+10	1.03E+11	1.27E+11	1.48E+11	1.72E+11
CP_EI_CoC	South America_Southern	final_energy	2.10E+11	2.60E+11	3.14E+11	3.73E+11	4.34E+11	4.91E+11	5.48E+11
CP_EI_CoC	South Asia	final_energy	1.24E+11	1.65E+11	2.25E+11	2.89E+11	3.65E+11	4.46E+11	5.37E+11
CP_EI_CoC	South Korea	final_energy	5.22E+11	5.57E+11	5.60E+11	6.32E+11	6.46E+11	5.68E+11	5.56E+11
CP_EI_CoC	Southeast Asia	final_energy	7.43E+11	9.28E+11	1.17E+12	1.43E+12	1.70E+12	1.96E+12	2.23E+12
CP_EI_CoC	Taiwan	final_energy	2.73E+11	3.08E+11	3.41E+11	3.61E+11	3.74E+11	3.80E+11	3.77E+11
CP_EI_CoC	USA	final_energy	3.78E+12	4.35E+12	4.82E+12	5.32E+12	5.76E+12	6.14E+12	6.45E+12
Fossil_CoC	Africa_Eastern	final_energy	6.49E+10	1.03E+11	1.70E+11	2.79E+11	4.45E+11	6.61E+11	9.39E+11
Fossil_CoC	Africa_Northern	final_energy	3.08E+11	3.79E+11	4.87E+11	6.13E+11	7.43E+11	8.79E+11	1.02E+12
Fossil_CoC	Africa_Southern	final_energy	6.76E+10	7.94E+10	1.08E+11	1.54E+11	2.21E+11	3.18E+11	4.61E+11
Fossil_CoC	Africa_Western	final_energy	7.76E+10	9.54E+10	1.42E+11	2.24E+11	3.48E+11	5.40E+11	8.41E+11
Fossil_CoC	Argentina	final_energy	1.16E+11	1.41E+11	1.64E+11	1.90E+11	2.14E+11	2.37E+11	2.62E+11
Fossil_CoC	Australia_NZ	final_energy	2.67E+11	2.90E+11	3.17E+11	3.75E+11	4.31E+11	4.82E+11	5.54E+11
Fossil_CoC	Brazil	final_energy	4.85E+11	6.36E+11	7.25E+11	8.39E+11	9.41E+11	1.03E+12	1.11E+12
Fossil_CoC	Canada	final_energy	6.44E+11	7.88E+11	9.42E+11	1.09E+12	1.20E+12	1.28E+12	1.32E+12
Fossil_CoC	Central America and Caribbean	final_energy	1.35E+11	1.69E+11	2.25E+11	2.95E+11	3.65E+11	4.33E+11	5.05E+11
Fossil_CoC	Central Asia	final_energy	2.35E+11	2.80E+11	3.39E+11	3.83E+11	4.43E+11	5.02E+11	5.65E+11
Fossil_CoC	China	final_energy	6.33E+12	8.05E+12	8.69E+12	8.92E+12	8.90E+12	8.69E+12	8.64E+12
Fossil_CoC	Colombia	final_energy	7.08E+10	8.96E+10	1.19E+11	1.57E+11	2.15E+11	2.49E+11	2.68E+11
Fossil_CoC	EU-12	final_energy	4.29E+11	5.07E+11	5.44E+11	5.76E+11	6.36E+11	6.67E+11	7.01E+11
Fossil_CoC	EU-15	final_energy	2.35E+12	2.71E+12	3.00E+12	3.23E+12	3.53E+12	3.78E+12	4.06E+12
Fossil_CoC	Europe_Eastern	final_energy	1.71E+11	1.62E+11	1.86E+11	2.26E+11	2.52E+11	2.68E+11	2.79E+11
Fossil_CoC	Europe_Non_EU	final_energy	3.02E+11	3.64E+11	4.28E+11	5.06E+11	5.01E+11	4.96E+11	5.01E+11
Fossil_CoC	European Free Trade Association	final_energy	4.84E+11	5.33E+11	7.03E+11	8.49E+11	9.55E+11	1.05E+12	1.11E+12
Fossil_CoC	India	final_energy	1.30E+12	1.91E+12	2.64E+12	3.18E+12	3.75E+12	4.23E+12	4.70E+12
Fossil_CoC	Indonesia	final_energy	2.93E+11	3.74E+11	4.82E+11	5.81E+11	6.82E+11	7.56E+11	8.53E+11
Fossil_CoC	Japan	final_energy	8.65E+11	8.88E+11	1.02E+12	1.01E+12	1.00E+12	9.87E+11	9.88E+11
Fossil_CoC	Mexico	final_energy	2.50E+11	2.78E+11	3.34E+11	4.04E+11	4.57E+11	5.03E+11	5.51E+11
Fossil_CoC	Middle East	final_energy	9.20E+11	1.16E+12	1.38E+12	1.58E+12	1.81E+12	2.04E+12	2.30E+12
Fossil_CoC	Pakistan	final_energy	1.35E+11	1.67E+11	2.19E+11	2.87E+11	3.76E+11	4.83E+11	6.10E+11
Fossil_CoC	Russia	final_energy	9.31E+11	1.00E+12	1.08E+12	1.15E+12	1.22E+12	1.28E+12	1.32E+12
Fossil_CoC	South Africa	final_energy	1.97E+11	2.06E+11	2.29E+11	2.55E+11	2.90E+11	3.30E+11	3.77E+11
Fossil_CoC	South America_Northern	final_energy	3.19E+10	5.24E+10	7.75E+10	1.05E+11	1.27E+11	1.47E+11	1.70E+11
Fossil_CoC	South America_Southern	final_energy	2.10E+11	2.45E+11	2.94E+11	3.72E+11	4.57E+11	5.44E+11	6.40E+11
Fossil_CoC	South Asia	final_energy	1.24E+11	1.64E+11	2.21E+11	2.83E+11	3.55E+11	4.31E+11	5.22E+11
Fossil_CoC	South Korea	final_energy	5.22E+11	5.23E+11	5.71E+11	5.78E+11	6.04E+11	5.91E+11	5.64E+11
Fossil_CoC	Southeast Asia	final_energy	7.43E+11	8.79E+11	1.08E+12	1.27E+12	1.48E+12	1.71E+12	1.97E+12
Fossil_CoC	Taiwan	final_energy	2.73E+11	3.12E+11	3.44E+11	3.53E+11	3.64E+11	3.70E+11	3.68E+11
Fossil_CoC	USA	final_energy	3.78E+12	4.38E+12	4.98E+12	5.65E+12	6.16E+12	6.55E+12	6.86E+12
NonFossil_CoC	Africa_Eastern	final_energy	6.49E+10	1.04E+11	1.71E+11	2.85E+11	4.63E+11	6.97E+11	1.00E+12
NonFossil_CoC	Africa_Northern	final_energy	3.08E+11	3.84E+11	5.00E+11	6.39E+11	7.83E+11	9.34E+11	1.09E+12
NonFossil_CoC	Africa_Southern	final_energy	6.76E+10	8.10E+10	1.11E+11	1.56E+11	2.23E+11	3.18E+11	4.64E+11
NonFossil_CoC	Africa_Western	final_energy	7.76E+10	9.58E+10	1.44E+11	2.30E+11	3.61E+11	5.65E+11	8.90E+11
NonFossil_CoC	Argentina	final_energy	1.16E+11	1.41E+11	1.66E+11	1.92E+11	2.16E+11	2.39E+11	2.64E+11
NonFossil_CoC	Australia_NZ	final_energy	2.67E+11	2.91E+11	3.18E+11	3.68E+11	4.20E+11	4.68E+11	5.38E+11
NonFossil_CoC	Brazil	final_energy	4.85E+11	6.37E+11	7.29E+11	8.41E+11	9.39E+11	1.03E+12	1.10E+12
NonFossil_CoC	Canada	final_energy	6.44E+11	7.80E+11	9.30E+11	1.09E+12	1.20E+12	1.28E+12	1.33E+12
NonFossil_CoC	Central America and Caribbean	final_energy	1.35E+11	1.70E+11	2.29E+11	3.04E+11	3.75E+11	4.46E+11	5.22E+11
NonFossil_CoC	Central Asia	final_energy	2.35E+11	2.77E+11	3.28E+11	3.81E+11	4.43E+11	5.04E+11	5.70E+11
NonFossil_CoC	China	final_energy	6.33E+12	8.06E+12	8.70E+12	8.94E+12	8.90E+12	8.74E+12	8.74E+12
NonFossil_CoC	Colombia	final_energy	7.08E+10	9.02E+10	1.21E+11	1.61E+11	2.08E+11	2.39E+11	2.53E+11
NonFossil_CoC	EU-12	final_energy	4.29E+11	5.06E+11	5.38E+11	5.71E+11	6.29E+11	6.65E+11	7.08E+11
NonFossil_CoC	EU-15	final_energy	2.35E+12	2.70E+12	2.98E+12	3.20E+12	3.49E+12	3.76E+12	4.05E+12
NonFossil_CoC	Europe_Eastern	final_energy	1.71E+11	1.64E+11	1.87E+11	2.32E+11	2.61E+11	2.79E+11	2.89E+11
NonFossil_CoC	Europe_Non_EU	final_energy	3.02E+11	3.67E+11	4.40E+11	5.23E+11	5.21E+11	5.29E+11	5.41E+11
NonFossil_CoC	European Free Trade Association	final_energy	4.84E+11	5.23E+11	6.81E+11	8.30E+11	9.38E+11	1.04E+12	1.11E+12
NonFossil_CoC	India	final_energy	1.30E+12	1.94E+12	2.72E+12	3.36E+12	4.04E+12	4.57E+12	5.05E+12
NonFossil_CoC	Indonesia	final_energy	2.93E+11	3.78E+11	4.97E+11	6.08E+11	7.25E+11	8.04E+11	9.08E+11
NonFossil_CoC	Japan	final_energy	8.65E+11	8.85E+11	9.72E+11	9.65E+11	9.58E+11	9.67E+11	9.79E+11
NonFossil_CoC	Mexico	final_energy	2.50E+11	2.79E+11	3.36E+11	4.00E+11	4.52E+11	4.95E+11	5.43E+11
NonFossil_CoC	Middle East	final_energy	9.20E+11	1.16E+12	1.37E+12	1.58E+12	1.81E+12	2.05E+12	2.30E+12
NonFossil_CoC	Pakistan	final_energy	1.35E+11	1.67E+11	2.20E+11	2.91E+11	3.84E+11	4.95E+11	6.24E+11
NonFossil_CoC	Russia	final_energy	9.31E+11	9.92E+11	1.06E+12	1.15E+12	1.24E+12	1.31E+12	1.36E+12
NonFossil_CoC	South Africa	final_energy	1.97E+11	2.07E+11	2.30E+11	2.52E+11	2.84E+11	3.20E+11	3.64E+11
NonFossil_CoC	South America_Northern	final_energy	3.19E+10	5.28E+10	7.83E+10	1.07E+11	1.30E+11	1.52E+11	1.76E+11
NonFossil_CoC	South America_Southern	final_energy	2.10E+11	2.45E+11	2.95E+11	3.71E+11	4.56E+11	5.42E+11	6.39E+11
NonFossil_CoC	South Asia	final_energy	1.24E+11	1.65E+11	2.24E+11	2.89E+11	3.64E+11	4.40E+11	5.27E+11
NonFossil_CoC	South Korea	final_energy	5.22E+11	5.19E+11	5.60E+11	5.64E+11	5.90E+11	5.79E+11	5.76E+11
NonFossil_CoC	Southeast Asia	final_energy	7.43E+11	8.83E+11	1.08E+12	1.28E+12	1.48E+12	1.69E+12	1.93E+12
NonFossil_CoC	Taiwan	final_energy	2.73E+11	3.14E+11	3.48E+11	3.59E+11	3.73E+11	3.77E+11	3.74E+11
NonFossil_CoC	USA	final_energy	3.78E+12	4.39E+12	4.98E+12	5.61E+12	6.08E+12	6.41E+12	6.59E+12
NDC_EI_CoC	Africa_Eastern	final_energy	6.49E+10	1.04E+11	1.71E+11	2.81E+11	4.49E+11	6.68E+11	9.48E+11
NDC_EI_CoC	Africa_Northern	final_energy	3.08E+11	3.84E+11	4.99E+11	6.36E+11	7.80E+11	9.30E+11	1.08E+12
NDC_EI_CoC	Africa_Southern	final_energy	6.76E+10	8.10E+10	1.11E+11	1.58E+11	2.26E+11	3.23E+11	4.67E+11
NDC_EI_CoC	Africa_Western	final_energy	7.76E+10	9.56E+10	1.43E+11	2.29E+11	3.57E+11	5.54E+11	8.58E+11
NDC_EI_CoC	Argentina	final_energy	1.16E+11	1.41E+11	1.66E+11	1.92E+11	2.17E+11	2.40E+11	2.64E+11
NDC_EI_CoC	Australia_NZ	final_energy	2.67E+11	2.91E+11	3.18E+11	3.75E+11	4.30E+11	4.81E+11	5.54E+11
NDC_EI_CoC	Brazil	final_energy	4.85E+11	6.36E+11	7.26E+11	8.42E+11	9.46E+11	1.04E+12	1.12E+12
NDC_EI_CoC	Canada	final_energy	6.44E+11	7.88E+11	9.42E+11	1.09E+12	1.20E+12	1.28E+12	1.32E+12
NDC_EI_CoC	Central America and Caribbean	final_energy	1.35E+11	1.69E+11	2.25E+11	2.95E+11	3.65E+11	4.34E+11	5.05E+11
NDC_EI_CoC	Central Asia	final_energy	2.35E+11	2.82E+11	3.42E+11	3.92E+11	4.56E+11	5.16E+11	5.79E+11
NDC_EI_CoC	China	final_energy	6.33E+12	8.06E+12	8.70E+12	8.95E+12	8.92E+12	8.73E+12	8.67E+12
NDC_EI_CoC	Colombia	final_energy	7.08E+10	8.98E+10	1.20E+11	1.59E+11	2.16E+11	2.50E+11	2.69E+11
NDC_EI_CoC	EU-12	final_energy	4.29E+11	5.07E+11	5.44E+11	5.76E+11	6.37E+11	6.69E+11	7.02E+11
NDC_EI_CoC	EU-15	final_energy	2.35E+12	2.71E+12	3.00E+12	3.24E+12	3.53E+12	3.78E+12	4.06E+12
NDC_EI_CoC	Europe_Eastern	final_energy	1.71E+11	1.64E+11	1.88E+11	2.29E+11	2.58E+11	2.74E+11	2.85E+11
NDC_EI_CoC	Europe_Non_EU	final_energy	3.02E+11	3.67E+11	4.39E+11	5.23E+11	5.06E+11	5.26E+11	5.37E+11
NDC_EI_CoC	European Free Trade Association	final_energy	4.84E+11	5.34E+11	7.03E+11	8.49E+11	9.55E+11	1.05E+12	1.11E+12
NDC_EI_CoC	India	final_energy	1.30E+12	1.94E+12	2.72E+12	3.36E+12	4.02E+12	4.55E+12	5.03E+12
NDC_EI_CoC	Indonesia	final_energy	2.93E+11	3.78E+11	4.97E+11	6.07E+11	7.24E+11	8.03E+11	9.04E+11
NDC_EI_CoC	Japan	final_energy	8.65E+11	8.90E+11	9.77E+11	9.86E+11	9.83E+11	9.74E+11	9.79E+11
NDC_EI_CoC	Mexico	final_energy	2.50E+11	2.78E+11	3.36E+11	4.07E+11	4.63E+11	5.10E+11	5.60E+11
NDC_EI_CoC	Middle East	final_energy	9.20E+11	1.16E+12	1.39E+12	1.60E+12	1.84E+12	2.08E+12	2.33E+12
NDC_EI_CoC	Pakistan	final_energy	1.35E+11	1.67E+11	2.21E+11	2.93E+11	3.85E+11	4.97E+11	6.28E+11
NDC_EI_CoC	Russia	final_energy	9.31E+11	1.00E+12	1.09E+12	1.16E+12	1.25E+12	1.31E+12	1.35E+12
NDC_EI_CoC	South Africa	final_energy	1.97E+11	2.07E+11	2.31E+11	2.57E+11	2.93E+11	3.33E+11	3.78E+11
NDC_EI_CoC	South America_Northern	final_energy	3.19E+10	5.27E+10	7.82E+10	1.07E+11	1.30E+11	1.51E+11	1.75E+11
NDC_EI_CoC	South America_Southern	final_energy	2.10E+11	2.45E+11	2.95E+11	3.72E+11	4.57E+11	5.44E+11	6.39E+11
NDC_EI_CoC	South Asia	final_energy	1.24E+11	1.65E+11	2.24E+11	2.90E+11	3.65E+11	4.44E+11	5.35E+11
NDC_EI_CoC	South Korea	final_energy	5.22E+11	5.23E+11	5.71E+11	5.78E+11	4.78E+11	6.03E+11	5.83E+11
NDC_EI_CoC	Southeast Asia	final_energy	7.43E+11	8.84E+11	1.09E+12	1.28E+12	1.50E+12	1.73E+12	1.99E+12
NDC_EI_CoC	Taiwan	final_energy	2.73E+11	3.14E+11	3.48E+11	3.58E+11	3.72E+11	3.78E+11	3.76E+11
NDC_EI_CoC	USA	final_energy	3.78E+12	4.40E+12	5.01E+12	5.69E+12	6.22E+12	6.62E+12	6.94E+12
Survey_CoC	Africa_Eastern	final_energy	6.49E+10	1.03E+11	1.70E+11	2.82E+11	4.57E+11	6.88E+11	9.89E+11
Survey_CoC	Africa_Northern	final_energy	3.08E+11	3.79E+11	4.84E+11	6.10E+11	7.39E+11	8.75E+11	1.02E+12
Survey_CoC	Africa_Southern	final_energy	6.76E+10	7.94E+10	1.08E+11	1.52E+11	2.17E+11	3.12E+11	4.57E+11
Survey_CoC	Africa_Western	final_energy	7.76E+10	9.53E+10	1.40E+11	2.21E+11	3.46E+11	5.45E+11	8.65E+11
Survey_CoC	Argentina	final_energy	1.16E+11	1.41E+11	1.64E+11	1.89E+11	2.12E+11	2.35E+11	2.59E+11
Survey_CoC	Australia_NZ	final_energy	2.67E+11	2.91E+11	3.18E+11	3.67E+11	4.20E+11	4.69E+11	5.38E+11
Survey_CoC	Brazil	final_energy	4.84E+11	6.33E+11	7.16E+11	8.23E+11	9.12E+11	9.98E+11	1.07E+12
Survey_CoC	Canada	final_energy	6.44E+11	7.80E+11	9.29E+11	1.09E+12	1.19E+12	1.27E+12	1.32E+12
Survey_CoC	Central America and Caribbean	final_energy	1.35E+11	1.69E+11	2.28E+11	3.02E+11	3.72E+11	4.43E+11	5.19E+11
Survey_CoC	Central Asia	final_energy	2.35E+11	2.75E+11	3.25E+11	3.71E+11	4.29E+11	4.89E+11	5.57E+11
Survey_CoC	China	final_energy	6.33E+12	8.04E+12	8.68E+12	8.88E+12	8.84E+12	8.66E+12	8.70E+12
Survey_CoC	Colombia	final_energy	7.07E+10	8.97E+10	1.19E+11	1.58E+11	2.05E+11	2.36E+11	2.50E+11
Survey_CoC	EU-12	final_energy	4.29E+11	5.06E+11	5.51E+11	5.84E+11	6.38E+11	6.72E+11	7.15E+11
Survey_CoC	EU-15	final_energy	2.35E+12	2.70E+12	2.77E+12	3.22E+12	3.50E+12	3.77E+12	4.07E+12
Survey_CoC	Europe_Eastern	final_energy	1.71E+11	1.62E+11	1.86E+11	2.29E+11	2.56E+11	2.71E+11	2.80E+11
Survey_CoC	Europe_Non_EU	final_energy	3.02E+11	3.64E+11	4.30E+11	5.07E+11	5.01E+11	4.97E+11	5.03E+11
Survey_CoC	European Free Trade Association	final_energy	4.84E+11	5.23E+11	6.78E+11	8.29E+11	9.36E+11	1.04E+12	1.11E+12
Survey_CoC	India	final_energy	1.30E+12	1.91E+12	2.64E+12	3.18E+12	3.76E+12	4.25E+12	4.70E+12
Survey_CoC	Indonesia	final_energy	2.93E+11	3.75E+11	4.81E+11	5.78E+11	6.76E+11	7.50E+11	8.49E+11
Survey_CoC	Japan	final_energy	8.65E+11	8.82E+11	1.08E+12	1.03E+12	1.03E+12	1.02E+12	1.01E+12
Survey_CoC	Mexico	final_energy	2.50E+11	2.78E+11	3.32E+11	3.93E+11	4.39E+11	4.81E+11	5.27E+11
Survey_CoC	Middle East	final_energy	9.20E+11	1.15E+12	1.35E+12	1.53E+12	1.75E+12	1.97E+12	2.22E+12
Survey_CoC	Pakistan	final_energy	1.35E+11	1.66E+11	2.18E+11	2.85E+11	3.73E+11	4.79E+11	6.03E+11
Survey_CoC	Russia	final_energy	9.31E+11	9.89E+11	1.05E+12	1.13E+12	1.21E+12	1.28E+12	1.34E+12
Survey_CoC	South Africa	final_energy	1.97E+11	2.06E+11	2.27E+11	2.47E+11	2.77E+11	3.14E+11	3.58E+11
Survey_CoC	South America_Northern	final_energy	3.19E+10	5.24E+10	7.72E+10	1.04E+11	1.26E+11	1.46E+11	1.70E+11
Survey_CoC	South America_Southern	final_energy	2.10E+11	2.44E+11	2.93E+11	3.68E+11	4.51E+11	5.37E+11	6.34E+11
Survey_CoC	South Asia	final_energy	1.24E+11	1.64E+11	2.21E+11	2.81E+11	3.51E+11	4.24E+11	5.10E+11
Survey_CoC	South Korea	final_energy	5.22E+11	5.18E+11	5.61E+11	5.65E+11	5.91E+11	5.78E+11	5.76E+11
Survey_CoC	Southeast Asia	final_energy	7.43E+11	8.78E+11	1.07E+12	1.25E+12	1.45E+12	1.66E+12	1.90E+12
Survey_CoC	Taiwan	final_energy	2.73E+11	3.12E+11	3.44E+11	3.53E+11	3.64E+11	3.67E+11	3.64E+11
Survey_CoC	USA	final_energy	3.78E+12	4.37E+12	4.93E+12	5.53E+12	5.97E+12	6.26E+12	6.39E+12
Fragmented_CoC	Africa_Eastern	final_energy	6.49E+10	1.02E+11	1.67E+11	2.67E+11	4.18E+11	6.15E+11	8.68E+11
Fragmented_CoC	Africa_Northern	final_energy	3.08E+11	3.83E+11	4.94E+11	6.27E+11	7.67E+11	9.13E+11	1.06E+12
Fragmented_CoC	Africa_Southern	final_energy	6.76E+10	8.01E+10	1.08E+11	1.51E+11	2.13E+11	2.98E+11	4.22E+11
Fragmented_CoC	Africa_Western	final_energy	7.76E+10	9.56E+10	1.41E+11	2.23E+11	3.46E+11	5.30E+11	8.12E+11
Fragmented_CoC	Argentina	final_energy	1.16E+11	1.43E+11	1.69E+11	1.98E+11	2.27E+11	2.55E+11	2.86E+11
Fragmented_CoC	Australia_NZ	final_energy	2.67E+11	2.91E+11	3.16E+11	3.75E+11	4.31E+11	4.80E+11	5.52E+11
Fragmented_CoC	Brazil	final_energy	4.84E+11	6.28E+11	7.07E+11	8.03E+11	8.84E+11	9.57E+11	1.01E+12
Fragmented_CoC	Canada	final_energy	6.44E+11	7.89E+11	9.43E+11	1.10E+12	1.20E+12	1.28E+12	1.33E+12
Fragmented_CoC	Central America and Caribbean	final_energy	1.35E+11	1.68E+11	2.23E+11	2.91E+11	3.58E+11	4.24E+11	4.92E+11
Fragmented_CoC	Central Asia	final_energy	2.35E+11	2.78E+11	3.30E+11	3.73E+11	4.24E+11	4.68E+11	5.13E+11
Fragmented_CoC	China	final_energy	6.33E+12	8.05E+12	8.69E+12	8.93E+12	8.90E+12	8.70E+12	8.65E+12
Fragmented_CoC	Colombia	final_energy	7.07E+10	8.82E+10	1.15E+11	1.49E+11	1.95E+11	2.20E+11	2.31E+11
Fragmented_CoC	EU-12	final_energy	4.29E+11	5.09E+11	5.49E+11	5.85E+11	6.49E+11	6.85E+11	7.24E+11
Fragmented_CoC	EU-15	final_energy	2.35E+12	2.71E+12	2.99E+12	3.24E+12	3.54E+12	3.79E+12	4.07E+12
Fragmented_CoC	Europe_Eastern	final_energy	1.71E+11	1.64E+11	1.89E+11	2.31E+11	2.60E+11	2.78E+11	2.89E+11
Fragmented_CoC	Europe_Non_EU	final_energy	3.02E+11	3.67E+11	4.38E+11	5.21E+11	5.19E+11	5.25E+11	5.35E+11
Fragmented_CoC	European Free Trade Association	final_energy	4.84E+11	5.34E+11	7.05E+11	8.54E+11	9.62E+11	1.06E+12	1.13E+12
Fragmented_CoC	India	final_energy	1.30E+12	1.93E+12	2.68E+12	3.24E+12	3.85E+12	4.32E+12	4.74E+12
Fragmented_CoC	Indonesia	final_energy	2.93E+11	3.75E+11	4.88E+11	5.88E+11	6.91E+11	7.57E+11	8.41E+11
Fragmented_CoC	Japan	final_energy	8.65E+11	8.89E+11	9.72E+11	9.84E+11	9.84E+11	9.68E+11	9.69E+11
Fragmented_CoC	Mexico	final_energy	2.50E+11	2.74E+11	3.26E+11	3.84E+11	4.25E+11	4.59E+11	5.01E+11
Fragmented_CoC	Middle East	final_energy	9.20E+11	1.16E+12	1.37E+12	1.56E+12	1.79E+12	2.02E+12	2.27E+12
Fragmented_CoC	Pakistan	final_energy	1.35E+11	1.67E+11	2.21E+11	2.91E+11	3.84E+11	4.95E+11	6.25E+11
Fragmented_CoC	Russia	final_energy	9.31E+11	9.92E+11	1.06E+12	1.12E+12	1.18E+12	1.21E+12	1.23E+12
Fragmented_CoC	South Africa	final_energy	1.97E+11	2.05E+11	2.28E+11	2.46E+11	2.72E+11	3.01E+11	3.36E+11
Fragmented_CoC	South America_Northern	final_energy	3.19E+10	5.35E+10	8.01E+10	1.12E+11	1.42E+11	1.69E+11	1.99E+11
Fragmented_CoC	South America_Southern	final_energy	2.10E+11	2.44E+11	2.90E+11	3.60E+11	4.37E+11	5.13E+11	5.95E+11
Fragmented_CoC	South Asia	final_energy	1.24E+11	1.64E+11	2.22E+11	2.85E+11	3.57E+11	4.31E+11	5.16E+11
Fragmented_CoC	South Korea	final_energy	5.22E+11	5.24E+11	5.73E+11	5.80E+11	6.06E+11	5.95E+11	5.71E+11
Fragmented_CoC	Southeast Asia	final_energy	7.43E+11	8.78E+11	1.07E+12	1.24E+12	1.43E+12	1.63E+12	1.84E+12
Fragmented_CoC	Taiwan	final_energy	2.73E+11	3.14E+11	3.48E+11	3.59E+11	3.73E+11	3.80E+11	3.77E+11
Fragmented_CoC	USA	final_energy	3.78E+12	4.38E+12	4.98E+12	5.65E+12	6.16E+12	6.48E+12	6.64E+12
Windfall_CP	Africa_Eastern	final_energy	6.49E+10	1.06E+11	1.76E+11	2.83E+11	4.42E+11	6.48E+11	9.18E+11
Windfall_CP	Africa_Northern	final_energy	3.08E+11	3.83E+11	4.96E+11	6.31E+11	7.72E+11	9.21E+11	1.08E+12
Windfall_CP	Africa_Southern	final_energy	6.76E+10	8.98E+10	1.29E+11	1.85E+11	2.62E+11	3.64E+11	5.01E+11
Windfall_CP	Africa_Western	final_energy	7.76E+10	1.04E+11	1.58E+11	2.57E+11	4.00E+11	6.06E+11	9.09E+11
Windfall_CP	Argentina	final_energy	1.16E+11	1.45E+11	1.69E+11	1.91E+11	2.13E+11	2.30E+11	2.46E+11
Windfall_CP	Australia_NZ	final_energy	2.67E+11	3.16E+11	3.21E+11	3.59E+11	3.84E+11	4.11E+11	4.40E+11
Windfall_CP	Brazil	final_energy	4.84E+11	6.40E+11	7.26E+11	8.29E+11	9.24E+11	1.02E+12	1.08E+12
Windfall_CP	Canada	final_energy	6.44E+11	7.73E+11	9.23E+11	1.04E+12	1.15E+12	1.23E+12	1.30E+12
Windfall_CP	Central America and Caribbean	final_energy	1.35E+11	1.84E+11	2.37E+11	2.93E+11	3.55E+11	4.16E+11	4.81E+11
Windfall_CP	Central Asia	final_energy	2.35E+11	2.84E+11	3.38E+11	4.03E+11	4.66E+11	5.18E+11	5.64E+11
Windfall_CP	China	final_energy	6.33E+12	8.17E+12	8.85E+12	9.22E+12	9.16E+12	8.94E+12	8.80E+12
Windfall_CP	Colombia	final_energy	7.07E+10	9.67E+10	1.19E+11	1.36E+11	1.53E+11	1.66E+11	1.78E+11
Windfall_CP	EU-12	final_energy	4.29E+11	5.08E+11	5.44E+11	5.74E+11	6.30E+11	6.59E+11	6.89E+11
Windfall_CP	EU-15	final_energy	2.35E+12	2.71E+12	3.00E+12	3.22E+12	3.50E+12	3.75E+12	4.01E+12
Windfall_CP	Europe_Eastern	final_energy	1.71E+11	1.64E+11	1.98E+11	2.47E+11	2.79E+11	2.90E+11	2.99E+11
Windfall_CP	Europe_Non_EU	final_energy	3.02E+11	3.68E+11	4.35E+11	5.21E+11	5.20E+11	5.32E+11	5.43E+11
Windfall_CP	European Free Trade Association	final_energy	4.84E+11	5.33E+11	6.21E+11	6.88E+11	7.73E+11	8.45E+11	9.08E+11
Windfall_CP	India	final_energy	1.30E+12	1.94E+12	2.71E+12	3.33E+12	4.01E+12	4.56E+12	5.06E+12
Windfall_CP	Indonesia	final_energy	2.93E+11	3.76E+11	4.93E+11	5.87E+11	6.65E+11	7.43E+11	8.47E+11
Windfall_CP	Japan	final_energy	8.65E+11	9.07E+11	9.86E+11	9.73E+11	9.55E+11	9.35E+11	9.39E+11
Windfall_CP	Mexico	final_energy	2.50E+11	2.96E+11	3.49E+11	4.10E+11	4.60E+11	5.05E+11	5.55E+11
Windfall_CP	Middle East	final_energy	9.20E+11	1.21E+12	1.41E+12	1.51E+12	1.74E+12	1.92E+12	2.10E+12
Windfall_CP	Pakistan	final_energy	1.35E+11	1.68E+11	2.22E+11	2.93E+11	3.85E+11	4.96E+11	6.28E+11
Windfall_CP	Russia	final_energy	9.31E+11	9.98E+11	1.07E+12	1.15E+12	1.25E+12	1.27E+12	1.30E+12
Windfall_CP	South Africa	final_energy	1.97E+11	2.23E+11	2.61E+11	2.84E+11	3.04E+11	3.25E+11	3.49E+11
Windfall_CP	South America_Northern	final_energy	3.19E+10	5.25E+10	7.72E+10	1.03E+11	1.26E+11	1.48E+11	1.72E+11
Windfall_CP	South America_Southern	final_energy	2.10E+11	2.60E+11	3.14E+11	3.74E+11	4.33E+11	4.90E+11	5.47E+11
Windfall_CP	South Asia	final_energy	1.24E+11	1.65E+11	2.26E+11	2.91E+11	3.67E+11	4.47E+11	5.37E+11
Windfall_CP	South Korea	final_energy	5.22E+11	5.57E+11	6.13E+11	6.46E+11	6.62E+11	5.77E+11	5.62E+11
Windfall_CP	Southeast Asia	final_energy	7.43E+11	9.28E+11	1.17E+12	1.43E+12	1.70E+12	1.96E+12	2.22E+12
Windfall_CP	Taiwan	final_energy	2.73E+11	3.08E+11	3.40E+11	3.60E+11	3.73E+11	3.79E+11	3.76E+11
Windfall_CP	USA	final_energy	3.78E+12	4.35E+12	4.82E+12	5.31E+12	5.76E+12	6.14E+12	6.45E+12
Windfall_NDC	Africa_Eastern	final_energy	6.49E+10	1.06E+11	1.77E+11	2.86E+11	4.52E+11	6.69E+11	9.46E+11
Windfall_NDC	Africa_Northern	final_energy	3.08E+11	3.84E+11	4.97E+11	6.31E+11	7.73E+11	9.21E+11	1.07E+12
Windfall_NDC	Africa_Southern	final_energy	6.76E+10	8.10E+10	1.10E+11	1.57E+11	2.25E+11	3.21E+11	4.64E+11
Windfall_NDC	Africa_Western	final_energy	7.76E+10	9.58E+10	1.43E+11	2.27E+11	3.53E+11	5.47E+11	8.45E+11
Windfall_NDC	Argentina	final_energy	1.16E+11	1.41E+11	1.65E+11	1.91E+11	2.16E+11	2.39E+11	2.63E+11
Windfall_NDC	Australia_NZ	final_energy	2.67E+11	2.91E+11	3.18E+11	3.75E+11	4.30E+11	4.81E+11	5.53E+11
Windfall_NDC	Brazil	final_energy	4.84E+11	6.32E+11	7.17E+11	8.28E+11	9.29E+11	1.02E+12	1.10E+12
Windfall_NDC	Canada	final_energy	6.44E+11	7.88E+11	9.42E+11	1.09E+12	1.20E+12	1.28E+12	1.32E+12
Windfall_NDC	Central America and Caribbean	final_energy	1.35E+11	1.75E+11	2.35E+11	3.04E+11	3.73E+11	4.40E+11	5.10E+11
Windfall_NDC	Central Asia	final_energy	2.35E+11	2.82E+11	3.42E+11	3.92E+11	4.56E+11	5.16E+11	5.79E+11
Windfall_NDC	China	final_energy	6.33E+12	8.05E+12	8.68E+12	8.92E+12	8.89E+12	8.70E+12	8.64E+12
Windfall_NDC	Colombia	final_energy	7.07E+10	9.07E+10	1.22E+11	1.61E+11	2.17E+11	2.50E+11	2.69E+11
Windfall_NDC	EU-12	final_energy	4.29E+11	5.07E+11	5.44E+11	5.77E+11	6.37E+11	6.69E+11	7.02E+11
Windfall_NDC	EU-15	final_energy	2.35E+12	2.71E+12	3.00E+12	3.24E+12	3.53E+12	3.78E+12	4.06E+12
Windfall_NDC	Europe_Eastern	final_energy	1.71E+11	1.64E+11	1.88E+11	2.30E+11	2.57E+11	2.75E+11	2.86E+11
Windfall_NDC	Europe_Non_EU	final_energy	3.02E+11	3.68E+11	4.40E+11	5.24E+11	5.21E+11	5.29E+11	5.40E+11
Windfall_NDC	European Free Trade Association	final_energy	4.84E+11	5.33E+11	7.03E+11	8.50E+11	9.56E+11	1.05E+12	1.11E+12
Windfall_NDC	India	final_energy	1.30E+12	1.95E+12	2.72E+12	3.35E+12	4.02E+12	4.55E+12	5.03E+12
Windfall_NDC	Indonesia	final_energy	2.93E+11	3.78E+11	4.95E+11	6.05E+11	7.21E+11	7.99E+11	9.00E+11
Windfall_NDC	Japan	final_energy	8.65E+11	8.89E+11	9.73E+11	9.81E+11	9.76E+11	9.68E+11	9.73E+11
Windfall_NDC	Mexico	final_energy	2.50E+11	2.78E+11	3.35E+11	4.05E+11	4.59E+11	5.06E+11	5.57E+11
Windfall_NDC	Middle East	final_energy	9.20E+11	1.16E+12	1.38E+12	1.57E+12	1.81E+12	2.04E+12	2.29E+12
Windfall_NDC	Pakistan	final_energy	1.35E+11	1.68E+11	2.22E+11	2.93E+11	3.85E+11	4.96E+11	6.27E+11
Windfall_NDC	Russia	final_energy	9.31E+11	1.00E+12	1.09E+12	1.16E+12	1.25E+12	1.31E+12	1.35E+12
Windfall_NDC	South Africa	final_energy	1.97E+11	2.06E+11	2.30E+11	2.56E+11	2.91E+11	3.30E+11	3.75E+11
Windfall_NDC	South America_Northern	final_energy	3.19E+10	5.28E+10	7.81E+10	1.07E+11	1.31E+11	1.52E+11	1.76E+11
Windfall_NDC	South America_Southern	final_energy	2.10E+11	2.45E+11	2.95E+11	3.72E+11	4.56E+11	5.42E+11	6.38E+11
Windfall_NDC	South Asia	final_energy	1.24E+11	1.66E+11	2.27E+11	2.92E+11	3.68E+11	4.46E+11	5.36E+11
Windfall_NDC	South Korea	final_energy	5.22E+11	5.23E+11	5.71E+11	5.78E+11	6.04E+11	5.92E+11	5.66E+11
Windfall_NDC	Southeast Asia	final_energy	7.43E+11	8.84E+11	1.09E+12	1.28E+12	1.50E+12	1.72E+12	1.98E+12
Windfall_NDC	Taiwan	final_energy	2.73E+11	3.14E+11	3.48E+11	3.58E+11	3.72E+11	3.78E+11	3.75E+11
Windfall_NDC	USA	final_energy	3.78E+12	4.40E+12	5.01E+12	5.69E+12	6.22E+12	6.62E+12	6.94E+12
Survey_CoC_Infl	Africa_Eastern	final_energy	6.49E+10	9.86E+10	1.62E+11	2.70E+11	4.42E+11	6.73E+11	9.80E+11
Survey_CoC_Infl	Africa_Northern	final_energy	3.08E+11	3.73E+11	4.78E+11	6.03E+11	7.33E+11	8.71E+11	1.02E+12
Survey_CoC_Infl	Africa_Southern	final_energy	6.76E+10	7.77E+10	1.05E+11	1.47E+11	2.12E+11	3.06E+11	4.54E+11
Survey_CoC_Infl	Africa_Western	final_energy	7.76E+10	9.37E+10	1.37E+11	2.17E+11	3.38E+11	5.36E+11	8.61E+11
Survey_CoC_Infl	Argentina	final_energy	1.16E+11	1.39E+11	1.62E+11	1.87E+11	2.10E+11	2.33E+11	2.58E+11
Survey_CoC_Infl	Australia_NZ	final_energy	2.67E+11	2.89E+11	3.10E+11	3.53E+11	4.07E+11	4.58E+11	5.32E+11
Survey_CoC_Infl	Brazil	final_energy	4.84E+11	6.26E+11	7.11E+11	8.13E+11	9.03E+11	9.89E+11	1.07E+12
Survey_CoC_Infl	Canada	final_energy	6.44E+11	7.58E+11	9.00E+11	1.05E+12	1.16E+12	1.24E+12	1.30E+12
Survey_CoC_Infl	Central America and Caribbean	final_energy	1.35E+11	1.65E+11	2.18E+11	2.90E+11	3.61E+11	4.34E+11	5.12E+11
Survey_CoC_Infl	Central Asia	final_energy	2.35E+11	2.65E+11	3.12E+11	3.59E+11	4.16E+11	4.78E+11	5.51E+11
Survey_CoC_Infl	China	final_energy	6.33E+12	8.02E+12	8.64E+12	8.86E+12	8.82E+12	8.65E+12	8.69E+12
Survey_CoC_Infl	Colombia	final_energy	7.07E+10	8.69E+10	1.15E+11	1.54E+11	2.00E+11	2.31E+11	2.52E+11
Survey_CoC_Infl	EU-12	final_energy	4.29E+11	5.01E+11	5.40E+11	5.58E+11	6.14E+11	6.51E+11	6.99E+11
Survey_CoC_Infl	EU-15	final_energy	2.35E+12	2.69E+12	2.96E+12	3.17E+12	3.44E+12	3.71E+12	4.02E+12
Survey_CoC_Infl	Europe_Eastern	final_energy	1.71E+11	1.57E+11	1.80E+11	2.25E+11	2.52E+11	2.68E+11	2.78E+11
Survey_CoC_Infl	Europe_Non_EU	final_energy	3.02E+11	3.62E+11	4.27E+11	5.04E+11	4.98E+11	4.94E+11	5.00E+11
Survey_CoC_Infl	European Free Trade Association	final_energy	4.84E+11	5.03E+11	6.55E+11	8.08E+11	9.19E+11	1.03E+12	1.10E+12
Survey_CoC_Infl	India	final_energy	1.30E+12	1.90E+12	2.61E+12	3.15E+12	3.74E+12	4.23E+12	4.70E+12
Survey_CoC_Infl	Indonesia	final_energy	2.93E+11	3.71E+11	4.76E+11	5.73E+11	6.71E+11	7.45E+11	8.47E+11
Survey_CoC_Infl	Japan	final_energy	8.65E+11	8.72E+11	9.57E+11	9.46E+11	9.32E+11	9.45E+11	9.64E+11
Survey_CoC_Infl	Mexico	final_energy	2.50E+11	2.71E+11	3.26E+11	3.84E+11	4.30E+11	4.73E+11	5.21E+11
Survey_CoC_Infl	Middle East	final_energy	9.20E+11	1.13E+12	1.32E+12	1.48E+12	1.70E+12	1.94E+12	2.21E+12
Survey_CoC_Infl	Pakistan	final_energy	1.35E+11	1.63E+11	2.13E+11	2.80E+11	3.68E+11	4.74E+11	6.01E+11
Survey_CoC_Infl	Russia	final_energy	9.31E+11	9.64E+11	1.02E+12	1.11E+12	1.19E+12	1.26E+12	1.33E+12
Survey_CoC_Infl	South Africa	final_energy	1.97E+11	2.04E+11	2.26E+11	2.43E+11	2.71E+11	3.08E+11	3.54E+11
Survey_CoC_Infl	South America_Northern	final_energy	3.19E+10	5.20E+10	7.69E+10	1.04E+11	1.26E+11	1.46E+11	1.70E+11
Survey_CoC_Infl	South America_Southern	final_energy	2.10E+11	2.40E+11	2.85E+11	3.55E+11	4.36E+11	5.23E+11	6.26E+11
Survey_CoC_Infl	South Asia	final_energy	1.24E+11	1.61E+11	2.17E+11	2.78E+11	3.47E+11	4.21E+11	5.08E+11
Survey_CoC_Infl	South Korea	final_energy	5.22E+11	5.12E+11	5.50E+11	5.51E+11	5.75E+11	5.61E+11	5.67E+11
Survey_CoC_Infl	Southeast Asia	final_energy	7.43E+11	8.64E+11	1.05E+12	1.23E+12	1.43E+12	1.64E+12	1.89E+12
Survey_CoC_Infl	Taiwan	final_energy	2.73E+11	3.12E+11	3.44E+11	3.52E+11	3.64E+11	3.67E+11	3.64E+11
Survey_CoC_Infl	USA	final_energy	3.78E+12	4.32E+12	4.88E+12	5.51E+12	6.03E+12	6.34E+12	6.45E+12
